# Supplementary material for: PUMILIO proteins promote colorectal cancer growth via suppressing p21
Source: Nat Commun. 2022 Mar 25;13:1627. doi: 10.1038/s41467-022-29309-1 (PMC8956581; doi:10.1038/s41467-022-29309-1)
Supplement: Supplementary file 4 — Supplementary Data 1 [file 41467_2022_29309_MOESM4_ESM.xlsx]

## Sheet: Sheet1
Supplementary Data 1. mRNAs differentially expressed in Pum1-/- HCT116 cells
AccID	log2FC	FDR
LRRC15	9.3421	2.07067e-07
MIA	9.00859	1.02938e-06
NMNAT2	8.78874	2.75277e-06
P2RY6	7.7713	0.00021944
PLEKHS1	7.74219	0.000263045
DMBT1	7.68207	0.000314952
ALPP	7.58151	1.6674e-13
LOC102724800	7.4928	0.00097851
LOC101927202	7.42957	0.000876532
LOC102723825	6.7798	0.00888189
CACNG6	6.76273	0.00966802
PRSS33	6.62383	3.93553e-12
SEMA3B-AS1	6.4572	0.022947
TBX21	6.40428	0.0259319
LOC100126784	6.29532	0.0370092
KRT16P6	6.27783	0.00500347
LOC105373957	6.27457	0.0364026
LOC255187	6.27457	0.0364026
DENND2A	6.25523	0.00508083
LOC107987281	6.2457	0.0430565
LOC107987284	6.22752	0.0414439
LOC101929541	6.17889	0.0479947
LOC100506895	6.14266	0.0597202
TRABD2B	6.10938	0.00772836
ROBO4	6.06543	0.0616873
LOC107985320	6.00709	0.0689611
DCLK1	6.00587	3.37643e-40
IGSF5	5.99945	0.0703213
ANKRD1	5.99001	5.20243e-11
XDH	5.94231	0.0790744
HAR1B	5.88696	0.0881735
ALPPL2	5.77679	0.0205495
EPS8L3	5.74153	0.000286821
NEDD9	5.69382	0.0239176
LINC00704	5.65554	1.06016e-05
STRA6	5.50029	1.69e-17
C2CD4D	5.36692	0.051691
UCN2	5.35186	0.0606539
MIA-RAB4B	5.35111	5.2195e-27
FRMD3	5.3255	0.00484002
HAS2	5.29579	0.000240698
ADRA1B	5.22677	0.000121404
RNA5SP392	5.22601	0.0682775
PCDHB13	5.22185	0.00349923
LOC105376481	5.11356	0.0851273
DOK7	4.8306	0.015969
LCTL	4.8264	0.000246224
SUSD2	4.75086	2.94769e-47
APOBEC3G	4.71544	6.59516e-09
LCK	4.71336	1.19273e-19
TGFBI	4.4972	0.000209227
GLIS3	4.39011	2.06885e-33
SH3PXD2A-AS1	4.37094	4.20752e-08
PMEPA1	4.36634	1.43621e-14
PPP1R3G	4.32997	0.0228394
SLCO1B1	4.21022	0.0879058
DLX3	4.2076	0.0351812
SKIDA1	4.19539	3.27233e-16
ARSI	4.15896	0.00012493
NKILA	4.13093	0.0378814
EFNA5	4.0623	6.59115e-26
C1QTNF2	4.03736	0.0421966
CHRM1	3.99997	0.00156614
LOC100506691	3.96894	0.0643246
VIM-AS1	3.92523	0.0062673
IL17RD	3.84135	8.94611e-42
SERPINA1	3.78432	2.34123e-15
SPARC	3.67986	0.0153671
KRT81	3.67609	1.98035e-10
ALOX15	3.67565	0.0291047
TGM2	3.6546	4.03653e-37
CAPS	3.62902	2.38301e-06
EGF	3.60015	0.00168334
TMPRSS5	3.5956	0.022871
LIMS2	3.5633	4.95981e-23
CASC10	3.54285	7.73232e-12
KRT16	3.44568	0.0284677
LOC105369371	3.44528	0.0228115
AFAP1L2	3.43993	4.3707e-06
CLIC3	3.43283	6.14515e-13
SPAG5-AS1	3.43011	0.094234
B3GALT5-AS1	3.37039	0.0047352
INHBB	3.3432	0.000938388
LOC553103	3.32614	0.0818445
DRAXIN	3.30844	1.88404e-13
MUC13	3.27977	4.88159e-07
NT5DC4	3.26932	0.045474
CCDC33	3.25455	0.0831726
B3GALT5	3.24535	8.98884e-05
RILP	3.22952	0.0597202
VIM	3.20839	7.08765e-20
SMAD7	3.19796	2.20927e-11
ITGA9	3.1526	0.00067522
CCL26	3.13576	0.0140212
PNMA2	3.11687	1.1166e-05
ZNF772	3.09081	0.0318651
SLC2A3	3.08719	6.59115e-26
ATP6V0A4	3.06713	0.00247846
LOXL4	3.05737	1.77838e-13
HAS2-AS1	3.04684	0.0970267
LOC101929128	3.00604	0.0279521
MRGPRF	3.00064	0.0246701
LOC643201	2.9906	0.000938772
KRT80	2.97242	9.31177e-16
GBX1	2.97079	0.000391222
ZDHHC22	2.96816	0.0616983
ACVRL1	2.96529	1.53615e-05
SEMA3B	2.95947	1.06337e-06
MAMDC2	2.9576	0.0147281
MGAT5B	2.95342	2.51558e-10
LOC105377101	2.91997	0.0204504
WBP1LP2	2.91228	0.0651304
MMP19	2.91087	0.00162509
NTN4	2.89541	3.47989e-05
PCDHGB7	2.877	0.080883
DNAH3	2.8717	0.000122003
MCAM	2.859	3.38638e-22
PTMAP7	2.84985	0.0828698
LOC101929575	2.84471	0.0335359
DPYSL2	2.84179	0.00782581
TINAGL1	2.84044	1.60952e-19
SNTB1	2.81461	4.20686e-10
SERPINE1	2.81419	1.10019e-20
SEMA3A	2.78142	2.51269e-10
WNT11	2.77428	0.000205298
MRC2	2.74604	2.34064e-12
FPR1	2.74129	0.0936848
THBS1	2.73338	1.85373e-21
TM4SF18	2.73148	6.94675e-11
IGFBP6	2.70925	1.28231e-17
ADAMTS2	2.70818	7.89501e-09
COL13A1	2.69484	1.33197e-06
CEACAM1	2.69421	0.0208937
PDGFB	2.67717	1.60724e-17
UNC13D	2.67004	2.51985e-13
ARL4C	2.66901	5.1197e-11
DRD1	2.66704	0.00304974
SHF	2.65539	1.12572e-08
HEG1	2.65186	1.68906e-17
CTGF	2.63874	1.31047e-17
CD79B	2.63583	0.0101127
SCN4B	2.62481	0.0215601
DYSF	2.59541	5.36681e-05
MIR31HG	2.58979	9.57219e-05
LOC105373968	2.56393	0.00204794
PRF1	2.55518	3.39258e-17
KRT7	2.5195	3.61229e-13
GPER1	2.47922	0.00221766
WNT5B	2.47742	0.00810595
PTH1R	2.47663	0.0246186
CHST1	2.45113	0.0101431
OVOL2	2.44125	0.000986332
OCLN	2.43947	0.0356325
FBLN5	2.43442	1.0363e-08
FBLIM1	2.43384	1.26263e-09
L1CAM	2.43195	2.34472e-14
SLC43A2	2.42966	0.0473541
CAMK2N2	2.42452	0.00342627
LOC151760	2.42373	0.0377481
SLC40A1	2.42232	0.000379134
RAET1L	2.41649	0.0017969
LGI3	2.408	1.09943e-05
CBR3	2.3731	0.000211093
BVES	2.35234	5.68569e-08
FMNL3	2.33987	2.72593e-11
LTBP2	2.32615	2.58128e-07
ECM1	2.31237	1.61492e-06
RUNX1	2.30961	1.01447e-13
SAMD4A	2.30011	5.83567e-05
SMAD6	2.2832	3.4588e-08
NEBL	2.26458	7.16517e-07
PIK3R3	2.24881	2.80191e-05
F3	2.23111	5.34825e-12
LOC101928841	2.22963	0.0875207
EXO5	2.22108	1.60447e-05
TIMP3	2.21604	2.62557e-07
WBSCR28	2.20468	0.0373669
RAET1G	2.20116	0.0748888
SYDE1	2.18577	1.50689e-08
TMEM59L	2.18504	1.70583e-07
IFIT1	2.1783	0.00470132
FXYD6	2.16715	2.8134e-05
OLFML2A	2.16432	5.48905e-11
MYADM	2.16255	7.6242e-11
PLEKHD1	2.16113	0.00129646
C11orf45	2.15868	0.00390563
A4GALT	2.15615	2.07046e-11
WTIP	2.13835	5.47646e-05
HR	2.13786	8.4774e-10
LOC105369664	2.1358	0.0835667
ABALON	2.13491	0.0624574
HYI	2.12757	5.47948e-06
MUC1	2.12021	0.0853337
SLC2A1	2.10558	6.81899e-11
RUNX2	2.10133	0.00888652
SERINC2	2.09742	3.80049e-09
TGFB1I1	2.09464	3.38585e-07
GCHFR	2.0786	0.00123132
FN1	2.05001	4.41518e-10
SLC37A2	2.04562	2.23818e-05
LOC101927780	2.04461	0.0564606
PRSS23	2.04274	7.0092e-05
LZTS1	2.01732	5.68246e-07
SORBS1	2.00798	1.15476e-06
NKX3-2	2.00147	0.0216693
TNFAIP8L3	1.99978	0.0496225
HMCN1	1.99492	0.00636757
WNT3A	1.98292	0.000150469
LYL1	1.97972	0.0110163
RASL10A	1.9782	0.0897376
CCNJL	1.97696	1.70623e-06
ARHGAP23P1	1.96817	0.030018
LINC00337	1.96697	0.00881522
GLI2	1.96244	2.43858e-07
MOXD1	1.94589	0.015504
CITED1	1.94309	8.12929e-05
UCP2	1.94012	1.55586e-07
C15orf59	1.92986	0.00717323
GPR162	1.92419	0.000795256
MBNL3	1.90884	0.000314952
SP5	1.90233	0.0235844
PDLIM2	1.89901	9.85339e-08
LOC105372281	1.89872	0.0487252
SLCO1B3	1.89476	0.000275887
SERPING1	1.88952	0.00420744
INS-IGF2	1.88157	4.17906e-06
SYNM	1.85895	0.0651304
TNNC1	1.85203	0.0356612
VMAC	1.85203	0.0356612
SEMA7A	1.84624	3.41658e-06
RGS9	1.84519	0.0840679
ANO4	1.84104	0.0678324
TINCR	1.8331	2.8006e-05
SGK1	1.82984	2.92466e-06
CHRD	1.8217	0.000177815
SH3BP4	1.8124	0.00403875
SCARA3	1.80851	1.0306e-07
MAML2	1.80826	0.00877342
PRSS12	1.80302	1.50689e-08
NGFR	1.79899	0.000110562
RBM24	1.79615	2.70739e-05
PLK2	1.78539	3.01174e-07
SYNE3	1.78502	1.53265e-05
ZBED2	1.78202	6.82794e-06
MYBL1	1.78015	0.00200983
TNS4	1.77882	7.88876e-08
SPRY1	1.77378	0.000279463
IL20RB	1.76732	0.00628736
MATN2	1.758	0.00843133
ZNF703	1.75234	0.0012484
CDH15	1.74699	0.00194577
MOK	1.74256	0.000938388
MYLK	1.74088	0.0354261
AQP3	1.7357	5.86493e-05
CRIM1	1.7344	1.76252e-07
MSX2	1.73411	4.24588e-05
TTC22	1.71514	0.00420744
RNU4ATAC	1.71476	0.0784365
LAMP2	1.71432	9.04394e-07
LINC00341	1.71164	0.0262626
LOC105371870	1.71029	0.029619
RCBTB2	1.69869	0.0587978
SULF2	1.6965	1.09943e-05
PALM3	1.69315	0.00291406
LOC202181	1.69023	0.0604454
CA8	1.68967	0.0624477
SPRED3	1.68706	0.00450202
COCH	1.68313	7.40494e-05
WNT6	1.68308	0.00426109
FSTL3	1.68014	1.129e-05
CGB2	1.67924	0.029619
MT1F	1.67678	0.00665178
NPTXR	1.67483	1.65278e-05
RAB15	1.67372	6.37642e-06
KIF12	1.67045	0.00576501
SLC1A4	1.66343	0.0866884
COL9A2	1.66094	0.0040655
ZNF365	1.65936	0.00256542
HES2	1.65571	4.65075e-06
ATP8B3	1.65338	8.96622e-06
CRIP2	1.65201	1.06064e-05
CUEDC1	1.65033	2.41713e-07
IFI6	1.64941	0.000231984
HSPG2	1.6492	5.2342e-06
KIAA1549L	1.64007	0.0055407
NWD1	1.63579	0.03579
PCYT2	1.63365	0.00837324
SYNC	1.63337	0.028304
SECTM1	1.63191	0.000755254
ICAM1	1.627	2.71936e-06
RBPMS	1.62562	3.07164e-05
WNT7A	1.62538	0.0873436
GOLGA7B	1.61315	0.0279521
AXL	1.61163	6.92334e-06
ITGB4	1.6114	1.89634e-06
BCAM	1.61045	5.66851e-05
BMP7	1.61037	0.00413386
C10orf54	1.60997	4.70448e-05
RAP1GAP2	1.59732	0.0213111
TMEM2	1.59238	4.88975e-05
KRT18	1.59079	1.82092e-06
SCN1B	1.58099	0.000722503
DLK2	1.57959	0.0109523
TMEM151A	1.57205	0.00832553
HOXC6	1.56433	0.00741529
MAPK8IP2	1.56139	0.000200468
PRKCDBP	1.56123	5.54156e-05
S100A3	1.5595	0.00555421
IKBIP	1.5435	0.0188015
RND2	1.53942	0.0134538
RBMS2	1.53329	8.07396e-06
LOC100506844	1.52709	0.0535341
MYL9	1.51002	4.1436e-05
MELTF	1.50774	0.00260805
HOXB7	1.50645	6.86188e-05
FAM222A	1.50553	0.0110163
TACSTD2	1.49622	0.000387202
AMIGO3	1.49306	0.040467
FAM83H	1.49203	0.0284472
ARC	1.49031	0.000468016
EHD2	1.4901	2.80926e-05
MLPH	1.48551	0.000178248
MIR4435-2HG	1.48346	0.0228145
CDC42BPA	1.47783	0.0132696
STX11	1.47646	0.0711962
ZNF185	1.4743	0.00260805
BHLHA15	1.47398	0.0824761
TCN2	1.4739	0.0114206
TIMP2	1.47202	2.38628e-06
CRLF1	1.47007	0.00014518
TMEM139	1.46942	0.0044747
LYPD3	1.46695	0.000476988
FAM43A	1.45961	0.000561321
LAMP3	1.45458	0.045474
ZNF385A	1.45291	9.57219e-05
NTN1	1.45151	0.0159908
FGF19	1.45013	0.000100414
PLXNA1	1.44871	4.1436e-05
GNA15	1.44735	0.047633
FUT8	1.44244	0.0207429
ESAM	1.44107	0.00390563
FSTL1	1.43943	0.00932673
ACP7	1.43602	0.0259105
LAMB1	1.42752	0.000144589
MSX1	1.42568	5.55564e-05
ITGB5	1.42563	1.25671e-05
CHD5	1.42432	0.00656887
ZBTB18	1.42001	0.081485
COL6A1	1.41693	5.16011e-05
SH3TC2	1.40911	0.000184927
CCND1	1.40718	1.52697e-05
CD59	1.40283	1.00109e-05
LINC00152	1.4023	0.00079013
FAM46B	1.40001	0.000591931
MDGA1	1.39999	0.0339546
FBXO2	1.39705	8.34004e-05
ATOX1	1.39633	0.00050532
ARL4D	1.39399	0.00108264
DHRS2	1.3927	0.00087149
S100A2	1.3889	0.0375218
POPDC3	1.38579	0.019067
SORT1	1.38269	1.53615e-05
WNT7B	1.37816	0.00204794
MAP3K5	1.37471	0.0366197
ANO1	1.37429	2.23818e-05
OSGIN1	1.37118	0.000879365
CRIP1	1.36921	0.000486563
KIF3C	1.36874	0.000512695
EHD1	1.3686	0.000150469
CD24	1.36763	0.0102221
TRIML2	1.36723	0.028304
C1R	1.36576	0.0176182
MEIS3	1.36317	0.0014314
PRICKLE1	1.36051	0.0168119
LIMD2	1.35872	0.0148511
HOXB8	1.35574	0.000430825
ABTB2	1.35318	0.00741529
SLC9A1	1.34921	0.00202576
SCUBE1	1.34621	0.0640087
TUBB2A	1.34071	0.000205298
COX6B2	1.34006	0.0729498
TIAM2	1.33961	0.00586151
BCL7C	1.33863	0.0316476
PARVA	1.33646	4.78115e-05
LGALS1	1.33403	0.000242662
DKK1	1.33319	1.65278e-05
PCBP4	1.32982	0.000580985
SYNGR3	1.31591	0.0125974
S100A10	1.3132	5.7747e-05
RAC2	1.31309	0.000512695
HOXA3	1.31179	0.00636757
CST6	1.30904	0.00160166
FOLR1	1.3061	0.0225536
WWTR1	1.30258	0.00647895
NFATC2	1.29546	0.00511827
B4GALNT1	1.29531	0.000398942
KLHDC8B	1.29273	0.006149
GPRC5A	1.288	0.000227669
MC1R	1.28086	0.00815537
NPC2	1.28042	0.00117079
GAS7	1.2792	0.00454005
FAM129A	1.27724	0.0328354
SUSD1	1.27625	0.00390563
ZNF358	1.2737	0.00621909
RET	1.27093	0.040576
RAB3B	1.26904	0.00225565
SEPT4	1.26792	0.0271972
TBC1D2	1.25928	0.0036728
TUBB2B	1.25803	0.029619
KATNAL1	1.25557	0.0253127
GPC1	1.25462	0.0198815
FAM132B	1.25221	0.0177531
NPEPL1	1.24347	0.0108383
RAB43P1	1.24307	0.084624
ADAMTSL5	1.24271	0.0140212
BAMBI	1.24256	0.0154548
HYAL3	1.23847	0.0408282
TNS1	1.23609	0.00427865
CRABP2	1.23434	0.000375477
MIR4709	1.23363	0.0140212
TPST1	1.22972	0.000847582
EVA1B	1.2296	0.0255026
WNT9A	1.22845	0.0621584
LMAN2L	1.22533	0.00112543
TMEM106A	1.22507	0.0493078
CDA	1.22356	0.00500418
KLK6	1.22193	0.00134294
TMEM171	1.21966	0.085458
PDLIM1	1.21479	0.000847582
ABCD1	1.20868	0.0228145
PTRF	1.2077	0.000493143
NPNT	1.20565	0.0170273
PAX2	1.20309	0.0898725
UBASH3B	1.20294	0.00130209
APOBEC3D	1.20279	0.00163404
DES	1.19951	0.0429307
HIVEP3	1.19885	0.0790628
TTC9	1.19463	0.0347375
BORCS8	1.19381	0.0200876
NCEH1	1.19058	0.0197528
DOCK5	1.18928	0.00247704
ZWINT	1.1879	0.000466412
FZD6	1.18549	0.018969
SLC36A1	1.18251	0.0216572
CDKN2C	1.18236	0.00369756
PTK6	1.18137	0.0689611
CDKN2D	1.18042	0.0156275
MICALL1	1.17976	0.00211656
FOSL1	1.17927	0.00198011
TNS3	1.17828	0.00376125
PLEKHA6	1.17619	0.00420744
TMEM19	1.17483	0.0114225
DCUN1D3	1.17349	0.000418709
LASP1	1.17226	0.00598108
LEPROT	1.16883	0.0198822
ACBD7	1.16382	0.0208654
HCFC2	1.16152	0.0974332
KRT8	1.15573	0.00191347
AXIN2	1.1551	0.0110629
LOXL2	1.15502	0.00198799
SMPD1	1.1533	0.03168
SH3BGRL3	1.15299	0.00555421
FXYD5	1.15127	0.00315234
TMEM104	1.14907	0.0163342
CCDC102A	1.14737	0.0598792
CLCN4	1.1449	0.0429317
AIFM2	1.14239	0.00598108
ITGA3	1.14158	0.00130209
SLC6A9	1.13976	0.0318651
SHC1	1.13837	0.00202576
CACNA1G	1.13685	0.0764189
TMEM173	1.13601	0.01915
PMP22	1.13431	0.00122196
PDLIM7	1.13223	0.00499217
SNTB2	1.13211	0.0276795
MICA	1.13137	0.00427865
HSPB8	1.12747	0.0973788
CPTP	1.11879	0.0278739
SLC39A13	1.11839	0.0190865
SDC1	1.1175	0.00304742
FGFR3	1.11659	0.00450202
RNU5E-1	1.11233	0.0287732
ZNF512B	1.11084	0.0235844
SLCO5A1	1.11056	0.0062062
NF2	1.11029	0.00704878
TMEM184B	1.10877	0.00717323
KLK10	1.1081	0.0205341
PIK3AP1	1.10798	0.082335
PPME1	1.10773	0.0339546
S100A11	1.10671	0.00489079
APOBEC3C	1.10533	0.00207531
MAP3K1	1.10492	0.0355657
EMP3	1.10194	0.00832553
CYP2S1	1.09843	0.018777
SEC14L2	1.08998	0.0144898
CREB3	1.08856	0.0094883
SVIL-AS1	1.08836	0.0168307
CSF1	1.08618	0.0697484
MSRB2	1.08494	0.039305
LIPG	1.08485	0.0326722
PRAF2	1.08409	0.0680262
ANXA6	1.08347	0.00198799
ZFYVE21	1.0821	0.00412982
ALS2CL	1.0815	0.0751787
VIMP	1.08036	0.0102024
SLC7A11	1.0801	0.0859353
RHOC	1.07947	0.00795331
TMEM98	1.07109	0.00791
PGF	1.07089	0.0824399
RAMP1	1.07075	0.0345542
SDC3	1.06648	0.00445204
KLHL5	1.06314	0.0311523
RPS6KA2	1.06238	0.028304
PXDC1	1.0594	0.0355657
HIST1H2BK	1.05921	0.0578813
MAPK8IP1	1.05862	0.0156629
CALM2	1.05847	0.00191347
ACP2	1.0519	0.0157431
HOXB9	1.0511	0.00643252
TNFRSF12A	1.0501	0.0220931
MSRB1	1.04974	0.0228145
SOCS3	1.04546	0.00607548
KIFC3	1.04458	0.0230124
DCBLD2	1.04344	0.024764
ZFAND2A	1.04327	0.0207735
CIB2	1.04266	0.0279521
CDCA3	1.0409	0.018777
ADCY9	1.04018	0.0140212
RNVU1-15	1.03637	0.0943006
TOR4A	1.0356	0.0228115
SORBS3	1.03198	0.0132083
CPA4	1.03126	0.018777
IL1R1	1.03113	0.0669228
HOXB4	1.03105	0.00738751
RNU5F-1	1.03096	0.0733575
GADD45B	1.03014	0.0204737
TSPAN18	1.02933	0.0130788
PACSIN1	1.02783	0.0589366
ECE1	1.02614	0.00425495
CPNE2	1.02484	0.0211592
TNFRSF6B	1.02082	0.0222402
UBE2C	1.02077	0.0140575
NPAS2	1.01917	0.0400105
ATP6V0E1	1.01361	0.0204504
LMF2	1.01334	0.0502481
TGFB1	1.01245	0.0188917
FOXD1	1.01003	0.0369587
ADGRG1	1.00836	0.0174599
TMEM92	1.00698	0.082335
C19orf33	1.00274	0.0228229
BCL2L1	1.00205	0.0131105
TRAK2	1.00091	0.0359775
KLF2	1.00041	0.015989
FBLN1	0.999807	0.0356538
PEA15	0.999406	0.0101553
EPDR1	0.997272	0.0589366
ARHGEF40	0.996136	0.0656296
MGLL	0.995107	0.0386342
GAS2L1	0.994455	0.0279521
PLEKHO2	0.992564	0.0168307
CYB5R3	0.991994	0.0164321
NOTUM	0.990082	0.0688163
SLC12A4	0.988942	0.028576
INPP4B	0.988391	0.089927
HIST1H3A	0.988008	0.0339546
CHMP6	0.987877	0.0521092
TUBA1A	0.987332	0.0119482
CLU	0.986022	0.00815537
FAM64A	0.985535	0.0188015
HIST1H2BM	0.984414	0.029619
AMOTL2	0.98315	0.0125776
JDP2	0.982558	0.045474
PHLDA3	0.981619	0.032447
ST5	0.979885	0.0918971
CYP26B1	0.979156	0.022766
TTC7A	0.978398	0.0193911
GATA2	0.977912	0.0630739
BTD	0.977826	0.0679339
TUBB6	0.977237	0.0114533
EGLN2	0.977109	0.0257899
TSPAN4	0.973654	0.0467937
S100A4	0.97042	0.0168297
PXDN	0.968668	0.0356325
LONRF3	0.96825	0.0678324
PEAK1	0.967009	0.0866884
ARL8A	0.965672	0.0202593
LDLR	0.963327	0.0114225
ADGRA2	0.962702	0.0918971
TLDC1	0.962069	0.0171337
PSMB4	0.961438	0.0178113
ILK	0.960475	0.0202833
APLP1	0.960109	0.0502481
AKAP2	0.959661	0.0773334
SOX13	0.95629	0.0279521
RTN4R	0.95623	0.0749142
MID1	0.955565	0.0278739
DMTN	0.953834	0.0356612
CRAT	0.952437	0.027377
CMTM6	0.951131	0.0678324
TM2D2	0.948266	0.0165958
CLIC4	0.947868	0.0485956
CCND3	0.947371	0.0658015
ITM2C	0.947119	0.0235844
CTSD	0.941221	0.0270986
DRAP1	0.941127	0.0222402
PLEKHG2	0.940901	0.0378918
IL17RB	0.940428	0.0902622
ACTN1	0.940306	0.0112055
DAP	0.939674	0.0178711
PAPSS2	0.937574	0.0754435
NOTCH3	0.937563	0.0640087
LAT2	0.937102	0.0818445
TTYH3	0.934441	0.0677722
SHB	0.933656	0.0480834
CDK2AP2	0.932935	0.0582828
NAGK	0.93287	0.0778245
LOC105372481	0.932689	0.0502157
MEA1	0.931781	0.0585664
EXOC7	0.929544	0.0176182
CLTB	0.929405	0.0613415
SERPINH1	0.92927	0.0240704
COL6A2	0.926959	0.0540233
DGKG	0.92149	0.0871569
CCDC97	0.921268	0.0486576
PTTG1IP	0.920843	0.0116166
CENPM	0.919569	0.0711962
TOM1L2	0.919413	0.0312126
DUSP6	0.91892	0.0127974
NFE2L3	0.917028	0.0557883
PDLIM5	0.914256	0.0486576
GPAT3	0.913883	0.022871
NANS	0.913543	0.0220044
HM13	0.911928	0.039621
PSMC5	0.911334	0.0231372
ST3GAL2	0.910488	0.0534904
ZBTB4	0.910401	0.022947
KIRREL	0.910378	0.0239176
FAM103A1	0.909547	0.0808897
HOMER3	0.909261	0.0354432
MCFD2	0.909015	0.0466748
CELSR1	0.907416	0.0411086
ULBP2	0.904418	0.0843476
STK17A	0.898061	0.0628449
DNAJB2	0.896896	0.0589366
GAB2	0.896345	0.0886795
ZYX	0.896166	0.0746502
HMHA1	0.89608	0.0925901
SPSB1	0.890895	0.0647958
CD63	0.889025	0.0370329
UBTD1	0.88902	0.0917597
FAM102A	0.887329	0.0663647
FOSL2	0.886117	0.0263179
SBF1	0.886004	0.0620902
MYL6	0.885031	0.0339546
HTR1D	0.883458	0.0803206
TRIM16	0.882512	0.0597202
WDR62	0.881179	0.0530527
ZCCHC24	0.880678	0.0866958
CSPG4	0.879187	0.0727293
MICAL1	0.877779	0.0654336
TMSB4X	0.876573	0.0346344
CDC42EP2	0.875202	0.091582
PLXNA3	0.873355	0.0503501
WFS1	0.872341	0.0562781
ND1	0.870932	0.0883353
PLOD3	0.86824	0.0449802
TMC6	0.868223	0.0514092
MISP	0.867605	0.0597202
IQGAP3	0.866563	0.0390918
AAK1	0.865921	0.0828698
CTSZ	0.865037	0.0388587
CHPF2	0.860743	0.0926269
DNAJB6	0.856423	0.0465925
CD9	0.855757	0.0370329
FHL2	0.855497	0.0504275
IRAK1	0.855285	0.0727293
EPS8L2	0.853753	0.0486966
SGK223	0.853246	0.0525546
BCL9L	0.850578	0.0376056
H2AFX	0.850444	0.0925999
RAB35	0.84918	0.0604454
LTBR	0.847601	0.0639615
NPTN	0.844834	0.0814201
PCYT1A	0.843406	0.0510776
DCTN3	0.842881	0.0758738
ATP6V0E2	0.840588	0.0888676
GNA11	0.838755	0.054883
HIST1H2AJ	0.837697	0.0963487
LTBP3	0.837509	0.0886795
CDKN1A	0.837084	0.0639669
RNR1	0.835322	0.0982105
ORMDL2	0.834716	0.0962935
OSBPL3	0.834681	0.0695752
ABCB6	0.832912	0.0866884
SH2D3A	0.828373	0.0777119
FOXC1	0.828261	0.0674134
CYB5R1	0.828016	0.0954671
GOSR2	0.827341	0.0589366
CSRP1	0.827028	0.0777119
PYGB	0.82234	0.0668288
GPX8	0.81975	0.0616983
SLC35F6	0.819242	0.0758025
RNF13	0.818964	0.067955
ARF4	0.817257	0.0355657
BMP1	0.813957	0.0764636
SLC25A44	0.811107	0.0735543
VASP	0.810266	0.094927
AJUBA	0.806173	0.082335
TPRG1L	0.805918	0.0700301
GIPC1	0.805764	0.0970156
AK1	0.804972	0.0903865
ADRM1	0.80279	0.0944976
BLVRB	0.80041	0.0979183
BTBD6	0.800348	0.0889355
ANKRD13A	0.799299	0.0888676
RNF19B	0.798204	0.0656186
PCDH1	0.794871	0.094039
PLEC	0.793893	0.0908859
CKS1B	0.793887	0.0961483
CENPO	0.792271	0.0648321
CMTM7	0.790226	0.0972267
SERPINE2	0.789408	0.0556215
HIPK3	0.787003	0.0822592
RAPGEF1	0.783932	0.0790744
PTPN14	0.778687	0.0680262
DYNLL2	0.773638	0.0773334
TAGLN2	0.773071	0.0992451
ANXA5	0.771355	0.0497513
UBE2A	0.769117	0.0724801
FGFR1	0.767596	0.0808116
TNFAIP2	0.766614	0.0902311
SUPT4H1	0.764611	0.0887621
CNN3	0.76461	0.0556215
STC2	0.760946	0.09635
CALM3	0.746579	0.0930939
SDC4	0.737841	0.0931959
ALDH1A3	0.733612	0.0900576
DAG1	0.729754	0.0922893
NFE2L1	0.721006	0.0773334
H3F3B	0.697302	0.0925901
MTHFD1	-0.751493	0.0751787
CTNNB1	-0.762935	0.0740225
NAT10	-0.766833	0.0668396
DDB1	-0.768199	0.0677722
HUWE1	-0.7685	0.0629735
FARSB	-0.769217	0.0878856
KLF10	-0.774964	0.075404
DIMT1	-0.783724	0.0866884
MRPS30	-0.784783	0.0679688
TUFM	-0.785337	0.0960506
EGR1	-0.785764	0.0628133
SETDB1	-0.786115	0.0755496
ZBED4	-0.786792	0.0753787
MCM7	-0.789061	0.0564606
LAPTM4B	-0.790761	0.0502481
GAS5	-0.794887	0.0923196
WDR12	-0.800881	0.0943625
IARS	-0.801111	0.0589366
SSH1	-0.80205	0.0472311
EFTUD2	-0.80211	0.0424109
CD3EAP	-0.805204	0.082335
PAICS	-0.805722	0.0773334
INTS10	-0.810917	0.0866884
COLGALT1	-0.813499	0.0720796
ALDH18A1	-0.813799	0.039305
ANKZF1	-0.814175	0.0992451
DHX33	-0.817474	0.0886795
MGST1	-0.819258	0.0576489
ELP2	-0.820755	0.0620902
C2orf68	-0.822129	0.0883353
TBC1D16	-0.822246	0.0534378
TGIF2	-0.829963	0.0974332
VDR	-0.842203	0.0856291
SOX12	-0.844139	0.0597202
C8orf33	-0.845947	0.039305
NUP160	-0.852454	0.0604436
GCAT	-0.855642	0.0679688
GRB7	-0.862824	0.0736577
RAB25	-0.865052	0.0638792
KIAA1958	-0.873065	0.0930939
ANKLE1	-0.881017	0.083305
SAT1	-0.881535	0.0228229
ZNF516	-0.884228	0.0439393
TRAP1	-0.887298	0.0339546
MFSD13A	-0.888351	0.0764821
GCN1	-0.889269	0.019067
CCNB1IP1	-0.893808	0.0435911
ANKRD13B	-0.897513	0.0900469
HERC1	-0.897901	0.0530527
PLEKHH1	-0.900368	0.0834756
ASNS	-0.914984	0.013881
RSAD1	-0.916083	0.0295418
SCNN1A	-0.91641	0.0355657
CD47	-0.918967	0.0733814
FIRRE	-0.922613	0.0778245
TMEM241	-0.925607	0.0425231
P2RX5	-0.927477	0.066452
TJP3	-0.928606	0.0339546
PYGL	-0.928762	0.037293
ZIC2	-0.929173	0.0681277
TRI-AAT2-1	-0.929321	0.0915085
PIGY	-0.931174	0.0552383
PER1	-0.933691	0.0755496
ZNF8	-0.943034	0.0828698
RAPGEF5	-0.945748	0.0874343
NOA1	-0.94737	0.0169819
GSR	-0.948775	0.0106211
CHD4	-0.949975	0.0986011
EBPL	-0.952551	0.0323814
TBC1D30	-0.954364	0.0768486
PLA2G6	-0.955619	0.0896279
MIEN1	-0.958342	0.0255026
LOC646762	-0.961754	0.0840679
ID2	-0.964673	0.0254115
FBXL20	-0.965086	0.0356538
SLC18B1	-0.966457	0.0720796
SNRNP200	-0.968146	0.00825654
TBC1D19	-0.968252	0.0755496
PASK	-0.97003	0.0291047
SLC19A2	-0.970538	0.085628
NR4A2	-0.972271	0.0156494
C10orf2	-0.977607	0.0174872
NR1D1	-0.979889	0.045474
HEATR1	-0.986814	0.0339546
UBE2D4	-0.990894	0.0850665
ACAD10	-0.991671	0.0647037
RBM28	-0.997412	0.0764821
LTA4H	-0.997745	0.00736671
LOC105370007	-1.00418	0.0533807
YBX3	-1.0092	0.00587245
DHX32	-1.01013	0.00987647
STK39	-1.0155	0.0277957
STEAP3	-1.01773	0.0774513
FLJ20021	-1.01977	0.0566528
DPM3	-1.02101	0.0318299
COX18	-1.02106	0.0903865
PHKA1	-1.02341	0.0246186
RN7SL3	-1.02444	0.0135532
AFMID	-1.02488	0.0141526
RFX3	-1.02698	0.0884528
ACTR3B	-1.029	0.0318306
DUSP1	-1.02984	0.0047573
SLC7A2	-1.03653	0.0865461
COPG2	-1.03992	0.0720796
HMGA2	-1.04338	0.0724626
TSEN2	-1.04403	0.0822592
DDN	-1.04593	0.0623538
BZW2	-1.05765	0.00325783
KYAT1	-1.0604	0.084689
SORD	-1.06157	0.00987647
STEAP1	-1.06187	0.0645044
GAREM1	-1.06205	0.0339546
HSP90AB1	-1.06401	0.00951031
LRPPRC	-1.06519	0.0639669
TMC5	-1.06886	0.019067
HILPDA	-1.07745	0.0329449
GEMIN5	-1.08233	0.00411243
NCBP2-AS2	-1.08341	0.0213111
ST6GAL1	-1.10253	0.00726575
C12orf66	-1.10488	0.0230124
VTI1A	-1.10562	0.0364026
LOC100506548	-1.11023	0.0485929
OR51B6	-1.11145	0.00196233
PRKDC	-1.11162	0.0262648
PIK3C3	-1.11396	0.0266558
MRI1	-1.12005	0.0255026
PFKM	-1.12054	0.0304942
HSP90AB3P	-1.12122	0.0533048
PTMAP2	-1.12212	0.00371744
BBS10	-1.12992	0.0746984
WIPF3	-1.13234	0.0215952
ZP3	-1.13441	0.0644164
FRRS1	-1.13789	0.0355657
KDM5B	-1.14244	0.0096611
CDK5RAP3	-1.14626	0.00555421
MARC1	-1.14831	0.0159589
EPRS	-1.15506	0.0828698
POLR1B	-1.15532	0.00112301
E2F5	-1.1791	0.0519528
MARS2	-1.18453	0.0130788
SNORA71C	-1.18511	0.0960506
WDR3	-1.20156	0.00175947
ENOSF1	-1.20408	0.0062062
PFAS	-1.20602	0.00175947
MBTD1	-1.20604	0.0140212
FOXO1	-1.20794	0.0125974
KLF4	-1.21139	0.0174872
CLDND1	-1.21499	0.00050222
LARS	-1.21666	0.0164611
JPH1	-1.22212	0.0386852
SNORD74	-1.22308	0.0450386
MPLKIP	-1.22361	0.0115184
AMN1	-1.22399	0.00598108
TSC22D1	-1.22445	0.000116727
RSRP1	-1.2372	0.00586151
ZNF608	-1.24035	0.0565015
DUSP2	-1.25387	0.0204504
RNF141	-1.25449	0.00158449
GNAI1	-1.25701	0.0113112
IPO11	-1.25746	0.0682699
MTUS1	-1.25987	0.0318651
ABHD14B	-1.27179	0.000866857
HAGHL	-1.27605	0.0249387
DDX60L	-1.27704	0.0589366
MGAT4A	-1.28634	0.0998143
ZNF333	-1.28908	0.034333
PDCD4	-1.29148	0.0329267
ICAM5	-1.29406	0.0062062
TCF7L2	-1.29469	0.00422415
SMIM3	-1.29875	0.000398942
MYB	-1.30731	0.0822592
GART	-1.30755	0.000403779
LOC285074	-1.30948	0.0315983
LOC100130899	-1.30954	0.0148511
URB1	-1.31228	0.00034651
FAM162A	-1.31701	0.000418709
ICA1	-1.32251	0.0639615
LOC103344931	-1.32525	0.0822592
DBP	-1.32611	0.00307669
L3MBTL3	-1.32888	0.0551812
MGC27345	-1.33073	0.0658015
PDCD11	-1.33708	2.64952e-05
DACT1	-1.33843	0.0356612
SPRY4	-1.33994	3.3292e-05
CPOX	-1.34185	6.50998e-05
FAM110C	-1.34322	0.0101431
FOCAD	-1.34334	0.0918971
ERVMER34-1	-1.34408	0.000398942
TRIB1	-1.35934	1.06064e-05
ZNF462	-1.36295	0.00641421
LOC101930275	-1.37474	0.0507589
VGF	-1.3776	0.00376125
JUNB	-1.39532	1.8933e-05
SNORA71A	-1.39566	0.0556023
EPHX2	-1.40048	0.00279336
GPR63	-1.40148	0.0354261
RPS6KA3	-1.40558	0.0192754
GABPB1-AS1	-1.40799	0.00739518
FOSB	-1.42549	6.8373e-06
COL4A5	-1.42807	0.0308871
SLC16A9	-1.42924	0.0888676
BEX2	-1.43366	0.00795331
FZD3	-1.43752	0.0278739
TCP11L2	-1.43964	0.039305
C1orf210	-1.45014	0.0403871
ABCC2	-1.46355	0.0824761
CAD	-1.46898	8.96622e-06
EML1	-1.47416	0.0140212
PARM1	-1.47606	0.083305
MDN1	-1.47756	1.96086e-05
MAOB	-1.47776	9.04935e-06
CORO6	-1.47945	0.0889355
FAM13A	-1.48122	0.0168728
STAT5B	-1.48561	0.094927
TMEM147-AS1	-1.48955	0.0587458
NAV3	-1.48988	0.000191475
HTR7	-1.49394	0.00476262
FBXO32	-1.50177	0.0589366
GLRX2	-1.51002	0.085504
ZNF397	-1.51539	0.0069974
JAG1	-1.51564	9.15229e-05
BICDL2	-1.52567	0.016141
MRVI1	-1.53638	0.00582997
MIR21	-1.55919	0.0677722
SNORD47	-1.56588	0.058235
LOC105373888	-1.5679	0.00486613
PTPRM	-1.5682	0.0693436
FAM117B	-1.56872	0.00533776
RPARP-AS1	-1.57107	0.0102166
LOC105372578	-1.57738	0.0840679
WDR35	-1.58131	0.0102166
DANCR	-1.5815	0.0466748
MAPKAPK5-AS1	-1.58404	7.80786e-05
CYP24A1	-1.60133	1.20717e-06
NEO1	-1.61316	0.000800262
HK2	-1.62849	3.26881e-06
PTGS1	-1.6621	0.0765903
VSNL1	-1.67077	7.0092e-05
ADAT2	-1.70133	0.0228394
SLC1A3	-1.7027	0.0877637
VWDE	-1.70977	0.00209131
RGS2	-1.71907	0.000575718
PELI1	-1.72234	0.0269034
AP3S1	-1.72735	3.54501e-08
PROM2	-1.73317	0.0979183
SNORD35B	-1.73348	0.0221388
LOC107986991	-1.73437	0.0144933
POLR3G	-1.74068	0.000512695
PAM	-1.7416	1.16803e-08
FBN1	-1.75462	0.0935509
LINC01012	-1.77925	0.0519256
LOC107986198	-1.78821	0.00342627
C22orf34	-1.7895	0.000364783
ELFN1-AS1	-1.80294	0.0107207
FOS	-1.80641	3.30327e-09
SEMA6A	-1.80857	0.0379873
ATG2B	-1.80934	0.00224357
MACC1	-1.81422	0.0755496
MMRN2	-1.8329	0.0021595
FAM86KP	-1.83381	0.0756898
IGSF9	-1.84058	0.00594463
KITLG	-1.84693	1.60447e-05
LOC105373886	-1.8555	0.0222329
SLC38A2	-1.85838	4.378e-06
AHI1	-1.85869	0.0290133
LOC102723786	-1.88806	3.46795e-08
GRIN2B	-1.9122	2.8134e-05
PDK4	-1.91267	0.0925901
PSD3	-1.92072	6.47444e-05
LOC105373893	-1.92497	0.0696799
C1orf61	-1.95864	0.0223947
ACSL5	-1.97638	1.33329e-11
NFIA	-1.99259	0.0140212
MYC	-2.00855	1.94337e-12
FHIT	-2.01958	0.018777
S100A14	-2.02771	1.70432e-11
PUM1	-2.05397	1.52633e-05
LOC100129776	-2.05975	0.000324593
ATG12	-2.06223	2.19148e-09
MINCR	-2.07423	0.000255056
LOC107987072	-2.07733	5.69029e-06
SPRY4-IT1	-2.0981	0.0755496
GRB14	-2.10274	0.0628449
ZNF589	-2.11956	0.0597202
UNC13A	-2.13382	1.71254e-11
LMO4	-2.14642	7.2244e-05
UBAP1L	-2.16096	0.0513812
DDX24	-2.16654	0.00227259
SNORD35A	-2.18607	0.0134538
SAMD12	-2.18987	1.60447e-05
MAT1A	-2.21711	0.0838247
RGS16	-2.32875	0.00133978
ADGRV1	-2.33056	0.0656186
LINC01220	-2.34857	0.0489924
CASD1	-2.35156	0.0834756
ARRDC4	-2.36677	3.46299e-08
PAG1	-2.37395	0.0100977
MXI1	-2.38597	0.00403875
CKMT1B	-2.38612	1.39187e-06
FER1L4	-2.38967	0.00782581
ILDR2	-2.4448	0.00795331
FHOD1	-2.44658	5.56907e-12
CKMT1A	-2.44937	0.00199323
KLRC2	-2.45541	0.0355657
MKX	-2.46181	1.46793e-05
SOX4	-2.46489	1.86928e-12
RPL10P13	-2.47184	0.0533807
LINC00173	-2.47204	0.00600074
LINC00663	-2.48502	0.0262648
LOC105369807	-2.49794	0.00484002
PDE3B	-2.50532	0.0639669
MYH15	-2.52766	0.000246659
HS3ST1	-2.54782	2.92715e-15
MPP7	-2.5733	8.0657e-07
SEMA3C	-2.58778	9.81584e-06
OR51B2	-2.59483	0.0155299
HIGD2B	-2.63574	0.0995541
SELL	-2.69291	0.00705522
HAS3	-2.6968	4.00455e-19
GCNT3	-2.73668	0.0643246
MEF2C	-2.79063	0.00124935
SAMD13	-2.79189	1.00629e-07
FN3K	-2.81213	0.00276653
GPR87	-2.85545	0.081485
TMEM200A	-2.87479	8.86516e-11
DPP4	-2.92309	0.0293829
ADGRF1	-2.92798	9.8313e-21
FOXP4-AS1	-3.01042	0.0742084
AREG	-3.07867	3.02183e-19
LOC105372840	-3.11839	0.0269876
MAL2	-3.12702	7.58926e-26
MUM1L1	-3.12708	0.00606478
HNF1B	-3.13499	0.0685543
ZNF426	-3.20798	0.0228229
DOCK4	-3.22594	0.0570767
CACNB4	-3.27621	0.0284677
SH3BGRL2	-3.28327	1.44253e-10
PKIB	-3.32959	3.45537e-16
KLRC3	-3.38899	0.00118244
SCG2	-3.41323	7.36683e-08
OR51K1P	-3.42092	0.0255026
SMIM6	-3.44675	0.0140212
RNF144B	-3.46347	0.00210951
CCAT1	-3.49333	4.89361e-06
EREG	-3.49435	1.68906e-17
LOC107984158	-3.49769	9.58378e-06
RHOBTB1	-3.71173	6.9379e-05
CHCHD10	-3.74188	1.91061e-08
MAPK4	-3.74722	0.00966802
ARMC4	-4.14385	0.0135984
LINC01405	-4.14446	1.6167e-05
LOC105375752	-4.16288	0.028304
SAMD3	-4.45621	0.0617821
KLRC4-KLRK1	-4.49035	0.0588337
IL32	-4.69729	8.86516e-11
SATB1	-4.71954	5.1646e-07
HEPH	-4.85607	0.015504
SYK	-4.89007	2.08218e-13
ILDR1	-4.97777	0.000955108
STXBP6	-5.03692	0.00989019
EHF	-5.05583	2.70485e-32
PLA2G4A	-5.3063	1.86928e-12
LOC102724895	-5.36667	0.0637291
LOC105370463	-5.59349	0.0376044
NFIB	-5.82464	3.06364e-06
LOC105377015	-5.88535	0.0968272
TRL-AAG2-1	-5.90935	0.0962935
ANKRD22	-5.92443	1.84538e-06
AQP7P1	-5.93926	0.0169468
GALNT14	-5.97459	2.4611e-16
CSRNP3	-5.98545	0.0840679
FLRT3	-5.99492	0.0778245
LOC107984000	-6.00454	0.0773334
LOC101927098	-6.01771	0.0844293
LOC101927325	-6.02034	0.0745043
PTP4A1	-6.03595	0.0716179
LRP1B	-6.12659	0.0644164
RBBP8NL	-6.31231	0.0388587
LARGE	-6.36285	0.0324415
PLPPR4	-6.42588	0.028304
CAPN6	-6.48946	0.00349923
CHST4	-6.55948	0.0200876
GPR15	-6.57651	0.0203148
DEGS2	-6.58974	0.0198424
PROM1	-7.35853	1.13295e-12
THRB	-7.35915	0.00132173
CR2	-7.37664	0.000163879
ANK3	-7.7003	1.06996e-09
PCDH7	-7.87045	8.94611e-42
ANXA10	-8.05467	9.24412e-05
PALLD	-8.13167	5.82136e-05
RPS4Y1	-8.44427	1.43956e-05
