# Supplementary material for: PUMILIO proteins promote colorectal cancer growth via suppressing p21
Source: Nat Commun. 2022 Mar 25;13:1627. doi: 10.1038/s41467-022-29309-1 (PMC8956581; doi:10.1038/s41467-022-29309-1)
Supplement: Supplementary file 5 — Supplementary Data 2 [file 41467_2022_29309_MOESM5_ESM.xlsx]

## Sheet: Sheet1
Supplementary Data 2. mRNAs differentially expressed in Pum2-/- HCT116 cells
AccID	log2FC	FDR
ALPP	6.08821	5.82761e-09
PRSS33	5.35577	7.09533e-08
SPARC	4.65099	0.065515
SUSD2	4.30035	4.56673e-173
DCLK1	3.3494	2.91537e-11
TGM2	3.18287	2.59134e-198
MIA-RAB4B	3.1447	1.35136e-09
EFNA5	2.99807	2.24026e-20
SKIDA1	2.84891	1.01042e-07
GLIS3	2.83882	2.04126e-23
SEMA3A	2.76036	1.29669e-50
SAMD5	2.70613	1.4408e-12
LIMS2	2.67594	9.16832e-29
GBX1	2.6368	0.000170798
ECH1	2.62769	3.55251e-07
LOC105373968	2.55955	2.10457e-05
TNNC1	2.47843	3.36452e-08
SERPINA1	2.45833	1.5573e-06
CHST1	2.40832	0.000524477
CASC10	2.38269	3.45606e-06
DRD1	2.33201	0.0020378
GPER1	2.26816	0.000315862
CLIC3	2.26512	8.23455e-10
MRC2	2.24394	1.75723e-22
SLC43A2	2.23655	0.0185932
ARL4C	2.20391	5.04575e-21
SHF	2.20001	6.01915e-10
VIM	2.17534	2.60203e-19
ADAMTS2	2.16719	1.40212e-09
LOC101927039	2.12785	0.00511495
PRF1	2.1264	1.41261e-81
SEMA3B	2.08801	0.000308115
SLC2A3	2.04763	3.75816e-47
LCK	2.04115	0.00934181
GCHFR	2.03353	4.86687e-06
ABALON	2.0214	0.0108418
KCND3	2.00848	0.0298702
PNMA2	2.00815	0.0017173
MGAT5B	2.00117	2.62056e-06
LOC105373289	1.99907	0.0110489
LOC101929846	1.99355	0.019242
WBSCR28	1.9681	0.00615856
SLC16A6	1.95768	0.00106914
MFSD7	1.94293	0.0189922
LINC01468	1.93691	0.0107056
GLI2	1.91567	1.41817e-18
COL13A1	1.8988	0.000105493
FXYD6	1.85353	1.80476e-07
DRAXIN	1.84761	5.94477e-05
CAMK2N2	1.81508	0.00617629
LINC00174	1.8142	0.0275938
NOVA2	1.81237	3.46623e-14
RNU4ATAC	1.81017	0.00136118
LOC105370680	1.79875	0.00548
ADRA2B	1.78166	0.0116504
UCP2	1.77733	9.35065e-37
EGR3	1.7424	5.80325e-05
ARHGAP23P1	1.73196	0.00573548
LOC101929295	1.7185	0.00127463
WNT3A	1.7082	3.54796e-07
HR	1.70201	6.39937e-33
AXIN2	1.68514	6.23896e-19
C1QL1	1.68359	0.000324069
DYSF	1.68092	0.00373274
RNVU1-18	1.65047	0.0254465
LYL1	1.64701	0.00305008
DNAH3	1.64543	0.0523538
WTIP	1.64496	0.000371249
SYDE1	1.63767	7.2235e-15
FMNL3	1.60292	8.77742e-14
HEG1	1.59945	1.39279e-17
TLL2	1.58863	0.0649176
WNT11	1.58531	0.0537776
LOC105372281	1.57658	0.0259883
LGI3	1.5754	0.000752062
FAM83H	1.56903	0.00176654
RNU5E-1	1.56759	4.58415e-11
C20orf195	1.56631	0.0065604
RNU5E-4P	1.56584	0.000191294
TGFB1I1	1.55932	8.35935e-14
CTGF	1.55804	1.5041e-18
LOC105378512	1.55305	0.0692096
WNT6	1.5424	6.79695e-05
IGFBP6	1.5418	1.49665e-42
CHST2	1.51593	0.00397507
JMJD1C-AS1	1.51435	0.0491312
ADAMTS15	1.51199	0.0143105
C17orf105	1.50695	0.0249687
FAM19A3	1.50426	0.0557616
LOC101928845	1.49791	0.0212804
MYLK	1.49399	0.00942325
RNU5F-1	1.48982	2.89206e-11
LZTS1	1.48778	2.29538e-10
LOC105371441	1.48749	1.83829e-05
CHRD	1.48403	1.20621e-05
RNF225	1.48111	0.0983375
TMEM151A	1.47879	7.47677e-05
SARS2	1.47424	0.0834832
COL9A3	1.46473	5.53348e-10
RAB43P1	1.45984	7.8108e-05
NEBL	1.45731	4.18118e-15
NKX3-2	1.45235	0.0434746
LINC00896	1.45066	0.0285483
EHD2	1.43791	9.90681e-37
HSPG2	1.43476	0.000812056
KLHL30	1.43221	0.058848
TIMP3	1.42273	4.3482e-05
INS-IGF2	1.42216	5.96412e-08
CORO1A	1.41824	5.83759e-06
MAPK8IP2	1.41811	1.24769e-10
NOTUM	1.417	2.45092e-12
HMCN1	1.40625	0.00982099
COL7A1	1.40418	0.0954319
SMAD6	1.39747	3.04243e-05
FAM131B	1.39474	0.0615572
TINCR	1.38412	3.78238e-06
GAB3	1.38237	0.0749199
SMIM10L2B	1.38071	0.0998879
PDLIM5	1.37376	1.30602e-45
TBXA2R	1.37375	0.00842455
RNU5A-1	1.36771	0.056419
SYNM	1.36674	0.05606
PCGF2	1.36075	0.02578
ACE	1.3606	0.000487474
MCAM	1.35801	1.71797e-33
ADAMTSL5	1.35468	1.44584e-08
PRRT2	1.35317	0.0282951
ZNF385A	1.34771	4.58507e-31
PAX2	1.34657	0.000139716
SYNE3	1.34635	1.45113e-06
L1CAM	1.33566	1.33543e-14
SOX18	1.33295	0.0164512
ZNF469	1.32983	7.43231e-05
ADM2	1.3294	0.000590134
C15orf59	1.3289	0.0239169
NKAIN1	1.3269	0.00404241
PALM3	1.3265	0.00150293
IL32	1.32376	3.24625e-07
LBX2-AS1	1.3217	0.0276468
TMEM59L	1.31605	6.34056e-07
SEMA7A	1.31083	6.88503e-09
OLFML2A	1.31067	5.61867e-21
FLJ37453	1.30875	0.031688
CCNI2	1.29524	0.0829853
ANKRD34A	1.2946	0.0421156
LOXL4	1.28987	0.00293944
RNU2-63P	1.28962	0.00012596
CHD5	1.27682	6.88864e-06
A4GALT	1.27533	3.28162e-16
LOC105374838	1.27082	0.00671584
CRIP2	1.27057	1.07601e-15
MS4A15	1.2642	0.00439412
SH3D21	1.26355	0.0143575
ICAM1	1.26343	1.45025e-14
SIPA1L3	1.25881	0.0320415
EXO5	1.24745	0.0132468
LINC00341	1.24707	0.0397571
SPRED3	1.24149	0.00402102
KIF26A	1.23548	1.39951e-08
ARC	1.23517	1.24935e-11
RADIL	1.23323	0.0437908
CCDC102A	1.23177	0.000150223
SCARA3	1.23139	1.69927e-18
ZNF703	1.22888	0.00247967
RNU5D-1	1.22076	0.00614159
NGFR	1.21922	6.56051e-05
RNVU1-4	1.21853	0.00518158
NOXO1	1.21722	0.00625821
SP5	1.2133	0.0842126
LINC00337	1.20762	0.0638883
RNU5E-6P	1.20561	0.00280241
CCDC88A	1.2056	3.46763e-06
BCAM	1.20488	3.72684e-10
RAP1GAP2	1.2031	0.0179505
F3	1.20153	1.41241e-16
PIK3R3	1.19644	0.00394541
LBX2	1.19389	0.00926226
SCN1B	1.19169	2.56006e-05
MAP3K5	1.19119	0.000124074
GAB2	1.1874	1.77338e-09
FBN3	1.18709	0.00840311
ADAT3	1.18706	0.00279265
ATP8B3	1.18528	3.30341e-10
SMAD7	1.18422	0.0747011
IGFLR1	1.17988	0.00378635
SYTL2	1.17915	0.00615376
WDR66	1.17911	0.0390995
RUNX1	1.16289	8.77742e-14
TBX1	1.1628	0.093129
RNVU1-15	1.16043	1.40659e-05
SAMD4A	1.15861	0.0647939
ZNF414	1.155	3.76575e-05
AQP3	1.15405	8.70119e-06
ECM1	1.15268	0.00550719
CSPG4	1.14589	1.21252e-16
SCUBE1	1.14466	0.0100913
WNK2	1.14395	1.23891e-08
HOXA4	1.14266	0.0204397
LOC100506571	1.14204	0.029057
ZCCHC12	1.14204	0.0554618
LOC101927963	1.14075	0.0173696
PRSS12	1.13841	2.45307e-13
FAM46B	1.13617	1.3617e-16
RET	1.13565	0.00185471
HMHA1	1.13261	1.78467e-10
ARHGEF40	1.13206	3.31057e-08
TNK2	1.12904	4.84705e-07
RBPMS	1.12644	2.48994e-08
DLX1	1.1256	0.0560218
LOC100996756	1.12093	7.32829e-06
SCAMP5	1.1194	5.97653e-08
PLEKHG2	1.11645	1.14402e-12
TGFB1	1.11429	4.83038e-26
GATA2	1.11405	9.19959e-08
LOC107986282	1.10873	0.0647939
LOC100506844	1.10137	0.0636588
TMEM133	1.09935	0.017725
SLC45A1	1.09586	1.04554e-05
DPYSL4	1.09356	0.00376943
HYI	1.09042	0.00482044
LOC100652758	1.08646	0.0771647
FOXK1	1.08644	0.000169566
SHISA8	1.08182	0.00366305
PALM	1.07763	2.43597e-17
FLNC	1.07465	1.35466e-31
CACNA1G	1.07432	0.00278847
CIC	1.07128	0.00734478
S100A2	1.06762	0.0216384
PRKCDBP	1.06591	1.68654e-12
PRAF2	1.06575	1.14498e-07
HIVEP3	1.06458	0.0137108
VWA5B2	1.0645	0.0249244
CGB7	1.06338	0.0696506
PSD	1.06227	0.000489944
FBLN5	1.05969	0.0123869
GLTSCR1	1.05306	0.0004946
MYO15B	1.05189	0.00844645
MRAP2	1.04719	0.00136557
COX6B2	1.04687	0.0368822
KIAA1462	1.04581	9.46223e-14
LOXL2	1.04444	1.44609e-14
PDLIM2	1.04108	3.11394e-10
MIOX	1.04051	0.00547707
FAM132B	1.04011	0.000365166
ARHGAP33	1.03963	0.0120705
MYL9	1.03851	6.75953e-14
TNFRSF6B	1.03788	9.58823e-21
APLP1	1.03377	4.2387e-08
TMEM139	1.03345	0.000897649
FSTL3	1.03313	1.29107e-11
ST3GAL2	1.02956	2.69992e-11
TNS2	1.02785	0.00248704
DLK2	1.02707	0.0190988
COL6A1	1.02572	4.57042e-23
HES2	1.02058	2.04206e-06
CDH15	1.02041	0.0239595
TINAGL1	1.01758	2.85066e-18
GPR137	1.01681	2.18321e-05
NPTXR	1.00995	4.86729e-09
TNS1	1.00977	5.39829e-06
PDE2A	1.00646	0.00522207
REEP2	1.00609	0.00895361
BTBD19	1.00606	0.0993929
IFI6	1.00486	0.000142916
TIMP2	1.00369	1.10308e-30
SNORD3D	0.998208	7.36756e-05
FBLN1	0.997813	1.01764e-13
LOC107984510	0.993861	0.000154324
MSLN	0.993141	4.53728e-06
CNTNAP3	0.992714	0.00531274
CCNJL	0.992576	0.000752062
KIF12	0.991829	0.0317594
ARHGEF25	0.989329	0.0634579
MATN2	0.986073	0.0854573
SNORD3A	0.984861	1.937e-07
C2CD4C	0.982118	0.00593681
GAS2L1	0.981696	6.92927e-12
PIP4K2B	0.979999	0.0226115
RAB3B	0.97771	4.59294e-19
CUEDC1	0.973288	9.69705e-18
SHROOM1	0.971101	5.06162e-05
CRIM1	0.970588	2.38966e-14
SEMA6B	0.969531	1.83668e-13
SBF1	0.966263	4.24818e-15
STARD8	0.965326	1.33901e-08
CLIP2	0.964463	3.05847e-18
MAP3K12	0.963076	6.33093e-08
SECTM1	0.961772	0.000421198
HOXA3	0.956999	0.00133988
LAMA5	0.956168	1.1848e-05
CASZ1	0.955196	0.000835958
MELTF	0.954768	0.00534
LOC105372990	0.953513	0.0533789
MDGA1	0.953294	0.0400158
KLHDC8B	0.95122	4.31517e-05
LOC100129917	0.947405	0.0868409
LAMB1	0.946699	1.30868e-11
EVA1B	0.946331	0.000232452
FOXC1	0.945555	9.41789e-11
FRAS1	0.94378	0.00205166
WDR25	0.943254	0.0128381
BVES	0.943158	0.0334482
CST6	0.942855	7.06837e-09
PKD1	0.941228	0.00397507
NLGN2	0.941189	3.55126e-10
CPTP	0.940453	2.09425e-07
RNVU1-19	0.939874	7.53521e-09
LAMC3	0.938798	0.000327223
IL17RD	0.93707	1.72098e-10
IL17RA	0.936948	0.0577732
MAFA	0.935602	0.0496072
TNS3	0.935075	5.78045e-07
ADGRA2	0.932901	4.25395e-05
HLA-A	0.931712	0.00260855
SNORD3B-2	0.931081	0.000374837
FOXP4	0.93032	2.47685e-05
ALS2CL	0.928967	0.00335209
LOC105371450	0.923287	0.00746928
RTN4RL2	0.921938	0.000149306
LYPD3	0.920578	0.000110971
FBLIM1	0.915579	0.0213416
PRR12	0.913916	2.47871e-06
AMIGO3	0.913022	0.0820497
RTN4RL1	0.912412	0.000181281
NOTCH3	0.911782	0.000179819
CITED1	0.910554	0.0167263
ARHGEF17	0.908856	9.61484e-09
LOC105373759	0.908549	0.00478533
TCF7L1	0.908437	0.0900316
LIMD2	0.908385	0.0070648
ZNF628	0.902329	0.0016975
TAGLN	0.89783	0.0553502
RBPMS2	0.897705	0.000278027
TOR4A	0.897474	1.0264e-11
C10orf54	0.897223	2.3742e-08
FBXO2	0.896383	8.32516e-15
ITGB4	0.896239	2.78234e-16
RNU11	0.891804	0.00192185
TUBB4A	0.890559	7.91954e-07
SEPP1	0.890311	0.0457323
GPR153	0.890288	0.00563002
DMWD	0.887663	7.99295e-06
CNTNAP3B	0.884314	0.0590356
SLCO5A1	0.883841	0.00041474
NTN1	0.883585	0.0452792
DENND5B	0.881055	0.00126539
JDP2	0.88	8.19387e-05
NCOR2	0.874309	1.994e-05
FOLR1	0.873598	0.0181824
RBM24	0.872429	0.00176654
BMP7	0.872368	0.0297432
HOXB9	0.870796	9.55937e-11
LOC107984914	0.870751	0.0575647
S100A3	0.870243	0.0340343
PDGFB	0.869593	7.51768e-07
RNVU1-6	0.86956	0.00215597
GPSM1	0.868706	3.51512e-06
SNX21	0.867126	7.53376e-06
SLC37A2	0.866464	0.0673321
MLPH	0.865925	0.000197071
OBSCN	0.864777	0.0107585
INPP5E	0.863768	1.60393e-06
ANXA6	0.862095	6.42519e-15
MICALL1	0.858623	9.70725e-10
ZNF365	0.856832	0.0557565
PLEKHA6	0.856454	3.29005e-05
SIK2	0.855189	0.0285159
LOC102723409	0.853828	0.0416303
ZNF219	0.851808	0.000330636
SYNGR3	0.851585	0.00806323
SCAF1	0.851356	1.56518e-12
FUT8	0.850531	0.0766721
BCL3	0.850314	0.000449883
HOXB4	0.849444	1.61279e-08
CRTC1	0.848974	0.000101742
MSX2	0.848406	0.0107146
CRLF1	0.848038	1.74058e-06
KIF21B	0.847654	2.52114e-05
PXDC1	0.847238	0.0012305
INF2	0.843977	2.20107e-13
RNU12	0.842686	0.000124225
COL6A2	0.841587	1.50791e-08
BCL7C	0.840848	0.0565712
LOC283335	0.840759	0.0566283
TIMM17B	0.838114	4.03895e-13
SH3BGRL3	0.832625	1.99096e-14
CRAT	0.832332	6.27263e-10
HOXB8	0.829558	3.77256e-07
MICAL1	0.829178	3.21486e-07
ZNF296	0.82765	0.00951946
ZCCHC24	0.826597	0.000609221
RNU1-120P	0.824679	0.0018304
EPN1	0.823972	1.75768e-13
LOC643219	0.820947	0.0304746
FN1	0.820921	9.08195e-05
DES	0.820492	0.0303095
PLXNA1	0.820308	3.79861e-10
LPXN	0.819685	0.0882247
TNRC18	0.819608	3.19025e-09
CDR2L	0.819488	1.85677e-09
PTRF	0.817713	2.4272e-17
LOC100288069	0.816838	0.0179043
COCH	0.814695	0.0118786
DISP2	0.814125	0.0140805
MADD	0.812496	0.0862239
ZBED2	0.808603	0.00410757
CSK	0.808265	0.00726906
SRRM3	0.807597	0.000247461
MTSS1L	0.806412	1.38098e-06
RARA-AS1	0.806358	0.0544063
SH3TC1	0.805396	0.0915622
TMEM106A	0.805183	0.0513562
ZYX	0.804335	2.3742e-08
RNVU1-7	0.802557	0.0407173
UBASH3B	0.802122	2.45715e-13
ZNF865	0.80185	0.00824684
FNDC4	0.801446	0.0254225
FAM43A	0.801281	0.00249063
MAPK8IP1	0.800769	8.28002e-07
SHC1	0.800619	1.81008e-19
DMPK	0.800557	2.18321e-05
BORCS8	0.799067	0.00305008
ZNF512B	0.798482	0.000599373
TUBA1A	0.796978	3.39662e-12
TLE2	0.795547	1.5105e-08
RAB15	0.794522	0.00111848
SOGA1	0.792875	1.11165e-09
MAP3K1	0.791668	0.000134681
PROSER3	0.791223	0.000143271
EHD1	0.791222	4.95056e-10
WDR90	0.791193	0.0633814
LTBP3	0.789766	1.61119e-07
CYS1	0.788293	0.0874097
ATP2A3	0.786524	4.13713e-07
MAST3	0.786047	2.71853e-07
NOTCH1	0.785329	2.91526e-05
CRSP8P	0.784636	0.0404191
GAREM2	0.781998	7.94284e-06
LPAR5	0.780882	0.0112574
CAMTA2	0.780686	0.00357091
MIR4435-2HG	0.78033	0.0869009
EVPL	0.779439	1.09685e-08
GPC1	0.778363	0.00115658
NFKBID	0.777861	0.055006
TMEM184B	0.777828	4.31863e-08
RASD2	0.777025	0.049357
TELO2	0.777024	2.56006e-05
GNE	0.775781	6.43535e-05
SPHK2	0.774928	0.00257356
RAMP1	0.774917	7.95758e-05
BCL9L	0.774841	5.00083e-10
AP5Z1	0.773065	0.0769483
OSGIN1	0.771827	5.73239e-05
NR2F1	0.768819	1.55873e-05
PLEKHO1	0.767919	0.0467526
PC	0.767364	0.0370135
TMEM173	0.767037	7.4706e-05
TRIM47	0.766751	3.72684e-10
NR4A1	0.766658	0.00650295
LONRF3	0.765261	0.00289264
CD99L2	0.762509	0.0139346
SEPT3	0.761827	7.14104e-07
FOXA3	0.761233	0.00241246
SLC7A5P2	0.760715	0.0038598
FOXD2	0.759117	0.0832118
JOSD2	0.759099	0.000919548
TBKBP1	0.758346	5.05351e-05
SLC36A1	0.757836	0.0230969
ACBD7	0.757391	0.0052134
EMP3	0.755865	9.38126e-09
CYP2S1	0.755659	1.37227e-07
DOK4	0.754988	0.000489966
RNFT2	0.754817	0.0997574
SLC16A13	0.75424	0.0659477
EFNA2	0.754142	0.00393884
CELSR2	0.752617	8.26661e-05
GSTM4	0.75255	0.000155352
REXO1	0.751491	0.0059305
MOB3A	0.750534	2.62775e-09
TCN2	0.749032	0.0942908
ADCY9	0.748905	2.69834e-06
SLC9A1	0.748164	2.37537e-05
SPACA9	0.747554	0.0286934
MBD6	0.747036	0.0055174
GRIN2D	0.746399	0.000499651
KCNQ2	0.744955	0.0377353
SH3PXD2A	0.744014	1.61119e-07
ALDH4A1	0.741728	0.000119121
SYT3	0.741487	0.067441
RELL2	0.74093	0.0109556
CELSR1	0.74035	0.000116606
PITPNM2	0.740218	0.00303745
PLEC	0.737826	0.0437987
B4GALNT1	0.737036	1.73437e-07
VASH1	0.736792	0.000138273
WDR62	0.735281	1.44688e-08
S100A4	0.734632	9.56436e-10
RGS2	0.734592	0.00279969
ZBTB42	0.734484	0.013048
IRF2BP1	0.733598	1.2391e-06
ARL4D	0.733186	0.00314892
SNAPC4	0.730548	0.000754201
MAFG-AS1	0.729317	0.0406763
DNM2	0.727612	0.000185575
MAP1S	0.726965	1.92718e-06
DMAP1	0.726394	0.000440568
PPP2R5B	0.724563	0.00730769
ALDH3B1	0.723736	3.08202e-06
HOMER3	0.722021	3.77256e-07
SOCS3	0.721952	6.16814e-08
PLK2	0.721679	1.04841e-07
MYADM	0.719878	1.28141e-15
GMIP	0.719609	8.24788e-05
CACNA1H	0.719424	0.000118985
LOC101930085	0.719389	0.0318796
RNU6-2	0.7193	0.032425
U2AF1L4	0.719021	0.065515
CCDC61	0.718517	0.0162551
ARHGEF2	0.717938	3.13114e-06
RNPEPL1	0.715718	0.000447788
PACS1	0.715706	0.0815893
NUMBL	0.714769	7.23395e-07
IPO5P1	0.714158	0.0438623
ATN1	0.714152	2.3708e-07
C19orf66	0.713663	0.00349332
APOL2	0.713593	0.0156035
IL17RB	0.713527	0.0131142
THAP7	0.713527	1.5573e-06
INAFM1	0.713062	0.0105528
ZFAT	0.712595	0.0759475
HCFC1	0.712383	1.30868e-11
MAP7D1	0.71234	2.00054e-11
PPDPF	0.712258	3.16432e-08
PLCD3	0.712064	2.04794e-08
ZMAT5	0.711021	0.000562568
TBC1D2	0.710388	0.00100415
FSCN2	0.709747	0.0775332
FLNA	0.70852	1.43125e-14
LINC00152	0.708491	0.00384503
UNC13D	0.707552	0.0129189
AKR1E2	0.706165	0.0405184
ABCD1	0.705772	0.0139525
CNTNAP1	0.703131	0.0676768
FZR1	0.700669	1.10662e-09
MINK1	0.699063	0.0389174
SH3TC2	0.698929	0.000412492
FAM65A	0.698082	6.8889e-09
TTC7A	0.697488	8.20112e-06
SIX5	0.697417	0.00426107
SPATA33	0.697211	0.00307743
LZTS2	0.696048	6.85056e-12
DGKZ	0.695182	2.62632e-07
RBMS2	0.693405	0.000385113
ADGRB2	0.692667	0.00851497
IRF9	0.692602	0.0115402
TMEM121	0.692386	0.0817489
TMEM38A	0.692225	0.0104903
IFITM1	0.691331	0.00131346
SEPT4	0.690863	0.063289
PAK4	0.690814	6.63534e-11
CERCAM	0.690205	9.1975e-08
ATOX1	0.689885	0.00016518
CNTROB	0.688695	5.01384e-09
CROCC	0.687502	0.026149
KIF3C	0.686227	0.00366821
PRX	0.684606	0.0915622
METTL7B	0.684405	0.00281538
SLC6A9	0.684251	0.0329219
RTN4R	0.682561	0.00339248
C1QTNF1	0.682073	0.0986776
ZNF579	0.682006	0.0034342
IFITM2	0.681182	5.48618e-09
HAPLN3	0.680738	0.0157796
PLEKHO2	0.680242	0.000185496
SDC1	0.680087	2.05217e-08
MAP3K11	0.67989	1.40019e-08
EHBP1L1	0.679617	1.23891e-08
PEAK1	0.679172	4.58605e-07
FAM63B	0.677815	0.00806323
WNK1	0.674997	0.00917599
TMEM175	0.673203	0.0433953
MIR5087	0.672364	0.0728509
CYB5R3	0.67185	1.26196e-13
GADD45B	0.671252	0.000137335
VPS18	0.671182	1.33238e-06
ATP6V0C	0.670713	3.55126e-10
PGF	0.670194	0.064828
CDCA3	0.669862	6.88864e-06
NOP14-AS1	0.669262	0.000495008
NRGN	0.667265	0.000375205
MAPKBP1	0.666594	1.5368e-05
CPNE2	0.665835	7.01114e-06
APBB1	0.66577	0.000277568
EVI5L	0.665012	0.000668892
NCKAP5L	0.663726	0.00469916
AKT1S1	0.663068	2.95524e-09
CENPM	0.661465	2.43052e-06
C9orf69	0.660525	4.65308e-05
TAOK2	0.660421	1.40431e-08
RAB4B	0.660229	0.0370793
PLXNA3	0.660201	7.27224e-05
PHLDB3	0.659948	0.00997595
PML	0.659788	3.08773e-05
CDK2AP2	0.657838	4.91031e-08
FAM73B	0.656098	0.00941556
FAM171A2	0.656092	0.00397422
FCHO1	0.655665	4.19981e-05
TUBA4A	0.653971	3.18088e-08
CASKIN2	0.653706	0.000135388
SIPA1	0.652615	5.37991e-07
ST5	0.65239	0.0204261
TSPAN4	0.652147	0.000810055
MED26	0.651636	0.00482044
SLC29A4	0.651271	0.00315427
KDELC2	0.650899	0.000449086
MAP3K6	0.650699	0.000585338
DKK1	0.650353	1.77962e-11
NXPE3	0.649196	0.0154031
KIAA1522	0.648638	5.16084e-06
TSC2	0.648015	5.41073e-08
MEIS3	0.647948	0.0046912
CHPF2	0.647913	0.000305555
LMX1B	0.647177	0.000197071
RHOC	0.64704	2.97917e-08
PDE4A	0.645937	4.60778e-08
RN7SKP255	0.644478	0.0998879
MIIP	0.643819	0.00105893
PLXND1	0.643627	4.17515e-06
IRS2	0.643218	0.0570988
RAB3IL1	0.642458	0.00156232
PLXNB1	0.639943	0.000613472
RNVU1-14	0.639833	0.00487015
HIST1H2AJ	0.639649	1.84303e-09
BAX	0.6384	0.000305555
RBFOX2	0.637772	0.062883
SMPD1	0.637116	0.0100224
C19orf33	0.63698	1.994e-05
FLYWCH1	0.636928	0.0507833
HIST1H2BL	0.63661	5.677e-05
GPRC5C	0.636537	3.40664e-05
ARRB1	0.636468	7.71888e-07
PKMYT1	0.636364	2.15058e-05
PNPLA6	0.636043	1.1585e-10
VASP	0.635927	1.91808e-07
THBS1	0.635312	0.000393928
H2AFX	0.634134	4.02959e-11
MEA1	0.63348	0.00158702
ISY1-RAB43	0.633266	0.0282338
PTMS	0.632663	2.21613e-11
SLC25A29	0.63224	8.19387e-05
PDLIM7	0.631349	8.58917e-09
SSH3	0.631135	4.43652e-05
ULK1	0.630837	0.00131602
GEM	0.63017	0.0541539
ARL2-SNX15	0.629925	0.00238225
PCNX3	0.629773	0.000130935
CHST14	0.627745	0.00276695
VEGFB	0.627029	0.00222909
MPRIP	0.62625	1.01514e-07
ZBTB46	0.626216	0.000298239
TBC1D10B	0.62516	9.01197e-09
PELI3	0.624765	0.00384503
ZNF213	0.623818	0.00485784
DFNA5	0.623687	0.0535038
ROGDI	0.622229	0.0116412
KIFC2	0.6219	0.0259844
TESC	0.621718	0.00301495
LINGO1	0.621393	0.00461534
FGFRL1	0.621305	1.42247e-09
KREMEN2	0.620265	0.0551415
PCDHAC2	0.617865	0.0922791
RHPN1	0.617605	0.0785362
BAD	0.617165	2.93712e-05
FAM102A	0.616989	0.000180908
IGSF9B	0.616869	0.0420129
HDAC10	0.616729	0.0698363
PDZD7	0.616191	0.0656884
DMTN	0.615304	3.58681e-06
MFSD6	0.61527	0.0222164
ARID5B	0.614914	0.0136468
CACNB3	0.614673	0.000124074
DUSP9	0.61383	0.00195602
GIPC1	0.613594	2.12169e-09
KLF16	0.613422	1.00545e-05
PSRC1	0.613263	4.77134e-07
TESK1	0.613052	0.0189223
ZNF446	0.612839	0.0804243
RTN2	0.612726	0.000167155
EEF1A2	0.611968	6.66798e-09
GCC2	0.611663	0.0830794
WDR81	0.609999	0.0862221
NPEPL1	0.608807	0.0333198
CD68	0.608733	0.0303926
NF2	0.608661	0.0011759
C1orf159	0.60827	0.0122377
ZC3H4	0.607681	9.31571e-06
NR1H2	0.607645	9.3027e-05
EGLN2	0.607535	8.64922e-06
FASN	0.607308	0.0985083
UBTD1	0.606789	0.000310265
C14orf80	0.60675	0.00138425
DLG4	0.606701	0.0343075
CALM3	0.606613	2.22435e-11
BRF1	0.605846	0.00112162
CCND3	0.60531	1.25657e-05
ZNF488	0.604979	0.0251293
HCFC1R1	0.60404	0.00294839
C8orf58	0.603667	0.0101466
MAP3K14	0.602735	0.00436818
ARAP3	0.602552	0.000875367
BAHD1	0.602211	8.68559e-05
ZFP41	0.60204	0.0195311
RHBDF1	0.60179	0.0879832
SLC25A20	0.599878	0.0175653
MIER2	0.599798	0.000200704
FHL3	0.599352	0.00490603
MVP	0.598864	3.65327e-05
NUAK2	0.59883	0.0303388
TMEM107	0.5986	0.0004923
SHARPIN	0.598299	0.000256078
NXPH4	0.597955	0.00176654
RGP1	0.597162	0.000913916
ACD	0.596668	9.53369e-06
SF3A2	0.596555	6.60544e-08
MYH14	0.596549	1.06042e-05
SSBP4	0.596266	1.5573e-06
CBARP	0.595783	0.0462157
CEP170B	0.594985	0.000169016
SAMD1	0.594737	2.51784e-05
NINJ1	0.594628	2.16878e-05
BMP1	0.593987	8.41183e-05
CDKN2D	0.593917	0.0423548
LRFN3	0.593536	0.00623635
SETD1A	0.593134	2.84155e-05
CTSD	0.592963	3.88047e-10
PLEKHF1	0.591483	0.0524351
AMOTL2	0.591162	0.00013041
ZNF358	0.590942	0.0112382
ABCA3	0.590771	0.0639849
CCDC97	0.590767	0.000805707
MKL1	0.588672	0.00039558
FBXL19	0.58828	0.000165526
MC1R	0.587678	0.0222498
SLC39A13	0.587536	0.0114097
TBC1D17	0.58742	0.00238225
SLC25A44	0.586742	1.28991e-05
GJA3	0.58665	0.0407173
RNF208	0.586588	0.0997354
MICALL2	0.586569	0.0208037
SQLE	-0.585181	1.55136e-05
SNORD58B	-0.586423	0.000363521
ATP6V1G1	-0.586432	0.0031169
HIVEP1	-0.586574	0.0298865
PYM1	-0.587017	0.0441636
KDM5B	-0.58722	0.000498765
HOXA10	-0.587992	0.0261542
ELOVL6	-0.588132	0.00257524
DSCC1	-0.58819	0.00170706
RPL14P1	-0.588388	0.00439064
FOXO1	-0.588818	0.0250632
RPL34	-0.58897	3.6275e-09
NRIP1	-0.589729	0.00945593
TNFRSF10A	-0.589879	0.00834111
DCAF13	-0.591533	0.000307783
FRMD5	-0.592894	0.000919548
RPS20P14	-0.593258	0.0170067
RPL17P7	-0.594185	0.000725833
MARC1	-0.59497	0.0158727
IRS1	-0.595061	2.5335e-06
SLFN5	-0.595387	0.061355
RDH10	-0.596323	0.0046374
KLK8	-0.59671	0.0314771
FARSB	-0.596998	4.43344e-06
ELP2	-0.597248	3.91697e-05
NUDCD2	-0.598128	0.0110674
RPL5	-0.599216	1.31299e-08
PSMD14	-0.599554	0.00398012
HSPE1	-0.600229	2.95411e-06
EML4	-0.600365	0.0107178
TSTD1	-0.600637	0.000433652
RPAIN	-0.600745	0.00520074
RAD51L3-RFFL	-0.603085	0.000137975
AGPAT4	-0.603561	0.0723052
THOC7	-0.603564	0.00804709
KLK7	-0.604159	0.0570308
CHMP2B	-0.604935	0.0345596
TADA1	-0.605595	0.00202006
ZNF330	-0.605741	0.0187775
BHLHE40	-0.60645	1.65269e-07
CLDN4	-0.606816	6.63534e-11
HARS2	-0.607977	0.000141464
MIS12	-0.608059	0.015107
CHD9	-0.60829	0.053676
ACTR10	-0.608575	0.0114444
RPL6P27	-0.609897	4.39082e-05
DHX15	-0.610154	1.45656e-06
CHCHD4	-0.611615	0.00545544
RPL17	-0.612012	1.42875e-05
SHFM1	-0.612329	0.0256954
ALDH2	-0.612609	0.0427234
GCH1	-0.61537	0.0109285
STAMBPL1	-0.615569	0.0810767
ZNF397	-0.616658	0.0503671
GAPDHP1	-0.61705	0.00614992
SLIRP	-0.618665	0.000353475
HSPH1	-0.619203	3.75159e-06
KRTCAP3	-0.620843	0.00179699
CSNK2A3	-0.623976	0.000736647
POLR1B	-0.624092	3.48741e-07
PIGN	-0.624741	0.0437987
PPA2	-0.625611	0.0129738
MRPL30	-0.625665	8.23028e-05
MPP7	-0.626081	0.000989158
ATP11C	-0.626837	0.0184915
TATDN3	-0.627785	0.0402672
SSH1	-0.628073	4.54917e-10
CTNNB1	-0.62823	1.56181e-11
VTI1A	-0.628433	0.0263218
PLSCR1	-0.628482	0.00416529
CCT8	-0.628891	2.37855e-09
GADD45A	-0.628944	0.0417683
PATJ	-0.629799	0.00518158
GALNT18	-0.630515	0.0924707
TWISTNB	-0.630966	0.029383
ZNF3	-0.632389	0.00205759
WDR89	-0.632799	0.0490244
IL13RA1	-0.632913	0.0296617
MCCC2	-0.634323	4.71232e-06
TOP1	-0.634405	6.30486e-06
GDPD1	-0.634976	0.0780656
MRPS30	-0.635086	2.42932e-06
KANSL2	-0.63577	0.0417256
SPIDR	-0.635783	0.028326
HBE1	-0.635872	1.26576e-08
FH	-0.636121	6.14568e-05
NADK2	-0.636192	0.0765992
OR51B4	-0.636729	0.0526145
CALCOCO2	-0.636874	3.44474e-07
PNPT1	-0.636949	0.0129376
GTF2E2	-0.638309	6.36377e-05
CCNB1IP1	-0.639457	2.97741e-05
YBX1	-0.639613	4.62673e-10
FAM84B	-0.639908	0.000331558
GPN3	-0.640099	0.011959
DOCK1	-0.640251	0.000308115
SNORD141A	-0.641039	0.00016127
TRIB1	-0.641259	7.34452e-14
ATP5A1	-0.64138	1.87871e-12
LAMB3	-0.644156	0.0189223
GGCT	-0.646603	0.0563952
RCHY1	-0.64716	0.00658893
CPM	-0.649222	0.0770028
EBPL	-0.649914	0.000410076
MYC	-0.65017	4.37343e-13
HSP90AB3P	-0.651307	0.0322565
PPARG	-0.65133	0.00107702
C18orf21	-0.651995	0.0654942
C12orf66	-0.652299	0.00248704
SMYD2	-0.652348	0.00334481
PSMC6	-0.653605	0.0104903
CHORDC1	-0.653609	0.00301495
ENKD1	-0.654252	0.0244023
CLP1	-0.654731	0.0101466
RPL26P19	-0.655897	0.00228881
CLDND1	-0.656689	1.89944e-09
AKR1A1	-0.65715	8.50423e-09
NDUFS5	-0.657736	0.000442978
SCD	-0.65788	8.13912e-15
ORC5	-0.658501	0.00211668
HSP90AB1	-0.658509	1.81728e-17
PDHB	-0.658801	2.53451e-05
ASNS	-0.659073	2.74367e-10
LAPTM4B	-0.660994	3.80023e-11
MTX2	-0.661188	0.026492
MTERF3	-0.661242	0.0241809
SLC9A7	-0.661665	7.94564e-05
CHMP4A	-0.662171	0.0449118
CPS1	-0.662286	0.00164694
STEAP2	-0.663034	0.00997413
DHRS1	-0.663183	0.0462879
ZDHHC6	-0.663553	0.000184158
HSPD1	-0.663817	0.00295789
LOC255308	-0.66582	0.0532675
RAB38	-0.666613	0.00588736
GTDC1	-0.666909	0.0259644
SLC35F2	-0.667969	1.02754e-07
RNF141	-0.670129	1.21367e-09
SLC20A2	-0.670724	1.04314e-05
TMEM65	-0.670947	0.0526476
MRPL13	-0.671457	0.000337302
STOM	-0.672692	7.15419e-05
CDCA7L	-0.674718	2.75439e-07
MREG	-0.676006	0.00640231
ALDH3A2	-0.676408	1.50444e-05
ESRP1	-0.677953	2.61006e-08
CCDC58	-0.678417	0.0309345
SESN1	-0.678683	0.0553939
SAT1	-0.679095	7.50688e-09
RPL6P10	-0.67971	0.0389163
LDHB	-0.679816	6.83644e-12
MIA3	-0.679852	0.0747682
SMIM20	-0.68126	0.0308254
MARCH5	-0.681869	0.0417558
CASP4	-0.68212	0.0652111
SCNN1A	-0.682759	3.47575e-07
DRAM2	-0.683471	0.00208788
ITGA2	-0.684573	0.000143721
INTS10	-0.686182	7.16338e-06
SLC38A9	-0.686419	0.00734478
PCDH7	-0.68773	3.087e-05
C17orf75	-0.688103	0.0377353
RPS2P55	-0.693032	0.0402172
HSPBAP1	-0.694105	0.0630179
HMGCR	-0.695595	1.72907e-10
AP3S1	-0.695931	1.67698e-06
RAP2B	-0.696047	1.45631e-08
SNRPE	-0.69621	0.000170963
USP53	-0.697132	0.0160671
IQGAP1	-0.698337	2.72749e-08
MCOLN2	-0.698989	0.059631
LSM5	-0.699437	0.0215629
PPP4R3B	-0.699487	4.49365e-05
SNHG6	-0.700102	0.000725198
AP3B1	-0.701195	0.0308131
ZBED5-AS1	-0.701207	0.0824345
ALG8	-0.702283	0.000182343
NDUFAF4	-0.70272	0.00311886
TMEM205	-0.703655	0.00114699
MGC27345	-0.703729	0.0993519
PACRGL	-0.704701	0.038287
EMP1	-0.704929	6.66798e-09
PPA1	-0.705332	1.83725e-11
C11orf1	-0.70577	0.0223951
ATG2B	-0.707029	0.0839966
APOOL	-0.707083	0.000433652
DSC2	-0.707373	4.83892e-05
ZADH2	-0.707784	0.00016154
FRG1HP	-0.708227	0.0636808
KSR2	-0.710064	0.0013561
DHX32	-0.710425	4.55842e-06
ARL4A	-0.712404	0.00918774
WDR35	-0.713774	0.0457949
GAS5	-0.714007	1.53602e-05
POU2F1	-0.714191	3.13114e-06
SORD	-0.714232	5.72447e-05
LOC107987072	-0.716717	0.0131142
ARHGEF9	-0.71702	0.0462571
SERPINB5	-0.717798	0.0926557
ZCCHC8	-0.718355	0.00319594
C21orf91	-0.719544	0.0360464
TRAPPC2	-0.720417	0.00661884
COL4A5	-0.720728	0.0961341
EXPH5	-0.725162	0.000151937
ZNF280C	-0.72909	0.00444544
GRIN2B	-0.729454	0.00169652
ERC1	-0.730808	0.0169643
LOC102723786	-0.731707	1.46023e-05
COX18	-0.73278	0.019695
ST3GAL1	-0.733509	2.93712e-05
RPS8P8	-0.73363	0.0552035
PSTPIP2	-0.733846	0.00548072
MAPKAPK5-AS1	-0.73442	0.000447788
FYN	-0.734658	0.0309407
SIAH1	-0.735028	0.00429053
PHYH	-0.736623	0.0267046
POLR3G	-0.736777	0.00136436
AMMECR1	-0.737945	0.0220868
E2F5	-0.738814	0.0395983
ALG6	-0.742441	0.0310878
YBX3	-0.743697	6.14877e-11
SNORA100	-0.74521	0.0698945
LTA4H	-0.745437	2.95231e-11
RPL7P1	-0.746054	1.4151e-07
TBC1D8B	-0.746328	0.0941503
KYAT3	-0.747765	0.00608343
CUTC	-0.748844	1.55136e-05
SLC30A1	-0.75026	0.0421156
CYP2R1	-0.75519	0.067441
RBM28	-0.755206	0.000704958
GDAP1	-0.75784	0.00824684
MDH1	-0.758222	1.26299e-11
SLC27A2	-0.759337	0.00319797
POLG2	-0.761554	0.0427925
SEC11C	-0.762082	0.0210264
CD47	-0.762415	3.04243e-05
CDK5RAP3	-0.763526	7.16338e-06
FAM117B	-0.763864	0.00362667
HK2	-0.764984	2.96637e-08
BTN3A1	-0.765811	0.0367292
RPL31	-0.767577	7.04424e-10
UBL3	-0.769316	0.0355241
ACAA2	-0.771648	0.00109436
WWC3	-0.771743	0.0189922
ZNF704	-0.773576	7.2623e-05
ABRACL	-0.777279	0.00102234
TTC12	-0.778594	0.0360133
OR51B6	-0.779018	6.995e-12
FAM13A	-0.780285	0.0191071
NT5E	-0.782403	6.01915e-10
RPL6P19	-0.782991	0.00290473
PDIK1L	-0.789781	0.0238602
FAM162A	-0.789906	1.2391e-06
TCAF1	-0.790365	0.00591087
EPCAM	-0.791338	7.56762e-07
UTP18	-0.794101	9.41968e-06
HMGN3	-0.796017	0.0242682
ANGPTL4	-0.796089	0.00874305
LOC102724279	-0.797728	0.0866301
FAM83B	-0.798133	0.00327152
GSR	-0.803433	2.66958e-12
BPGM	-0.803749	0.0593286
STK39	-0.803993	9.45207e-11
NEK3	-0.805409	0.0269657
PSMA2	-0.807005	7.0941e-05
MIR1244-1	-0.811258	0.045613
SLC38A2	-0.812132	4.64195e-20
FAM46C	-0.812554	0.0993379
MGST1	-0.812619	4.52001e-09
EEF1E1	-0.813933	0.00185957
DACT1	-0.814586	0.0547068
L3MBTL3	-0.815614	0.00545544
CLDN7	-0.81724	1.33543e-14
MPLKIP	-0.819707	0.000942562
CPEB4	-0.820899	0.0260531
ASCC3	-0.831703	0.0239379
NGLY1	-0.834689	0.00333386
VGF	-0.83777	0.00053739
GALNT5	-0.843872	0.0215336
MPZL2	-0.84668	0.0120136
AMN1	-0.848865	0.00014504
PGM2	-0.853751	9.36378e-05
RPS6KA3	-0.854323	8.04058e-06
TBC1D19	-0.856211	0.0010788
FIRRE	-0.858853	0.00019569
ARL15	-0.861718	0.0261904
TGFA	-0.862717	8.56485e-07
C22orf34	-0.864092	0.00582611
PLAU	-0.864692	9.40453e-12
RBP1	-0.865265	7.94708e-13
SNORD47	-0.867358	0.0433953
DUT	-0.870289	1.5285e-05
PUS3	-0.871436	0.070296
MPZL3	-0.872605	0.00219904
C2orf47	-0.874349	0.0113065
CAV1	-0.874651	4.3919e-17
SCAF11	-0.874905	6.06312e-08
LOC105379051	-0.87771	0.0001144
EML1	-0.880632	0.0139525
RAB25	-0.884852	2.34551e-15
LOC107986991	-0.885768	0.0303269
C15orf61	-0.886133	0.0483217
OSBPL10	-0.888817	1.8399e-05
EREG	-0.88894	4.93879e-19
SLC18B1	-0.889931	0.000326511
THOC2	-0.893971	0.0129889
LOC105370503	-0.894478	0.0109946
SLC31A1	-0.895162	0.0477174
LIPG	-0.900677	0.0139525
RPL17P6	-0.903078	0.0275938
GAREM1	-0.90586	0.000174532
SIPA1L2	-0.912692	2.45019e-06
ATP2C2	-0.913899	0.000731667
SLC37A4	-0.914578	0.00278231
ZNF516	-0.920396	1.1516e-08
COPG2	-0.922553	0.00181071
FASTKD2	-0.934106	6.03385e-06
B4GALT6	-0.937472	0.00232043
LIPH	-0.938239	6.42299e-06
JAG1	-0.938476	1.25067e-08
AP1M2	-0.940197	7.30055e-14
HNRNPR	-0.942789	0.0692096
LOC107984158	-0.942945	0.0807919
P4HA1	-0.944072	1.17601e-08
LOC101930275	-0.945051	0.0443029
SH3YL1	-0.951644	0.0241809
ADAT2	-0.951898	0.00626994
MAP7	-0.956504	7.25925e-05
LOC105370007	-0.962564	7.29523e-05
AHI1	-0.963664	0.0927651
ZNF227	-0.966805	0.00900344
FABP5	-0.977347	0.0724256
EEF1A1P13	-0.988165	0.004062
EIF2AK4	-0.99042	0.0648126
CDS1	-0.991008	0.00173949
TNFRSF21	-0.99153	6.9711e-21
MARVELD3	-0.999413	0.0895298
HTR7	-1.00167	0.000391448
WDR31	-1.00593	0.0103834
H3F3A	-1.00699	0.0544471
RAB19	-1.00712	0.061594
VSIG10	-1.01029	3.40869e-10
FZD3	-1.01119	0.012957
CDH1	-1.01275	6.7967e-11
FRRS1	-1.01563	8.23028e-05
VTI1B	-1.02224	0.00243649
FIG4	-1.02909	7.36091e-05
YWHAZP2	-1.0322	0.096941
MYO7A	-1.036	0.0949122
EIF4E3	-1.03662	0.00051369
FHIT	-1.04222	0.0647939
MAOB	-1.04615	1.51911e-14
LMO4	-1.05585	0.000388207
AOC2	-1.05708	0.0198175
TMEM125	-1.05974	0.00362667
SCYL3	-1.05979	0.00786387
TMC5	-1.0639	4.2162e-07
TSC22D1	-1.06977	9.90681e-37
EPN3	-1.07438	0.0133723
ANXA1	-1.07557	2.44603e-24
RPL7P23	-1.07812	0.0173096
TMEM200A	-1.0903	2.91287e-07
EFNB2	-1.09375	2.31537e-10
PLA2G4A	-1.09634	0.00547452
VWDE	-1.09676	0.00169858
SNORD35A	-1.10023	0.0842126
ENPP5	-1.10306	0.00739749
FAM110C	-1.10446	0.000178527
FAM107B	-1.10606	3.9466e-08
LYST	-1.10826	0.0946905
MUM1L1	-1.11213	0.0754368
SEMA3C	-1.11561	0.000127279
PTGS1	-1.12943	0.0570308
PTPRM	-1.13364	0.0386969
TFPI	-1.13755	5.97186e-05
UPP1	-1.14733	1.72907e-10
RIBC2	-1.15632	0.0948066
MIR3658	-1.1662	0.0172424
KLRC3	-1.17694	0.0835098
PSD3	-1.1863	1.61411e-14
FHOD1	-1.1902	1.59325e-11
MFSD2B	-1.20677	0.0757736
SERPINB8	-1.20786	0.0111956
SCARNA7	-1.20962	0.00924861
SNORD141B	-1.20973	0.0754456
MTUS1	-1.21583	1.91132e-13
IMMP2L	-1.23504	0.031411
STEAP1	-1.23676	4.43652e-05
AREG	-1.23902	6.42519e-15
HAS3	-1.24044	1.79241e-23
TPD52L1	-1.24824	0.0832118
GALNT3	-1.25295	0.000943946
ACSL5	-1.25443	5.1865e-34
PAM	-1.25488	1.63602e-35
RGS16	-1.27212	0.014022
CSTA	-1.29306	0.095896
LOC105376938	-1.3019	1.25233e-08
C8orf76	-1.30208	0.0213136
KLF4	-1.30364	6.64133e-11
KRT7	-1.30505	8.84968e-07
LOC105374059	-1.30567	0.0743828
RNPC3	-1.30746	0.0204155
FABP5P7	-1.31142	0.0725864
ANK3	-1.32153	0.000138985
MIPEP	-1.32236	0.0239379
SOX4	-1.32272	3.99575e-24
C1orf210	-1.33715	0.000253717
NAV3	-1.34692	1.42813e-10
MXI1	-1.35089	0.0162405
ACOXL	-1.35585	0.0915546
ZBTB8B	-1.35918	0.0296035
GART	-1.36882	5.1181e-17
LAMC2	-1.37749	3.29967e-19
HS3ST1	-1.37825	4.15517e-20
RASGRP1	-1.39291	0.0872896
COL4A3	-1.40682	0.0993929
YWHAEP1	-1.40829	0.017497
DUSP10	-1.41166	0.0963563
SDHAF4	-1.42045	0.0380633
ANKRD29	-1.43399	0.0467943
ACOX2	-1.4375	0.035011
PKIB	-1.45011	2.08776e-12
FER1L4	-1.45791	0.0254682
ABCC2	-1.45986	0.00269197
ILDR2	-1.51283	0.0129376
RPL7P19	-1.51519	0.00658029
BICDL2	-1.5171	8.62901e-05
PPP1R14C	-1.52651	4.82816e-05
GRHL2	-1.52742	0.0121096
MLLT3	-1.54563	0.0269074
MYH15	-1.54778	0.000262557
FMNL2	-1.55553	0.0626896
MEF2C	-1.57866	0.000702205
NEO1	-1.5826	5.06925e-07
MBNL3	-1.59063	7.72135e-06
ILDR1	-1.60838	0.0475335
ADGRV1	-1.61388	0.0568606
SNORA74A	-1.6325	0.00376943
ATP8B1	-1.66336	2.75539e-08
RNF144B	-1.67998	0.0139525
SH3BGRL2	-1.69625	2.717e-07
SLC25A27	-1.7113	0.0364607
ZNF608	-1.72784	4.45732e-06
GLRX2	-1.76204	0.00120382
MOB3B	-1.77119	1.13934e-05
PHACTR2	-1.78188	2.13835e-15
PROM2	-1.83106	0.00884907
SATB1	-1.83291	0.000828784
SCG2	-1.83387	1.81385e-05
LEMD1	-1.83818	0.00059472
LOC105372578	-1.88376	0.00353105
SAMD12	-1.94109	6.77471e-13
B3GNT5	-1.9641	0.00989777
PROM1	-1.98743	5.4522e-09
DDX24	-1.98915	4.50396e-05
SLC1A3	-2.05656	0.00148603
LINC01405	-2.06419	0.000712853
BTBD11	-2.09357	0.0084312
S100A14	-2.16085	2.00996e-76
C2orf78	-2.1666	0.0115184
STON2	-2.17025	0.000370747
MAP2	-2.19173	0.00666757
NRP1	-2.20082	0.00730023
AXL	-2.2058	8.74577e-33
ADGRF1	-2.21369	4.72824e-55
PXDN	-2.41987	2.89469e-16
SELL	-2.58873	0.000542993
GALNT14	-2.60327	7.83752e-13
CR2	-2.75726	2.02718e-05
MGAT4A	-2.83251	5.95811e-10
LSM14A	-2.85303	0.0251744
MACC1	-2.88366	6.80175e-08
EHF	-2.9919	7.34836e-50
MAL2	-3.1262	1.6678e-166
ANKRD22	-3.14869	1.07268e-06
SYK	-3.9271	1.17848e-18
RPS4Y1	-8.41479	2.03357e-06
