# Supplementary material for: PUMILIO proteins promote colorectal cancer growth via suppressing p21
Source: Nat Commun. 2022 Mar 25;13:1627. doi: 10.1038/s41467-022-29309-1 (PMC8956581; doi:10.1038/s41467-022-29309-1)
Supplement: Supplementary file 6 — Supplementary Data 3 [file 41467_2022_29309_MOESM6_ESM.xlsx]

## Sheet: Sheet1
Supplementary Data 3. Proteins differentially expressed in Pum1-/- HCT116 cells
Gene	WT-1	WT-2	Pum1-/--1	Pum1-/--2	Fold change	log2FC	P value
SLC2A3	1.18792	1.01342	6.00336	6.94631	5.88262	2.55646	0.0329746
TGM2	1.00802	0.593583	4.04813	3.49733	4.71119	2.23609	0.00730138
SLC7A11	0.787156	1.05321	2.73945	3.39633	3.334	1.73725	0.0288825
TM4SF18	0.857658	0.944144	2.8955	2.78018	3.15	1.65535	0.0165667
SUSD2	1.02554	0.787819	2.74656	2.80354	3.06067	1.61385	0.0250515
C15orf52	0.897196	0.990654	2.81464	2.90498	3.0297	1.59918	0.000258788
SLC2A1	1.0089	0.848754	2.83986	2.78648	3.02874	1.59872	0.00901487
LMO7	1.02	0.83	2.78667	2.77333	3.00541	1.58756	0.0151462
CCND1	0.907494	0.858314	2.63466	2.37471	2.83687	1.5043	0.0206554
RBMS2	0.939709	1.08316	2.55094	3.13098	2.80884	1.48997	0.0378014
MRC2	0.975689	0.734198	2.2658	2.4846	2.7782	1.47415	0.0478245
SNTB1	0.981179	0.836888	2.11167	2.77415	2.68737	1.4262	0.0818574
SORT1	0.882273	0.952639	2.24493	2.61299	2.64749	1.40463	0.0312458
NEBL	0.931529	0.851911	1.84236	2.71338	2.55446	1.35302	0.105151
SLC23A2	1.15145	1.69265	4.24053	2.59465	2.40329	1.26501	0.159569
L1CAM	1.04589	0.89557	2.52373	2.08861	2.37571	1.24836	0.0338152
CDC42BPA	0.977242	0.8166	1.96519	2.2249	2.33582	1.22393	0.0552752
CLIC3	1.11973	0.808163	2.3551	2.0585	2.28934	1.19493	0.00191646
NQO1	0.994839	0.996129	1.91613	2.53419	2.23526	1.16044	0.0782149
LIMD2	1.04167	1.22727	1.9053	3.04545	2.18197	1.12563	0.108846
FAM129A	1.17808	1.00761	2.41553	2.35312	2.18175	1.12549	0.0133099
KRT36	1.07895	2.35526	3.02632	4.36842	2.15326	1.10652	0.00528705
ITGB5	1.00763	0.882443	1.97557	2.08397	2.14782	1.10287	0.0341411
LAMP2	0.97031	0.956815	2.49798	1.61943	2.13655	1.09529	0.11973
IFIT1	0.888542	0.897917	1.74792	2.04375	2.12245	1.08573	0.0451672
ITGB4	1.03026	0.90784	2.02476	2.0729	2.11427	1.08016	0.0250883
IKBIP	1	0.91853	1.97923	2.05431	2.10241	1.07205	0.0235178
UNC13D	1.37129	1.0066	2.69307	2.18647	2.05205	1.03706	0.0180378
CRIP1	0.98494	1.32831	1.74849	2.95934	2.03516	1.02514	0.110631
GPRC5A	1.01473	0.875502	1.88889	1.95315	2.03258	1.02331	0.0330651
DOCK5	1.00401	0.922563	1.97463	1.93992	2.03188	1.02281	0.00748072
AHNAK	1.02244	0.897616	2.07574	1.81907	2.02849	1.0204	0.0212193
TRIM2	1.05065	1.01531	1.99764	2.18963	2.0268	1.0192	0.0339813
PLEKHA2	0.845985	0.908691	1.57976	1.9615	2.01818	1.01306	0.0562482
DPYSL2	1.02749	0.955497	1.90052	2.09948	2.01716	1.01233	0.0425036
SERPINE1	1.02475	1.77228	2.85396	2.78713	2.01681	1.01208	0.0887684
PDE5A	1.66816	1.84978	3.94395	3.11659	2.00701	1.00505	0.0883194
SH3BP4	1.02291	0.781671	1.82615	1.78976	2.00373	1.00269	0.035847
ACBD7	1.26721	0.967213	2.01148	2.46393	2.00293	1.00212	0.103114
BCAM	1.08344	0.974716	1.93173	2.18584	2.00061	1.00044	0.0555107
ALDH1A3	0.968677	1.03248	1.85151	2.14501	1.9971	0.997908	0.0364821
SYNE3	1.00559	0.928671	1.94825	1.9021	1.9906	0.993203	0.00511111
TUBB2A	1.00256	0.969309	1.86445	2.04092	1.98054	0.985897	0.0343912
RRBP1	1.19054	0.712162	2.24189	1.51351	1.97372	0.980919	0.0426942
PDLIM2	1.04856	0.843832	1.78084	1.93438	1.96325	0.973241	0.0617746
HOXB7	0.916031	0.912977	1.61221	1.96641	1.95659	0.968345	0.0641139
PDS5A	1.42453	2.36321	4.64387	2.72642	1.94583	0.960384	0.214239
SLC1A1	0.778664	0.827517	1.51545	1.60718	1.94413	0.959128	0.0089965
MAP1B	1.03805	0.738204	1.85084	1.5997	1.94259	0.95798	0.00925731
ANO1	1.0048	0.757503	1.72749	1.67947	1.93324	0.951023	0.0383818
TNS3	1.06428	1.00494	1.7157	2.27689	1.92951	0.948235	0.099338
RUNX1	0.987288	0.875706	1.69774	1.88701	1.92418	0.944248	0.0550635
TMEM2	0.979275	0.80829	1.67746	1.75777	1.92174	0.942413	0.048176
PALM3	1.09763	0.778364	1.7467	1.84697	1.91561	0.937805	0.0762511
MYADM	0.898324	0.637989	1.35754	1.57318	1.90764	0.931786	0.104706
ARHGEF40	1.19707	1.13582	2.22237	2.19308	1.89269	0.920441	0.00488417
ECE1	0.981842	0.950713	1.77691	1.86252	1.88322	0.913203	0.0217351
PAPSS2	1.05718	0.865691	1.58511	2.02926	1.87967	0.910478	0.11442
DCUN1D3	1.01811	1.06407	1.91504	1.99164	1.87625	0.907855	0.00534516
ITGA3	0.994695	0.965517	1.77984	1.87666	1.86536	0.899453	0.0235997
TOM1L2	0.943719	0.99196	1.81106	1.79397	1.86241	0.89717	0.0124501
PSMB10	0.850412	1.20141	1.63722	2.16137	1.85132	0.888555	0.0314492
TGFB1I1	1.00416	0.848821	1.82663	1.59223	1.84506	0.883668	0.0160569
DTX3L	0.978118	0.977024	1.58206	2.00109	1.83268	0.873955	0.0803905
NES	1.00603	0.856454	1.80097	1.60314	1.82772	0.870045	0.0099595
SAMD4A	0.778959	0.674814	1.48459	1.16897	1.82529	0.868128	0.0555356
ANXA6	1.00123	0.953086	1.79136	1.75432	1.81428	0.859394	0.00222245
BCL2L12	0.785965	0.650292	1.54035	1.06082	1.81107	0.856846	0.0913644
WIPI1	0.927918	0.776888	1.2643	1.81693	1.80738	0.853902	0.150428
ARFGAP3	1.94406	1.74825	3.74126	2.92075	1.80429	0.851434	0.0659977
SPAG1	1.0288	1.00785	1.81675	1.85602	1.80334	0.850673	0.0117085
THBS1	1.21032	0.992258	2.08903	1.87871	1.80141	0.849123	0.00139609
RAC2	0.916268	0.886364	1.57416	1.67105	1.80027	0.84821	0.0279058
IFI35	0.879775	0.935955	1.59101	1.66742	1.79455	0.843626	0.004462
MICAL1	1.0241	0.944578	1.69036	1.8241	1.78519	0.836077	0.0436379
CRIM1	0.942029	0.881159	1.47971	1.77391	1.78458	0.835584	0.0774477
RBPMS	0.976309	0.990025	1.67706	1.81297	1.77489	0.827729	0.0254728
PRKCA	1.01956	0.912647	1.54759	1.8631	1.76518	0.819817	0.0885855
UBASH3B	1.05657	0.929664	1.72018	1.77829	1.76135	0.816686	0.0387513
KIAA1244	0.650425	0.50348	1.38824	0.642691	1.76005	0.815619	0.190639
LGALS1	1.36429	0.907143	2.44143	1.55143	1.75786	0.813822	0.0784141
PIK3AP1	1.10526	0.870614	1.69408	1.77632	1.75638	0.812606	0.066507
IQGAP3	0.973369	0.945406	1.72437	1.63382	1.75017	0.807498	0.0138308
CLIC4	1.06047	0.821534	1.60177	1.68879	1.74843	0.806062	0.072387
CDH3	0.950226	1.00339	1.56787	1.84729	1.74812	0.805803	0.048886
F3	1.03626	0.933206	1.75573	1.68321	1.74612	0.804156	0.00661328
SPTBN1	1.03239	0.821127	1.76479	1.4507	1.7348	0.794771	0.0239841
CRIP2	1.03846	1.01857	1.57029	1.99469	1.73308	0.793334	0.0912045
ASAP2	1.04572	0.969519	1.77374	1.71747	1.7324	0.792774	0.00429781
SEMA3B	0.921392	1.08505	1.82861	1.63789	1.72768	0.788837	0.075794
ZFYVE21	0.937063	0.925075	1.44256	1.77423	1.72747	0.788659	0.0790828
KDELC2	0.931336	0.802747	1.43695	1.54931	1.7221	0.784171	0.0605105
FBXO2	1.08824	0.695294	1.77765	1.29059	1.72032	0.782674	0.0232778
MICA	0.446092	0.543801	0.871294	0.831536	1.72022	0.782591	0.0606314
MSX1	1.05277	0.905013	1.63325	1.73351	1.71968	0.782137	0.0554639
ANLN	0.973494	0.936145	1.6253	1.65783	1.71924	0.781773	0.0161808
CDKN1A	0.942656	0.979879	1.55734	1.74346	1.7169	0.779808	0.0342539
STK17A	1.02692	0.889744	1.59872	1.68974	1.71572	0.778813	0.052472
RAB3B	1.07166	1.15309	1.87459	1.93811	1.71376	0.777167	0.00359104
CBR3	0.947434	1.04255	1.8398	1.56696	1.71195	0.77564	0.0808836
ZNF185	1.08129	0.864516	1.72258	1.60516	1.71021	0.774175	0.0228457
STIM1	1.05612	1.03827	1.71556	1.85969	1.70706	0.771518	0.0346815
TSTD2	0.984026	1.877	2.93131	1.94888	1.70575	0.770407	0.238255
S100A11	0.996255	0.982522	1.59925	1.77528	1.70536	0.770079	0.0430128
RAP2A	1.07674	1.8093	2.92093	1.9814	1.69863	0.764372	0.220382
RBM38	0.969957	1.06009	1.37196	2.0701	1.69556	0.761762	0.129426
TGOLN2	0.920411	1.10398	1.7792	1.64698	1.69245	0.759117	0.0705298
S100A10	1.01639	1.31311	1.57705	2.35246	1.68684	0.754323	0.0925342
HOXB9	0.737483	0.813261	1.28281	1.33018	1.68499	0.752741	0.00851327
CAP2	0.96283	0.914868	1.494	1.66906	1.68455	0.75236	0.0546847
ODC1	1.17354	0.886598	1.60825	1.85739	1.68224	0.750379	0.115988
EPHA2	1.00415	0.962656	1.53665	1.76072	1.67651	0.745463	0.0627057
PRKAG2	1.0395	0.899549	1.59481	1.6535	1.6752	0.744337	0.0479297
MBOAT2	0.883144	0.936918	1.31437	1.73216	1.67386	0.743182	0.0918371
ADD3	1.11152	1.00735	1.59191	1.95466	1.6738	0.743127	0.10061
HSPG2	0.745781	0.89135	1.43354	1.29641	1.66753	0.737709	0.0805763
AHR	0.952941	1.01711	1.40535	1.87273	1.66395	0.734614	0.0951797
CUL4B	0.982234	0.904822	1.51523	1.62437	1.66375	0.734441	0.0470619
PTTG1IP	1.08748	1.20996	1.70794	2.10094	1.65788	0.729339	0.0563757
SPTAN1	1.07742	0.756129	1.73806	1.2929	1.65306	0.72514	0.0328119
CRAT	1.01963	1.04058	1.54843	1.85079	1.64994	0.72241	0.0659383
B4GALT5	0.872682	0.883807	1.50062	1.39679	1.64954	0.722066	0.0319645
LEPROT	1.51912	1.16107	2.07184	2.34878	1.64937	0.721918	0.111357
ACTN1	1.02217	0.858374	1.73399	1.36207	1.64637	0.719285	0.0539794
PDLIM5	1.04211	1.02632	1.64035	1.74386	1.63613	0.710289	0.0287814
ITM2C	0.948298	0.929382	1.46406	1.6053	1.63465	0.708985	0.0425234
FLNB	1.06605	0.891078	1.72769	1.4635	1.63055	0.705359	0.022974
ADD1	0.996622	0.933559	1.48986	1.64977	1.6266	0.701863	0.0580312
DCBLD2	0.91062	0.939012	1.41115	1.59411	1.62479	0.70025	0.0423253
EPS8L2	0.964546	0.984359	1.50052	1.66215	1.62279	0.698479	0.037023
SIK2	0.959445	0.71825	1.22946	1.49093	1.6215	0.69733	0.14299
MAGEB1	1.01001	0.947067	1.48212	1.68956	1.62061	0.696541	0.0697236
CXADR	0.941234	0.918707	1.3761	1.63663	1.6198	0.695816	0.0766414
KRT8	1.01463	0.976829	1.66829	1.55	1.61604	0.692467	0.0208533
ROCK2	0.998845	1.04388	1.52194	1.77483	1.61391	0.690557	0.0522832
ALCAM	0.982644	1.00267	1.45661	1.74099	1.61063	0.687621	0.0683414
LMAN2L	1.05655	0.969655	1.5531	1.70897	1.60994	0.687006	0.0617391
ALDH2	1.00713	1.01222	1.54073	1.69756	1.60363	0.681342	0.0394198
ATP13A2	1.20247	1.11358	1.79753	1.91235	1.60181	0.679705	0.046193
CALB2	1.16038	0.831237	1.71174	1.47484	1.6	0.678072	0.0245227
PGM2L1	0.956473	0.91183	1.35491	1.63393	1.59976	0.677856	0.089506
POR	1.00591	1.04019	1.46099	1.80851	1.59792	0.676195	0.0797856
USP40	0.848087	1.15956	1.67432	1.53224	1.59717	0.675517	0.115121
ITGA6	1.0271	0.91871	1.55742	1.54968	1.59682	0.675199	0.0275181
MAP2	1.04604	0.90717	1.54868	1.56981	1.5966	0.675003	0.0434342
PRNP	0.998582	1.04823	1.4227	1.84255	1.59529	0.673817	0.0938943
ARHGEF17	0.815957	0.788298	1.27872	1.27979	1.59483	0.6734	0.00957834
B3GALTL	1.00617	1.01728	1.5679	1.65432	1.59243	0.671234	0.0199706
TRDMT1	0.507056	0.97379	1.23891	1.11593	1.5902	0.669206	0.18894
AP1S2	0.955429	1	1.52229	1.57829	1.58562	0.665049	0.00317664
GFPT1	0.979888	0.884916	1.50726	1.44693	1.58418	0.663738	0.0101172
ACAP3	0.181707	0.710252	0.710252	0.699816	1.58087	0.660716	0.256284
AIFM2	0.965922	0.934195	1.41951	1.58049	1.57885	0.658874	0.0552118
NCEH1	0.979876	1.00155	1.61455	1.51238	1.57812	0.658211	0.0342788
DKK1	0.916509	1.00949	1.34535	1.6926	1.57734	0.657494	0.0715573
NPEPL1	0.914962	0.975242	1.45425	1.5253	1.57631	0.656551	0.00314525
PARP9	0.928355	0.938446	1.42482	1.51564	1.57514	0.655476	0.0238881
SHB	0.958432	0.888361	1.30879	1.59857	1.57428	0.654689	0.104124
COL13A1	1.00683	1.14505	1.77304	1.60922	1.57177	0.652389	0.0766273
DBI	1.13313	1.06808	1.38124	2.07716	1.57113	0.651806	0.173257
PRF1	0.858385	0.749068	1.25217	1.26708	1.56723	0.64822	0.0431011
PARVA	0.978372	0.935115	1.50763	1.49109	1.56715	0.648147	0.00783489
IGF1R	1.20084	1.02929	1.68759	1.80195	1.56473	0.645912	0.0710586
RASSF1	1.0225	0.96375	1.94625	1.155	1.56136	0.642803	0.185016
OPTN	1.19406	0.916667	1.75571	1.53425	1.55868	0.640325	0.0150876
MLPH	0.825137	0.677596	1.22404	1.11803	1.55855	0.6402	0.0157369
MYOF	0.983645	0.985981	1.43925	1.6285	1.55753	0.639262	0.0536661
NUCB2	1.17946	0.697297	1.77946	1.13622	1.55357	0.635589	0.0489631
PDLIM3	0.963953	0.869767	1.35465	1.49302	1.55295	0.63501	0.0717656
CGNL1	0.892818	0.983425	1.44862	1.46077	1.55065	0.632871	0.0241248
OSMR	1.09182	1.16194	1.79466	1.69783	1.54963	0.631923	0.042642
TNFRSF18	1.52941	1.08349	2.52372	1.52182	1.54829	0.630679	0.117835
KIAA0101	0.911007	1.16276	1.27166	1.93794	1.54771	0.630138	0.111386
STARD13	1.41527	1.29008	2.19237	1.98015	1.54233	0.625107	0.0188579
DNAJB5	0.692661	0.833716	1.28096	1.06766	1.53869	0.621705	0.129523
CUEDC1	0.888335	0.722832	1.1326	1.34098	1.53527	0.618495	0.130211
MALT1	1.01576	0.952727	1.44848	1.57333	1.5351	0.618331	0.0561848
CNIH4	0.715166	1.18496	1.53514	1.38101	1.53472	0.617973	0.175295
IQGAP2	1.05528	1.0688	1.39312	1.86364	1.53326	0.616599	0.12207
PYGB	0.960836	0.907311	1.3812	1.48172	1.53249	0.615882	0.0489036
PLD1	1.0291	0.785797	1.36088	1.41909	1.53175	0.615182	0.0963894
PACSIN1	1.01262	0.899054	1.43954	1.48686	1.5308	0.614289	0.0500512
C15orf38-AP3S2	1.06268	0.844715	1.35641	1.56034	1.52918	0.612759	0.126022
NCAM2	0.907071	0.629293	1.53737	0.809091	1.52728	0.610969	0.161549
GLI2	1	1.18777	1.65007	1.6899	1.52666	0.610377	0.040647
LASP1	1.03796	1.04058	1.49869	1.67016	1.52456	0.608392	0.0489056
FARP1	0.940669	0.998921	1.36246	1.59223	1.52336	0.607256	0.0532813
RAB20	1.00147	1.26549	1.79794	1.65192	1.5218	0.605775	0.106211
LPGAT1	0.965217	0.976087	1.24891	1.70326	1.52072	0.604751	0.131597
CHP1	1.1781	0.845969	1.66306	1.41396	1.52021	0.604274	0.0250492
RHEB	1.01458	0.982989	1.40826	1.62819	1.52007	0.604141	0.0756096
CPPED1	1.07134	1.01209	1.52721	1.63966	1.52002	0.604093	0.0500303
ATL3	0.946721	0.822404	1.39208	1.29372	1.51815	0.602311	0.00901084
SULT1A1	0.959913	0.956663	1.41603	1.49187	1.51724	0.601451	0.0253415
LYRM1	1.12774	1.21776	1.61314	1.94526	1.51712	0.601332	0.0627102
FAM199X	1.10391	1.35088	2.22672	1.49663	1.51677	0.601	0.208911
PRR11	0.82996	0.97166	1.27935	1.45142	1.51573	0.600013	0.0103986
ARHGEF10	0.958951	0.937286	1.40365	1.46978	1.51533	0.599636	0.028523
SLC6A6	0.754074	0.774815	1.23259	1.08148	1.51357	0.597951	0.0685863
HOOK3	1.03098	0.885998	1.46344	1.43742	1.51325	0.597652	0.0382999
PACSIN2	1.07006	0.967232	1.56723	1.51412	1.51248	0.596915	0.0151462
CYB5R1	0.919916	0.855638	1.27292	1.40991	1.51098	0.595484	0.069487
AGPAT9	1.13545	0.912839	1.46525	1.6278	1.51006	0.594609	0.112427
DMTN	1.1	0.9	1.61	1.4	1.50803	0.592663	0.00315148
ZBTB43	0.738114	0.738114	1.19984	1.02579	1.50764	0.592294	0.0726421
DIAPH3	0.960215	0.97957	1.33656	1.5871	1.50721	0.591877	0.0734615
GPX8	0.977444	1.00877	1.40602	1.58521	1.50599	0.590716	0.0465
CYP2S1	0.921406	0.921406	1.30714	1.46743	1.50561	0.59035	0.0542284
SMARCA2	0.925197	0.95374	1.22343	1.60335	1.50445	0.589239	0.113003
ERAP1	0.954262	0.920998	1.41892	1.39917	1.50277	0.587626	0.00456201
GOT1	0.971396	0.922197	1.45309	1.3913	1.50211	0.586995	0.00421324
ARL4C	0.925242	0.491645	1.10818	1.01583	1.49907	0.584067	0.143119
GABARAPL1	1.30898	1.50731	1.64301	2.57411	1.49741	0.582465	0.153411
CHDH	1.0182	0.990899	1.24573	1.76109	1.4966	0.581691	0.158565
DNAJB14	0.951357	1.02262	1.39593	1.55769	1.49628	0.581375	0.0293219
SYNGR3	1.27957	0.990591	1.64516	1.74059	1.49142	0.576682	0.105627
LRRFIP1	1.05556	0.78744	1.59058	1.15338	1.48886	0.574208	0.0590496
SMURF2	1.0046	0.981609	1.38736	1.56667	1.48727	0.572665	0.0655907
FUCA1	0.998925	0.936559	1.25591	1.62258	1.48722	0.57262	0.135909
TNS4	1.06213	0.818399	1.46595	1.32975	1.48666	0.572073	0.0372286
LAMB1	1.0711	0.848485	1.44988	1.4021	1.48573	0.571174	0.0589981
FERMT2	1.01017	0.838418	1.37853	1.36271	1.48289	0.568407	0.0550481
ERCC4	1.72699	1.42122	2.79407	1.87363	1.48266	0.568184	0.122357
PCBP4	0.935445	0.950061	1.33983	1.45311	1.48127	0.566831	0.0344728
FHL1	1.1677	1.17547	1.47205	1.99845	1.48111	0.566682	0.13725
OSBPL3	0.959911	0.971047	1.34633	1.51336	1.48097	0.566541	0.0529397
SQSTM1	1.06127	1.01348	1.64951	1.42279	1.4808	0.56638	0.0564918
CASP10	0.936404	1.23575	1.40461	1.8114	1.48057	0.566148	0.0326522
PPME1	0.987654	0.962963	1.43333	1.45432	1.48038	0.565967	0.0155048
MOSPD2	1.01747	0.902364	1.40699	1.43371	1.47966	0.565263	0.0486432
ITGAV	1.0179	0.954654	1.48449	1.42959	1.47731	0.562976	0.00282397
JUN	1.17437	0.627477	1.64597	1.01453	1.47654	0.56222	0.0312406
GALNT7	0.964789	1.03169	1.24883	1.69601	1.47501	0.560729	0.121391
MAN2B2	0.829579	0.889324	1.22723	1.30656	1.47407	0.559809	0.00765021
SRGAP1	1.02161	1.0036	1.40456	1.57983	1.47362	0.559366	0.0632925
PLEKHO2	1.04567	1.00937	1.48829	1.53981	1.4735	0.559251	0.0286507
ADAM9	1.02686	0.868878	1.38547	1.40758	1.47333	0.559084	0.0630485
NFATC2	0.944764	0.837745	1.26352	1.36249	1.47321	0.558962	0.0762397
DAG1	1.11902	0.931436	1.38422	1.63648	1.47319	0.55894	0.13548
FZD6	0.942825	1.12444	1.33969	1.70516	1.47289	0.558645	0.0591744
ALDH4A1	0.984934	1.01507	1.40301	1.54143	1.47222	0.557995	0.0363375
FHL2	0.933865	1.02509	1.44812	1.43444	1.47148	0.557266	0.0359994
DDX58	0.96999	1.05518	1.27977	1.69894	1.47084	0.556642	0.107239
SERINC1	1.04297	0.985677	1.39844	1.57943	1.46791	0.553761	0.0782873
ALDH5A1	0.979787	0.991489	1.36702	1.52553	1.46735	0.553213	0.0503008
AASS	0.976	0.868571	1.39886	1.30743	1.46716	0.553029	0.00590958
SNX16	1.0079	0.764067	1.36525	1.23297	1.4663	0.552176	0.0427155
VIMP	1.0072	1.16086	1.47059	1.70708	1.46567	0.55156	0.0260574
COA5	0.900724	1.04137	1.11686	1.72906	1.46539	0.551283	0.153071
GPX1	1.08175	1.06991	1.50474	1.64692	1.46476	0.550662	0.0486465
WDR62	0.889381	0.855088	1.24004	1.31416	1.46417	0.550086	0.0423634
RP2	0.971326	0.927121	1.3859	1.39307	1.46381	0.549732	0.0185506
ARL8A	0.899415	1.06316	1.3345	1.53801	1.46365	0.549568	0.0139019
Krt18	1.06525	1.97064	2.64111	1.79935	1.46265	0.548589	0.284464
FLNC	1.04405	0.889868	1.46843	1.35977	1.46241	0.548352	0.016189
PRMT2	0.824923	0.838311	1.21936	1.21009	1.46068	0.546641	0.00940965
TBC1D2	0.998893	0.990033	1.3732	1.52713	1.45824	0.544229	0.0562616
PLEC	0.895161	0.5681	1.13262	1.0009	1.45805	0.544043	0.0902691
GTF2H5	1.07925	0.955711	1.65268	1.31235	1.45704	0.543045	0.0728911
SEC14L1	0.928401	0.843675	1.35919	1.22196	1.45657	0.542571	0.0206284
TAGLN2	0.977987	1.03564	1.41405	1.51782	1.45601	0.542023	0.0159747
PALM	0.889617	0.795628	1.23716	1.21639	1.4559	0.541913	0.0302454
RNF11	1.11386	1.07673	1.52723	1.66089	1.45537	0.541383	0.0539763
TIAM1	0.914286	0.863736	1.27692	1.30989	1.45488	0.540903	0.0327529
RAPH1	0.963084	0.887079	1.2823	1.40934	1.45481	0.540833	0.0753645
GM2A	1.14225	0.973262	1.67273	1.40428	1.4545	0.540523	0.0328119
PDLIM1	1.08178	0.968458	1.68224	1.29673	1.45299	0.539026	0.0907494
CORO2A	0.960177	0.92146	1.20796	1.52544	1.45267	0.538712	0.126077
SGMS1	0.859848	0.833333	1.06723	1.39205	1.45246	0.538499	0.136865
MID1	1.04977	0.982639	1.375	1.57639	1.45216	0.538204	0.0904884
PHGDH	0.96792	0.982301	1.41482	1.41593	1.4515	0.537548	0.00479828
ACPL2	1.1558	1.06995	1.61049	1.62003	1.45143	0.537474	0.030129
MYL12A	1.02558	0.956618	1.42158	1.4505	1.44893	0.534992	0.0348739
MYL9	1.1615	0.916021	1.4845	1.51938	1.4459	0.531963	0.0935469
KLF4	0.754875	0.994429	1.63974	0.888579	1.44533	0.531398	0.287897
NF2	1.03548	1.02234	1.46255	1.50986	1.44444	0.530515	0.0210072
PTGR1	1.04343	0.890845	1.35094	1.44249	1.44417	0.530245	0.0881259
TRIM47	0.997685	0.915509	1.34144	1.4213	1.44404	0.530112	0.0599925
SEC24D	0.97852	0.949881	1.321	1.46301	1.44369	0.529759	0.0626622
CA13	1.0276	0.726115	1.3397	1.19108	1.4431	0.529171	0.0618288
AAK1	0.98232	0.858564	1.26188	1.39448	1.44298	0.529048	0.0969513
HDAC6	1.01124	0.846067	1.32697	1.35281	1.44283	0.528903	0.0726368
AXL	0.94	0.98	1.37	1.4	1.44243	0.528503	0.00374465
SERPINB1	0.975223	0.945491	1.34589	1.42319	1.44169	0.527763	0.0399495
C12orf23	0.907159	0.969799	1.30761	1.39821	1.4416	0.527668	0.0107351
SH3BGRL	1.17164	0.991471	1.6226	1.49574	1.4416	0.527668	0.0177444
DENND4C	0.998922	0.934267	1.35453	1.43211	1.44147	0.527542	0.0525685
RUNX3	0.95045	1.02703	1.34459	1.5045	1.44077	0.526845	0.0303405
CEP97	1.00744	0.837407	1.36344	1.29437	1.44067	0.526738	0.0393273
PCGF2	1.08978	0.582222	1.69156	0.716444	1.44019	0.526261	0.180147
HSPB8	1.01713	0.90364	1.46788	1.29764	1.4398	0.525868	0.02135
TNIK	0.946492	1.1308	1.36266	1.62663	1.43904	0.525105	0.027735
EVA1B	0.736842	0.826679	0.956443	1.2931	1.43877	0.524836	0.109934
NUB1	1.01938	0.978335	1.33865	1.53478	1.43836	0.524421	0.0841893
MTM1	1.16412	1.11323	1.42748	1.84733	1.43799	0.524052	0.140358
PAQR7	0.950441	1.10132	1.42181	1.52643	1.43693	0.522989	0.0164093
SVIL	1.07665	0.947305	1.42635	1.48144	1.43669	0.522745	0.0654827
KIF20A	1.02476	0.913886	1.32723	1.45748	1.43642	0.522482	0.0883715
RHOC	0.921483	0.959651	1.20065	1.49836	1.43478	0.520832	0.0978109
NAGK	0.99177	0.963992	1.41667	1.38889	1.43451	0.520556	1.23336e-10
MMP14	0.923523	0.987254	1.28389	1.45539	1.4336	0.519639	0.0411714
GIT2	1.01071	0.795503	1.30621	1.28266	1.43331	0.519354	0.0764404
AACS	1.03811	0.942263	1.40531	1.43303	1.43324	0.519276	0.045527
KRT82	0.967626	1.02518	1.54317	1.31295	1.43321	0.519253	0.102416
SH3KBP1	0.975945	0.969072	1.36884	1.41695	1.43227	0.518307	0.0207863
FAM160B1	1.01217	1.10142	1.34787	1.67748	1.43138	0.517409	0.0820481
IQGAP1	0.978166	0.978166	1.41376	1.38646	1.43136	0.517388	0.010291
TMEM55B	0.962389	0.86615	1.13938	1.47456	1.42952	0.515533	0.159888
RIPK4	1.01519	0.846291	1.41823	1.24039	1.42823	0.514227	0.00356835
RHOQ	0.754582	0.844196	1.06008	1.22301	1.42803	0.514022	0.033975
MB21D2	1.09111	0.975556	1.51778	1.43222	1.42742	0.513409	0.0108064
STX7	0.942472	1.08813	1.21297	1.68299	1.42616	0.512136	0.114151
ANO6	0.944505	0.986942	1.30577	1.44831	1.42592	0.511888	0.0385466
CSRP1	1.00232	1.24739	1.2892	1.91405	1.42385	0.509799	0.120651
SGK223	0.957682	0.805888	1.44894	1.06072	1.42306	0.508993	0.0976835
ADAM10	0.945434	0.994432	1.26615	1.49332	1.4225	0.508432	0.0681376
CLASP1	0.907331	1.0083	1.14661	1.57815	1.42238	0.50831	0.123457
FAM168A	0.992574	1.08168	1.27351	1.67574	1.42184	0.507757	0.109388
EPHX1	0.967975	0.989669	1.31405	1.46901	1.42164	0.507552	0.050952
SLC39A14	0.964037	0.786543	1.30626	1.18213	1.42147	0.507385	0.0229824
DFNA5	0.989955	0.986607	1.3471	1.46205	1.42123	0.507141	0.0449283
MFI2	0.965209	0.928429	1.23459	1.45527	1.42047	0.506371	0.0995466
NGFR	1.06265	0.893976	1.23373	1.54337	1.41933	0.505215	0.168004
SLC22A18	1.01524	0.926829	1.18089	1.5752	1.41915	0.505029	0.17038
KIAA1462	1.07854	1.02544	1.54535	1.43805	1.41798	0.503838	0.0195943
SAMHD1	0.920164	0.911975	1.24156	1.35517	1.41732	0.503164	0.0502855
CNN2	0.954217	0.879518	1.39639	1.20241	1.41721	0.503058	0.0492299
CLU	1.03406	0.793187	1.43796	1.15085	1.41678	0.502613	0.0192986
RNF213	1.00211	0.973684	1.29895	1.49895	1.41609	0.501912	0.0862661
ZFYVE16	1.05281	0.879775	1.46742	1.26854	1.4157	0.501513	0.0102358
MTMR10	1.02875	0.939425	1.26797	1.51745	1.41523	0.501039	0.125098
RAB5B	1.03552	0.92465	1.4155	1.35737	1.41461	0.500402	0.0206296
KANK2	0.988864	0.926503	1.32628	1.38085	1.41337	0.499141	0.0466705
NUMB	1.01264	1.01724	1.33563	1.53333	1.41336	0.499133	0.0720012
SPDL1	1.03996	0.835853	1.4406	1.21058	1.41336	0.499125	0.0106359
KIAA1609	1.04742	0.950515	1.28866	1.53402	1.4128	0.498554	0.125214
TNFAIP2	1.04583	1.02604	1.39687	1.53021	1.41277	0.498527	0.0563958
OAS3	1.01616	1.05354	1.32222	1.6	1.41191	0.497646	0.0874886
CD44	0.992424	1.23485	1.59545	1.54545	1.4102	0.495904	0.0986007
TES	1.03876	1.02769	1.31894	1.58915	1.40729	0.492918	0.102668
STX16-NPEPL1	0.971079	0.968854	1.25362	1.47608	1.40711	0.492735	0.0882301
C10orf54	1.24462	0.946154	1.47077	1.61077	1.4066	0.492213	0.145598
CD276	0.922103	0.774099	1.16845	1.21616	1.40586	0.491448	0.0881691
PXMP4	1.07591	1.0308	1.48295	1.47855	1.40574	0.491334	0.0151462
CIT	1.05281	0.937079	1.37978	1.41685	1.40542	0.491002	0.0595868
EHD2	0.971698	0.876179	1.28538	1.31132	1.40523	0.490809	0.0511856
PEAK1	0.956835	0.690647	1.15519	1.1593	1.40487	0.490432	0.122554
PARP12	1.07378	0.948922	1.33825	1.50284	1.4046	0.490161	0.108208
GLUL	0.976378	0.931759	1.31365	1.36614	1.4044	0.489956	0.0398499
GALNT10	0.906856	0.990944	1.3066	1.35705	1.40354	0.489075	0.0139708
KCTD9	0.955682	0.948864	1.32955	1.34318	1.40334	0.488866	0.0084737
PHF15	0.646048	1.02291	1.2394	1.10195	1.40288	0.488394	0.207848
FAM83H	1.00336	0.923852	1.31579	1.38746	1.40267	0.488179	0.0612414
MYL6	1.23492	0.787302	1.84656	0.98836	1.40188	0.487367	0.148907
CENPT	0.898374	0.742886	1.38211	0.917683	1.40124	0.486702	0.139628
LIMS1	0.887514	0.928009	1.2306	1.31271	1.40087	0.48632	0.0181834
QKI	0.978703	1.06873	1.22265	1.64376	1.4	0.485427	0.122285
SOX13	0.974937	1.21554	1.58897	1.47744	1.39989	0.485309	0.121668
PLS3	1.03437	0.957035	1.40816	1.37916	1.39968	0.485093	0.0193068
HSD17B11	0.949829	0.994299	1.27708	1.44356	1.39941	0.484822	0.0496079
UAP1L1	0.956697	0.881168	1.29909	1.2719	1.3989	0.484297	0.0209571
SEMA7A	1.0745	0.944126	1.4212	1.40258	1.39886	0.484256	0.0438978
ABCD1	0.91016	1	1.03636	1.63529	1.39866	0.484041	0.187579
CERS5	0.936373	0.925769	1.24602	1.35737	1.39806	0.48343	0.0519036
BBC3	1.08306	1.07541	1.23169	1.78361	1.39696	0.482293	0.18415
PCYOX1	0.98847	0.98218	1.30189	1.45073	1.39681	0.482134	0.0623405
UAP1	1.02179	0.938462	1.39744	1.33974	1.39634	0.481648	0.0105015
CCDC82	1.10436	1.05945	1.54029	1.48085	1.39621	0.481521	0.00539457
MYO5B	0.966736	0.95738	1.22245	1.46362	1.396	0.481301	0.101112
PPP1R2	1.18591	0.829099	1.72864	1.0843	1.39599	0.481287	0.110092
SMC4	0.974638	0.93599	1.33333	1.33333	1.3957	0.480991	0.0162573
CCND3	1.0308	0.812115	1.35113	1.22074	1.39554	0.480827	0.0383689
CENPF	1.0286	0.903602	1.43114	1.26483	1.39529	0.48056	0.0172011
PDZD11	1.06313	0.842165	1.3292	1.32807	1.39467	0.479929	0.090536
CALU	1.19827	0.652221	1.65222	0.928494	1.39461	0.479865	0.0759758
ACAP2	1.00453	0.992072	1.29558	1.48811	1.39421	0.479452	0.0810966
SVIP	0.93822	1.10995	1.14764	1.70681	1.39366	0.478879	0.142584
PVRL2	1.00493	1.01233	1.36498	1.44636	1.39364	0.478861	0.0295708
CHMP4C	0.964326	0.851728	1.63099	0.899666	1.39349	0.478706	0.227151
PTPN12	1.01987	0.926049	1.3223	1.38852	1.39308	0.478278	0.0656545
LMF2	1.01236	0.949438	1.35393	1.37865	1.3929	0.47809	0.0360379
BLVRB	0.971875	0.964583	1.3875	1.30937	1.39268	0.477868	0.0295655
NHS	1.01711	0.82139	1.38717	1.17219	1.39209	0.477251	0.00849884
CD109	1.0169	0.926082	1.33685	1.36748	1.39185	0.477001	0.0503466
MPZL1	0.987421	0.951782	1.29979	1.39832	1.39135	0.476487	0.0557002
PPFIBP1	1.03084	0.863582	1.35469	1.27995	1.39073	0.475845	0.0395834
KIAA1432	1.1374	1.04421	1.51135	1.51971	1.38938	0.474437	0.0378742
INPP1	0.95544	0.990674	1.3057	1.39793	1.38924	0.4743	0.0239044
CPNE2	1.02299	1.06092	1.51264	1.38161	1.38886	0.473899	0.0654335
ASB9	1.04947	0.624636	1.18429	1.14064	1.38876	0.473797	0.168651
CAST	1.11988	0.923156	1.49795	1.33914	1.38867	0.4737	0.0151852
PDLIM7	0.977472	0.98373	1.29912	1.42428	1.38864	0.473673	0.0492573
SELK	1.14385	1.26117	1.43994	1.89944	1.3885	0.473529	0.111743
AGPAT2	0.785417	1.02917	1.17396	1.34062	1.38576	0.470681	0.0349113
ANXA5	1.03277	0.938983	1.56836	1.16384	1.38567	0.470587	0.123477
SGPL1	0.984016	0.944056	1.2997	1.37163	1.38549	0.470399	0.0475605
TMEM51	1.35625	1.35156	1.625	2.125	1.38488	0.469763	0.14355
TRAM2	0.954175	0.866599	1.27088	1.25051	1.38479	0.469665	0.0304424
RAP1GAP2	0.769928	0.769928	1.01812	1.11413	1.38471	0.46958	0.0511467
CTDSPL	0.810395	0.575403	0.870425	1.04832	1.38457	0.469443	0.20981
SYNGR1	0.989853	0.983089	1.28861	1.44307	1.38457	0.469439	0.0666438
TRIM21	1.03027	1.01855	1.37012	1.46484	1.3837	0.46853	0.0428398
TBC1D13	0.979145	0.839416	1.32325	1.19291	1.3836	0.468428	0.00428194
CD151	0.961022	1.08737	1.51478	1.31855	1.3832	0.468012	0.124115
DAAM1	0.849376	0.92959	1.21123	1.24688	1.38176	0.466511	0.0208566
SPPL2A	0.969634	0.946597	1.29529	1.35183	1.38142	0.466153	0.0345224
CHKA	1.0261	0.979834	1.27165	1.49703	1.38025	0.464928	0.108906
GOSR2	0.927308	0.949902	1.25835	1.33202	1.37991	0.46457	0.0227602
HUWE1	0.986721	0.994893	1.43514	1.29928	1.3799	0.46456	0.0601707
DAB2IP	1.02599	0.883616	1.37514	1.25989	1.37988	0.464545	0.0118939
TUBB2B	0.981006	0.922905	1.51508	1.11061	1.37911	0.463735	0.142418
ABCB6	1.00664	0.905973	1.23341	1.40376	1.37883	0.463446	0.113934
SERPINA5	1.00824	0.969376	1.38163	1.34511	1.3788	0.46341	0.00100097
PLCD1	1.07095	0.939189	1.37838	1.39189	1.37815	0.462734	0.0601078
RETSAT	0.964989	1.01751	1.27681	1.45295	1.37693	0.461457	0.0521905
KIF23	0.974566	1.04277	1.28555	1.49133	1.3765	0.461009	0.0570359
SCAMP2	0.834248	0.592755	1.12184	0.841932	1.37615	0.460642	0.0227441
SEC23A	0.887558	0.854378	1.13641	1.25806	1.3746	0.459015	0.0741596
VPS13C	0.977648	0.964043	1.21769	1.44995	1.37387	0.45825	0.103948
BLVRA	1.04199	0.98895	1.34365	1.4453	1.37323	0.457575	0.0640812
SLC25A40	0.976355	0.900493	1.15961	1.41773	1.37323	0.457572	0.141619
ZSWIM7	0.828426	0.876142	1.00609	1.33401	1.37284	0.457165	0.13218
CDA	1.06789	1.08055	1.3061	1.64212	1.37225	0.456549	0.122302
SNX21	0.298673	0.31969	0.417035	0.431416	1.37209	0.456378	0.00917947
HNRNPR	0.517219	0.645224	0.756985	0.837557	1.37172	0.455982	0.0348029
CAMK1D	1.04461	0.872407	1.2666	1.361	1.37067	0.454882	0.114251
NCAPD2	1.01524	0.996483	1.27784	1.47948	1.37063	0.454839	0.0914864
ACP2	1.01521	0.874239	1.27282	1.31643	1.37037	0.454566	0.0820903
MYO5C	0.91399	0.924352	1.19482	1.32435	1.37035	0.454544	0.0551576
NIPSNAP3A	1.16783	1.0979	1.38695	1.71678	1.36986	0.454024	0.141686
PLEKHH2	1.32419	1.74516	2.24355	1.95806	1.36889	0.453008	0.177563
FGF2	0.952886	0.987044	1.15901	1.49588	1.36855	0.452647	0.127486
FLII	0.979499	0.946469	1.24146	1.39294	1.36783	0.451889	0.0811021
CD82	0.992056	0.954987	1.05914	1.60282	1.36718	0.451204	0.217159
MPP2	0.963243	0.965405	1.26054	1.37514	1.36659	0.450583	0.0501978
MKL2	0.928138	1.00101	1.21457	1.42105	1.36621	0.450181	0.0594936
CORO1C	0.972254	1.03699	1.37572	1.36879	1.36594	0.449892	0.0309325
GULP1	0.963795	1.01498	1.28964	1.41323	1.36593	0.449884	0.0317255
MICALL1	1.03965	0.980176	1.17952	1.5793	1.36587	0.449817	0.176996
SDF2	1.11876	0.916865	1.34204	1.43824	1.36581	0.449758	0.121206
NPTN	1.02169	0.942169	1.26747	1.41446	1.36564	0.449582	0.097262
IRS2	0.990155	0.973277	1.40084	1.27848	1.36461	0.448492	0.0465672
DDX46	0.449356	0.599328	0.884723	0.546167	1.36446	0.448331	0.288677
NCAPH2	1.02748	1.00597	1.4098	1.3644	1.36428	0.448137	0.0102645
SGOL2	0.924607	0.863874	1.1445	1.29529	1.36417	0.448022	0.0999537
ZKSCAN4	0.753599	0.467401	1.01185	0.653683	1.36408	0.447926	0.0510925
AIM1	1.06909	0.992727	1.25091	1.56091	1.36376	0.447586	0.151418
HYI	1.18127	0.907543	1.48905	1.35766	1.36284	0.446618	0.0590906
FAM114A1	1.07788	0.841986	1.43679	1.17946	1.36273	0.446497	0.00979899
SCARA3	0.936799	0.814475	1.20489	1.18145	1.36263	0.446395	0.0491655
APOBEC3F	1.14551	1.01238	1.44272	1.49639	1.36203	0.445756	0.0747059
CRTAP	0.988764	0.961298	1.32709	1.32834	1.36172	0.445426	0.0129506
NT5C2	1.03176	0.993428	1.32202	1.43483	1.36128	0.44496	0.0648464
UBTD1	1.05105	0.81687	1.29856	1.24417	1.36126	0.444942	0.0828871
LGALS8	0.965831	0.973804	1.18793	1.45216	1.36113	0.444802	0.11164
CAPN1	1.01257	1.01466	1.31832	1.44084	1.36105	0.444724	0.0519036
FLNA	1.05751	0.913146	1.48122	1.19953	1.36033	0.44396	0.0608068
ERLEC1	0.98434	0.98434	1.32774	1.34899	1.35966	0.443245	0.00955146
MBNL2	1.1908	1.41056	1.60818	1.92845	1.35953	0.443106	0.0340774
REEP3	1.0578	1.14913	1.39538	1.60347	1.35883	0.442361	0.0465975
GLS	0.887192	0.904818	1.23972	1.19389	1.35803	0.441518	0.0313792
DNAJC5	1.02425	1.01732	1.31178	1.46074	1.35803	0.441517	0.066884
ENPP1	1.02772	0.935318	1.4271	1.23819	1.35774	0.441208	0.043472
PPP1R14C	1.42533	1.22554	2.25129	1.34706	1.35742	0.440868	0.2035
SPECC1L	0.989831	0.938983	1.31412	1.30169	1.35618	0.439549	0.0177817
PLXNA1	1.04392	0.994369	1.27815	1.48536	1.3558	0.439146	0.10831
VANGL1	0.992949	0.994125	1.3678	1.3255	1.35541	0.43873	0.0195717
NCAPD3	0.972619	0.971429	1.24286	1.39167	1.35517	0.438479	0.0680921
PRAF2	0.852071	0.99645	1.16568	1.33846	1.35467	0.437945	0.013781
IGF2R	1.00328	0.954148	1.27074	1.37882	1.3536	0.436799	0.0710914
RGP1	1.07684	1.06236	1.24388	1.65145	1.35346	0.436654	0.162051
PARP14	0.956434	0.927052	1.16819	1.38095	1.35342	0.436605	0.111056
DMXL1	0.990496	0.983105	1.26927	1.40127	1.35313	0.4363	0.062833
APLP2	0.919954	0.945476	1.26566	1.25638	1.35199	0.435085	0.0168558
OAT	0.962926	0.897796	1.31563	1.1994	1.35164	0.434714	0.02481
TIMP2	1.21061	0.764431	1.35257	1.31669	1.3515	0.434562	0.169909
B2M	1.65472	1.19057	1.4	2.44528	1.35146	0.434518	0.313753
CBLB	0.856415	0.906542	1.05013	1.33135	1.35084	0.43386	0.113817
ARF4	0.960396	1.07481	1.54895	1.20022	1.35081	0.433826	0.183173
PSPH	0.911063	0.922993	1.35466	1.12256	1.35068	0.433686	0.115434
SERPINH1	0.994638	0.906166	1.33244	1.23458	1.35049	0.433487	0.00448294
RABGGTB	1.0045	0.905512	1.28121	1.29809	1.35041	0.4334	0.0545617
RAB3GAP2	1.01812	0.978678	1.32623	1.36994	1.35024	0.433216	0.037671
FOXC1	1.26389	1.16528	1.81806	1.46111	1.34991	0.432868	0.0939175
DENND5B	1.25771	1.20099	2.03946	1.27867	1.34955	0.432477	0.218473
SERPINE2	1.02574	1.00772	1.37838	1.36551	1.34937	0.432283	0.00230655
DBNL	1.5994	1.47085	2.52616	1.61584	1.34907	0.431971	0.2006
GCLM	1.05006	1.03782	1.35261	1.46385	1.34896	0.431849	0.0534349
FAM126A	1.10621	0.968974	1.35919	1.43914	1.34848	0.43133	0.0928699
KRT16	1.07819	1.03414	0.884361	1.96256	1.34776	0.430562	0.315515
CUL9	0.939638	0.62173	1.15895	0.944668	1.34729	0.430065	0.0601027
CBX6	0.876588	1.08984	1.09891	1.54991	1.34702	0.429775	0.106714
EVPL	1.01197	0.927256	1.27716	1.33333	1.34615	0.428843	0.06585
MYH9	1.02768	0.970012	1.42791	1.26067	1.34584	0.42851	0.0500662
ZDHHC20	1.04642	1.04391	1.3074	1.50565	1.34574	0.428398	0.0862451
CD99	1.00741	1.01693	1.39048	1.33333	1.34553	0.428175	0.0302468
GALT	1.13308	1.12935	1.3893	1.65423	1.34524	0.427869	0.105448
CPT1A	0.99884	0.964037	1.32251	1.31787	1.34515	0.427771	0.014162
SYT1	0.926674	0.963868	1.11052	1.43252	1.34514	0.427754	0.131002
F2	1.19941	0.868369	1.59725	1.18369	1.34489	0.427492	0.0366662
NEDD4L	1.00686	0.872	1.29943	1.22743	1.34489	0.427489	0.0307803
MAP7D1	0.882166	0.9862	1.06263	1.44904	1.34432	0.426875	0.13166
AP4B1	0.907249	1.00959	1.37207	1.20469	1.34427	0.426824	0.123506
NOTCH3	0.970024	0.823741	1.10911	1.30216	1.34425	0.426803	0.159941
PHF1	1.01364	0.901136	1.20909	1.36477	1.34421	0.426762	0.123007
NCAPH	1.02257	0.876975	1.36343	1.18962	1.34403	0.426564	0.0137354
RAB43	0.963868	1.00956	1.16791	1.48247	1.34303	0.425488	0.120343
UBXN2B	0.907707	0.961941	1.05328	1.45766	1.343	0.425462	0.159079
CYB5R3	1.01767	1.01649	1.3086	1.42285	1.34279	0.425235	0.0522196
MACF1	0.969887	0.930991	1.22585	1.32497	1.34191	0.424292	0.0666053
EOGT	0.868721	0.924658	1.16438	1.24201	1.34182	0.424192	0.0112577
NDFIP1	0.831849	1.04343	1.17483	1.34076	1.34145	0.423792	0.0226585
AGA	0.643586	0.682216	0.801749	0.976676	1.3414	0.423736	0.0931027
HPS3	1.35157	1.16005	1.92066	1.44596	1.34041	0.422679	0.101805
FAM111A	1.06258	1.05174	1.3225	1.51143	1.34035	0.422613	0.0861902
SGPP1	0.961665	1.00876	1.20263	1.43812	1.34019	0.422436	0.08721
ACVR1	1.04265	0.983412	1.22275	1.49052	1.33918	0.421351	0.141378
ZNF460	0.959577	1.11838	1.35322	1.42926	1.33905	0.421205	0.0372264
SERPINB5	1.02496	0.946958	1.30577	1.33463	1.339	0.421159	0.0504581
SLC12A4	0.890162	0.956065	1.12225	1.34766	1.33782	0.419881	0.0796972
PCK2	1.01552	1	1.27051	1.42572	1.33773	0.419791	0.078223
PRKCD	1.01197	0.981502	1.24048	1.42546	1.33734	0.419362	0.0986936
CNN3	1.05669	0.951749	1.39928	1.28589	1.33694	0.418931	0.00397158
EPS8L1	0.954545	0.837524	1.12863	1.26692	1.33675	0.418731	0.127401
ACSF2	0.945545	0.90396	1.22574	1.24653	1.33672	0.418701	0.0317756
C1orf226	1.00651	1.13395	1.34512	1.51535	1.33638	0.418325	0.0188954
LGALS3BP	0.952657	0.901449	1.23768	1.23961	1.33611	0.418042	0.0270772
DAP	0.594313	0.91564	0.886256	1.12986	1.33522	0.417074	0.0485002
EPPK1	1.00358	0.86828	1.20072	1.29749	1.33461	0.416418	0.112951
HLA-B	0.991774	1.00705	1.29847	1.36898	1.33451	0.416309	0.0262332
LRCH4	0.897877	0.899899	1.21031	1.18706	1.33352	0.41524	0.0134115
PTPN9	1.03931	1.07514	1.29133	1.52832	1.33352	0.415235	0.0884477
OTUD5	0.764508	0.736754	1.00841	0.993272	1.33333	0.415037	0.00802292
TOR4A	0.791498	0.787449	1.05668	1.04858	1.33333	0.415037	0.00244849
VASP	0.953777	0.958286	1.28523	1.26381	1.33314	0.414825	0.0129506
KIAA1109	0.871444	0.943098	0.947313	1.47102	1.33275	0.414409	0.204566
C12orf57	1.11052	0.723176	1.38305	1.06009	1.33236	0.413982	0.0335
CPEB4	0.930138	0.992689	1.11617	1.44517	1.33207	0.413665	0.125838
ACTN4	1.05182	0.927233	1.43109	1.20507	1.33203	0.41363	0.0487503
VAMP3	1.02476	1.11302	1.16362	1.68353	1.33182	0.413402	0.174002
EPHB2	1.02265	0.94564	1.3624	1.25821	1.33142	0.412961	0.0132552
SIRPA	0.983407	0.862832	1.16372	1.29425	1.33134	0.412875	0.123987
CRABP2	0.98951	1.06876	1.3345	1.40443	1.33069	0.412175	0.00436014
MAP3K5	1.0485	0.739938	1.17957	1.20021	1.33064	0.412121	0.161697
TYMP	0.979042	0.892216	1.28743	1.2016	1.33013	0.411571	0.000514232
CORO1B	0.973054	0.914172	1.2485	1.26148	1.32998	0.411409	0.0365664
HSPA13	0.990488	0.9239	1.36266	1.18312	1.32981	0.411224	0.0563519
CKAP2L	0.910314	1.15807	1.32287	1.42601	1.329	0.410338	0.0666557
C2CD4C	0.922144	0.938322	1.15774	1.31446	1.3288	0.410129	0.0718848
PXMP2	0.851715	1	1.1177	1.34013	1.32733	0.408524	0.0387445
FNDC3B	1.0523	1.01426	1.31854	1.42314	1.32669	0.407828	0.066274
WDFY3	1.01272	0.942197	1.21618	1.37688	1.32643	0.407553	0.110647
CCDC88A	0.828989	0.857143	1.09176	1.14286	1.32529	0.406312	0.0133056
CEP57	0.821905	0.873333	1.0619	1.18476	1.32528	0.406298	0.0410035
RSU1	0.959607	0.980349	1.21725	1.35371	1.32527	0.406283	0.0577336
KIF4A	0.985991	0.977371	1.26078	1.33944	1.32437	0.405305	0.0433561
BNIP2	1.01913	0.843783	1.26355	1.20298	1.32402	0.404921	0.0598098
MICALL2	0.857602	1.02891	1.1531	1.34261	1.32293	0.403735	0.00950731
MPP5	0.978395	0.962963	1.20885	1.35905	1.32273	0.403524	0.0822688
MAPKAP1	0.600877	0.904386	1.00088	0.989474	1.32226	0.403007	0.183284
CRLF1	1.01278	0.821042	1.22517	1.19862	1.32172	0.402412	0.0869014
NHLRC2	1.03551	0.959908	1.26804	1.36884	1.32147	0.402143	0.0854236
DGKA	0.983068	1.03088	1.28685	1.3745	1.32146	0.402137	0.0195636
CDK6	0.792958	0.661972	1.0169	0.905634	1.32139	0.402061	0.0134148
DYNC1LI2	0.986193	0.959566	1.27416	1.29684	1.32134	0.402	0.0250515
ASAH1	0.99477	1.00418	1.35251	1.28766	1.32077	0.401384	0.0367043
ULBP2	0.904661	0.833686	1.08792	1.20763	1.32054	0.401124	0.104951
C7orf43	0.943474	1.00206	1.16136	1.40596	1.3196	0.400099	0.0925322
HEATR7A	0.935452	0.919563	1.17378	1.27408	1.31959	0.400093	0.0616016
SOX9	1.05498	0.836197	1.35395	1.14089	1.3192	0.399664	0.00301993
DCLK2	0.967811	1.02575	1.28755	1.34227	1.31916	0.39962	0.00161032
IGFBP6	1.08996	2.32218	2.27615	2.21967	1.3176	0.397909	0.27744
RNF181	1.25201	1.09206	1.84695	1.23705	1.31566	0.395787	0.173907
HELZ2	1.02141	0.994647	1.26874	1.3833	1.31545	0.395561	0.0696045
PHLDB2	0.974914	0.930445	1.20525	1.30103	1.31538	0.39548	0.0729859
NCAPG	0.974041	0.962754	1.27427	1.27201	1.31469	0.394718	0.00471536
CYBA	0.909597	0.920723	1.14604	1.26008	1.31459	0.394613	0.0563014
ITSN1	1.00954	0.985154	1.27147	1.34889	1.31366	0.393595	0.0513428
RBM23	0.70802	1.03885	0.926065	1.36842	1.31349	0.393401	0.0639528
ZDHHC5	0.879753	0.849949	1.1295	1.14183	1.31313	0.393011	0.0247144
STAU2	0.935818	0.956522	1.12215	1.36232	1.31291	0.392768	0.112979
TRIM44	1.04853	0.790698	1.30435	1.11021	1.31281	0.392657	0.0351005
PPIC	0.951475	1.00285	1.24643	1.31874	1.31256	0.392384	0.0109035
GRB10	0.899526	0.78673	0.932701	1.28057	1.31254	0.392356	0.228648
EHHADH	1.00707	1.00404	1.22424	1.41515	1.31241	0.392214	0.0953028
RACGAP1	1.0172	0.934409	1.26452	1.29677	1.3124	0.392204	0.0593709
USP47	1.01591	0.854719	1.25345	1.20148	1.31236	0.392162	0.0588237
TDRD7	0.900935	0.916822	1.10093	1.28318	1.31157	0.391293	0.0909392
G6PD	0.973108	1.0249	1.23406	1.38546	1.31107	0.390741	0.0505811
SNX9	0.927083	0.844792	1.12917	1.19375	1.31099	0.390661	0.0829149
PPP1R13L	0.994577	0.990239	1.218	1.38395	1.31093	0.39059	0.0856966
SLC12A9	0.96169	1.04912	1.32318	1.31238	1.3107	0.390336	0.0496423
TMEM65	1.01515	1.09596	1.2	1.56667	1.31053	0.390146	0.130888
C19orf21	0.943497	0.867804	1.24627	1.12687	1.31018	0.389768	0.0247144
JOSD2	1.26316	0.995104	1.52876	1.4284	1.30949	0.389	0.0749552
ZFAND3	0.88308	0.85076	1.14924	1.12072	1.30921	0.388697	0.00225748
ANKIB1	0.941176	1.01342	1.32301	1.23529	1.30887	0.388322	0.0824441
BCL2L2	0.614217	0.716454	0.764377	0.976038	1.30792	0.387278	0.0830682
HOXB8	1.07857	0.709524	1.22619	1.1119	1.30759	0.38691	0.138076
PTPN1	1.02217	1.04434	1.25204	1.44924	1.30717	0.386448	0.0856412
SFXN3	0.891579	0.849474	1.10947	1.16632	1.30713	0.386407	0.0582411
GORAB	1.11552	1.04452	1.42599	1.39711	1.30696	0.386219	0.0201922
OVCA2	0.884774	0.841564	1.25514	1.00103	1.30691	0.386163	0.120586
SHCBP1	1.05344	1.00103	1.37102	1.31346	1.30665	0.385876	0.00259627
CTSZ	1.04684	1.00585	1.35831	1.32319	1.30633	0.385522	0.00296369
GGH	0.979432	0.947111	1.25073	1.26543	1.30605	0.38521	0.0253266
PPP1R18	0.97046	0.922319	1.23414	1.23742	1.30578	0.384912	0.0282068
FAM171A2	1.17078	0.970999	1.52309	1.27282	1.30542	0.38451	0.0245172
PRMT10	0.804188	0.831414	0.988482	1.1466	1.30538	0.384467	0.0815801
ABLIM3	0.886179	1.13008	1.47358	1.15752	1.30494	0.383983	0.235142
FAM105A	0.91785	0.918864	1.13692	1.25862	1.30425	0.383222	0.0677058
HIF1AN	1.02132	1.00556	1.30028	1.34198	1.30361	0.382515	0.0296358
SMARCA1	0.944882	0.915636	1.15748	1.26772	1.30351	0.382398	0.0770833
PTPRA	0.975661	0.934392	1.30582	1.18307	1.30305	0.381889	0.0445153
RASSF2	1.03834	1.046	1.32421	1.39102	1.30268	0.381483	0.0297546
HTATIP2	0.987248	0.867163	1.18704	1.22848	1.30258	0.381371	0.0892222
TTC7A	1.129	1.00457	1.23402	1.54452	1.3023	0.381063	0.188851
APP	0.989189	0.846486	1.23459	1.15568	1.30212	0.380863	0.0364486
DUSP6	1.21099	0.717582	1.27143	1.23956	1.30199	0.380723	0.213306
PAPSS1	1.01166	1.05408	1.22694	1.46235	1.30185	0.380561	0.0955475
SACM1L	0.935	0.958	1.187	1.277	1.30164	0.380328	0.0371798
IGSF3	0.963345	0.885452	1.15235	1.25315	1.30112	0.379749	0.0988666
GCA	1.00305	0.900305	1.25941	1.21668	1.30091	0.37952	0.0332362
SEC14L2	1.22632	0.956579	1.40789	1.43026	1.30018	0.378712	0.133481
TMEM50B	1.03187	0.985714	1.24396	1.37802	1.29956	0.378028	0.0922424
SUFU	1.14533	1.048	1.51867	1.33067	1.29909	0.377499	0.0437171
PTGFRN	1.19465	1.06813	1.49878	1.44039	1.29892	0.377318	0.0319522
TMOD1	1.21238	1.22937	1.74757	1.42354	1.29871	0.377077	0.139215
NANS	1.15347	0.944307	1.36881	1.3552	1.29853	0.376874	0.0963396
SERPINB9	0.994498	0.92022	1.31224	1.17331	1.29813	0.376437	0.0358966
SCPEP1	1.01151	1.00314	1.2249	1.39017	1.29803	0.37632	0.08961
LPCAT2	0.89536	0.914116	1.16979	1.17868	1.29787	0.376148	0.0058292
HLA-A	1.24213	0.957627	1.56659	1.28814	1.29774	0.376005	0.00294178
GSTT2	0.996583	1.00911	1.26538	1.33599	1.29699	0.375168	0.0309419
MYO1C	0.949275	0.960145	1.30314	1.17271	1.29665	0.374787	0.0778194
PSRC1	1.15574	1.20355	1.48361	1.57514	1.29647	0.374586	0.0198685
ATP1B1	0.959666	0.959666	1.41168	1.0765	1.29638	0.374485	0.169491
MUL1	0.647303	1.08506	1.14834	1.09647	1.29581	0.373852	0.242752
CRELD1	1.16397	1.05774	1.41224	1.46651	1.29574	0.373774	0.0762657
RNF13	1.01027	0.998858	1.30251	1.30023	1.29545	0.373458	0.00489669
ACOT7	1.00563	0.956081	1.34797	1.19257	1.29506	0.373022	0.0575761
NEK6	1.00119	0.830751	1.17878	1.19309	1.29473	0.372651	0.104939
AGFG2	0.795332	0.913824	0.987433	1.22531	1.29464	0.372554	0.0740959
CTNNAL1	1.02694	0.868534	1.26185	1.19181	1.29449	0.372379	0.0499741
PSAT1	1	1.12769	1.44374	1.30973	1.29412	0.371969	0.126077
RELL1	0.912826	1.08517	1.12625	1.45892	1.29388	0.371706	0.0848426
GTSE1	0.97584	1.08298	1.19748	1.46429	1.29286	0.370563	0.0823998
NCAPG2	1.031	0.974742	1.23995	1.35247	1.2925	0.370166	0.0891611
UBR3	1.00107	0.833691	1.16738	1.20386	1.2924	0.37005	0.115593
SMCHD1	0.991011	0.989888	1.22809	1.33146	1.29212	0.369735	0.0568683
TCIRG1	1.00104	0.942827	1.32952	1.17983	1.29091	0.368387	0.0510491
TRAM1	0.987052	0.908367	1.30976	1.13645	1.29059	0.368035	0.0541539
PUM2	1.0506	0.889881	1.25595	1.24702	1.28988	0.367234	0.083895
LIN54	1.00239	1.03465	1.21386	1.41338	1.28974	0.367076	0.0879043
TANC1	1.06956	0.987457	1.2634	1.38883	1.28936	0.366652	0.106786
PPM1B	1.11419	0.966916	1.35646	1.32657	1.28923	0.366511	0.061312
SLC25A20	0.986748	1.00102	1.18858	1.37411	1.28923	0.366511	0.0921519
PSMB9	1.02542	1.15054	1.23949	1.565	1.28886	0.366094	0.0982401
GAS2L3	1.03518	1.07037	1.18133	1.5318	1.28856	0.36576	0.152368
NCOR1	0.959116	0.864088	1.20221	1.14696	1.28848	0.365676	0.0240281
BICD1	1.07178	0.868613	1.44039	1.05961	1.2884	0.365582	0.0978277
GNG7	0.850416	0.856879	1.21976	0.979686	1.28826	0.365428	0.147822
SHC1	1.02797	0.940559	1.26573	1.26923	1.28774	0.364846	0.0506548
UTRN	1.01578	0.944773	1.23866	1.286	1.28773	0.364826	0.0658237
GJC1	0.935841	0.839602	1.09292	1.19248	1.28723	0.364267	0.11669
SUN2	0.993197	0.839002	1.21542	1.14286	1.28713	0.364156	0.0490021
PPL	1.04826	0.977985	1.2337	1.37341	1.28667	0.363641	0.110421
ANXA3	1.05143	0.962286	1.46057	1.13029	1.28661	0.36357	0.125979
LGALS3	0.97354	0.992701	1.2427	1.2865	1.28631	0.363239	0.0139204
RRAS	0.983721	0.951163	1.13721	1.35116	1.28606	0.362955	0.133373
MLEC	0.959103	0.941953	1.16887	1.27573	1.28591	0.362793	0.0714019
CTNND1	1.00844	1.17261	1.02908	1.77486	1.28559	0.362432	0.239096
WDR37	0.928881	0.941891	1.17693	1.2281	1.28558	0.362421	0.0226979
SNTB2	1.02333	0.988335	1.21209	1.37328	1.28519	0.361978	0.104881
ARHGEF11	1.02197	0.91841	1.21234	1.28138	1.28518	0.361965	0.0962399
KIFC3	0.804042	0.758348	0.949033	1.058	1.28459	0.361307	0.10655
EPS8	1.00451	0.91535	1.21558	1.25056	1.28454	0.36125	0.0711348
PBK	1.01499	1.03134	1.30381	1.32425	1.28429	0.360968	0.00223633
PLEKHF2	1.07668	0.84345	1.31416	1.15016	1.28342	0.359989	0.0402732
KIRREL	1.06579	0.960526	1.26794	1.33254	1.28335	0.359918	0.0915554
F5	0.903448	1.06092	1.18046	1.34023	1.28321	0.359753	0.00131532
LPP	0.937083	1.08008	1.10677	1.48141	1.28308	0.359613	0.122673
PRCP	1.05994	1.04311	1.23975	1.45846	1.283	0.359521	0.119954
ALG11	0.927368	0.922105	1.23474	1.13789	1.28287	0.359373	0.0551613
EIF5A2	1.40324	0.882966	1.71263	1.22016	1.28282	0.359317	0.0136823
SCAPER	1.04918	0.869945	1.17814	1.28306	1.28246	0.358914	0.153685
ASPM	1.03096	0.833716	1.24427	1.14679	1.28229	0.35872	0.0596259
RAB5A	0.984375	0.941964	1.23214	1.23772	1.28216	0.358571	0.0280327
FBXO44	0.950282	1.12994	1.45876	1.20791	1.28191	0.358297	0.20157
SORBS3	1.01206	0.992325	1.23575	1.33333	1.28173	0.358091	0.0652066
PSME1	1.02074	0.918002	1.28087	1.20358	1.28148	0.357809	0.0148327
SNX25	0.97282	0.90034	1.20498	1.19479	1.28114	0.357424	0.0374754
ARFGEF1	0.990702	0.998967	1.20351	1.34504	1.28089	0.35715	0.0745088
WASH6P	0.858833	0.792054	1.08622	1.02705	1.28008	0.356236	0.0052368
ANO10	0.915686	0.916667	1.09608	1.24804	1.27929	0.355348	0.091317
PLK1	1.03641	1.06712	1.25142	1.43914	1.27907	0.355095	0.0831826
UBE2J1	0.955789	0.968421	1.12	1.34	1.27845	0.354392	0.117545
TMEM43	0.992179	1.04134	1.1743	1.42458	1.27802	0.353913	0.108789
RIOK3	0.88403	0.98289	1.19392	1.19202	1.278	0.353892	0.0610372
AHNAK2	1.07885	0.971326	1.33214	1.28793	1.27797	0.353856	0.0352233
RALB	1.16355	0.957944	1.39603	1.31425	1.27753	0.353361	0.0659844
HMMR	1.00916	1.00509	1.22787	1.34486	1.27727	0.353067	0.067945
STK38	0.973841	0.984542	1.23781	1.26278	1.27687	0.352608	0.00837464
ALDH3B1	0.833472	0.886761	1.12406	1.07244	1.27686	0.352604	0.069015
VCAN	1.08226	0.888175	1.41388	1.10154	1.27658	0.352286	0.068013
NT5DC3	1.02205	0.957001	1.23705	1.28886	1.27632	0.351994	0.0670178
FAM213A	1.06417	0.893048	1.34225	1.15508	1.27596	0.351579	0.00945197
SLC17A5	0.903825	0.84918	1.11257	1.1235	1.27556	0.351132	0.042947
RPS6KA5	0.949328	0.961737	1.12927	1.30817	1.27543	0.350987	0.0975139
SDC1	1.39405	1.56918	1.73205	2.04729	1.27541	0.350965	0.0541179
ITPRIP	0.890816	1.10408	1.17143	1.37245	1.27519	0.350714	0.00709867
SSH3	1.02508	0.868606	1.22066	1.19358	1.27489	0.350377	0.0775461
FNBP1	1.01025	0.888383	1.13781	1.28246	1.27475	0.350209	0.150351
CA8	1.08854	1.04271	1.44063	1.27604	1.27468	0.350138	0.0637038
APOBEC3C	0.945848	0.825812	1.36913	0.888989	1.27458	0.350022	0.202839
EFCAB14	1.00352	0.855761	1.24626	1.12313	1.27436	0.349774	0.0153548
SASS6	1.05623	1.043	1.44212	1.23264	1.27416	0.349546	0.104607
DGKQ	0.860225	0.841463	1.01876	1.14916	1.27398	0.349343	0.0985583
FER	0.972795	1.02814	1.15385	1.394	1.27332	0.3486	0.103725
SERPINB8	0.962406	0.779807	1.19334	1.0247	1.27312	0.348368	0.00933824
DNAJB4	1.01351	1.03378	1.22185	1.38401	1.27283	0.348037	0.079186
ARHGAP35	0.991561	0.943038	1.20781	1.25422	1.27263	0.347811	0.0566887
TACC1	1.05047	0.93796	1.31441	1.21556	1.27234	0.347487	0.0080333
HNF4A	1.06235	0.92176	1.27751	1.24572	1.27172	0.34678	0.063388
CCDC115	0.950082	0.974632	1.50573	0.941899	1.27168	0.34674	0.26873
B3GNT1	0.976296	0.951111	1.2163	1.23407	1.27133	0.346338	0.0260915
TMEM173	1.06088	0.804391	1.12475	1.24651	1.27127	0.346268	0.20433
PRRG1	0.879648	0.882583	1.27789	0.96184	1.27096	0.345919	0.187468
TSPYL1	1.59618	1.55485	1.96979	2.03498	1.27094	0.345894	0.0395105
UBE2C	1.07606	0.829978	1.26622	1.15548	1.27054	0.345442	0.0817047
TACSTD2	0.105151	0.16828	0.147366	0.200039	1.27054	0.34544	0.0447005
LAPTM4A	1.07194	0.634121	1.31552	0.852004	1.27048	0.345376	0.017705
PTK7	0.971933	0.992723	1.14033	1.35551	1.27037	0.345249	0.111667
CCNB2	0.990815	0.970149	1.1814	1.30884	1.26991	0.344722	0.0868501
UBL5	0.936059	1.16247	1.14885	1.51468	1.26923	0.343954	0.0770057
PEA15	1.14703	0.704865	1.43892	0.911351	1.26912	0.343827	0.0540229
DNAJC1	0.953362	0.885033	1.2115	1.12148	1.26903	0.343722	0.013952
TNS1	1.16026	0.965385	1.33718	1.36026	1.269	0.343691	0.115917
FAM83D	1.16264	1.07363	1.31868	1.51868	1.2688	0.34346	0.142658
PHC3	1.06633	1.01709	1.34472	1.29849	1.26869	0.343343	0.0017144
EPHB4	1.00483	1.04222	1.18094	1.41496	1.26812	0.342692	0.109498
AKR1C3	1.04866	0.922426	1.12341	1.37588	1.26798	0.34253	0.197994
HBA1	1.20385	0.971687	1.38958	1.36806	1.26757	0.342064	0.11052
C2orf18	0.89781	0.945255	1.08668	1.24909	1.26733	0.341789	0.0729668
ZFPL1	0.94693	0.972945	1.16857	1.26431	1.26721	0.341654	0.0429957
PTP4A2	0.962656	1.01037	1.13693	1.36307	1.26709	0.341516	0.103918
LRRC42	1.02022	0.969666	1.24469	1.27604	1.26677	0.341153	0.0487265
CDS2	1.02687	1.06567	1.19701	1.45373	1.26676	0.341145	0.118469
KIAA1598	1.02334	0.944911	1.26797	1.22502	1.2666	0.340965	0.02149
PRKAA1	0.953027	0.919624	1.12839	1.24322	1.26644	0.340783	0.0919176
SEC24A	0.99887	0.949153	1.17853	1.28701	1.26566	0.339891	0.0944288
SCD5	0.977069	1.01296	1.12164	1.39681	1.26553	0.339743	0.135347
CDC42BPB	1.01822	0.944266	1.209	1.27438	1.26543	0.339626	0.0831969
TMEM245	0.983051	0.948156	1.19043	1.25224	1.26484	0.338958	0.059485
DSG2	1.03988	0.985685	1.23006	1.33129	1.26451	0.338582	0.0898677
TRMT11	0.910872	0.86288	1.12243	1.12047	1.26449	0.338561	0.0311333
TGFBRAP1	0.925738	0.967447	1.10682	1.28688	1.26437	0.338423	0.0858445
CYP4F22	0.800456	1.08438	1.05131	1.33067	1.26376	0.337726	0.00292019
PFN2	1.00321	1.01283	1.1893	1.35829	1.26366	0.337609	0.0927148
KIAA1715	0.974886	1.16096	1.15411	1.54452	1.2635	0.33742	0.110862
ERBB2IP	1.00903	0.989842	1.24605	1.27878	1.26313	0.337001	0.0313197
PCBD2	1.11871	1.0012	1.28537	1.39209	1.26301	0.336865	0.121709
HMHA1	1.07733	0.782839	1.11758	1.23093	1.26253	0.336316	0.221481
TBC1D4	0.99789	0.898734	1.13819	1.25633	1.26251	0.336299	0.130991
BRMS1L	0.998837	0.738372	1.31163	0.881395	1.26238	0.33615	0.113488
WIPF2	1.00121	1.11942	1.12545	1.55127	1.26223	0.335975	0.160828
TSPAN13	0.997925	1.2583	1.11618	1.73133	1.26207	0.335791	0.172021
GOPC	0.954071	0.990605	1.17641	1.27766	1.26194	0.335647	0.0402255
RAB27A	1.00528	0.788807	1.09926	1.16473	1.26192	0.335619	0.172021
USP42	1.01805	0.863057	1.49788	0.875796	1.26185	0.335542	0.241551
PHACTR2	1.18268	1.08131	1.36642	1.48997	1.26166	0.335324	0.115504
MFSD10	0.993399	0.942794	1.21012	1.23212	1.26136	0.334984	0.045361
ZSCAN21	0.548187	0.637489	0.85588	0.639257	1.261	0.334567	0.248171
TRIM68	0.90519	1.20659	1.25749	1.40519	1.26087	0.334419	0.0866018
MXRA7	1.0363	1.0132	1.36744	1.21672	1.26087	0.334419	0.0745798
ZYX	1.01708	0.922551	1.28929	1.1549	1.26013	0.333572	0.0250965
RTN2	0.928709	0.853565	1.07611	1.16956	1.26	0.333424	0.11107
CAPN7	0.975069	0.99723	1.14958	1.33333	1.2589	0.332158	0.0975571
LAMP1	0.976167	0.991063	1.19067	1.285	1.25846	0.331654	0.049337
DNAJC3	1.00575	0.958621	1.21379	1.25747	1.25805	0.331184	0.056423
HADHA	0.922776	1.03324	1.1437	1.31672	1.25787	0.330984	0.0392797
CD63	0.960145	1.07005	1.13043	1.42271	1.25758	0.330656	0.106807
CANT1	0.966942	0.839876	1.09504	1.17665	1.25729	0.330317	0.134304
ZER1	0.960646	0.949546	1.13421	1.26741	1.25726	0.330287	0.0909114
ABR	1.0011	0.92333	1.19606	1.22344	1.25726	0.330279	0.0666157
UBR1	0.96712	0.914966	1.14966	1.21655	1.25723	0.330247	0.0767501
RGS3	0.872238	0.847262	1.11912	1.04227	1.25698	0.329965	0.0371966
EIF4A2	1.00691	0.899309	1.15893	1.23692	1.25686	0.329826	0.115324
KIF21A	0.96576	1.03827	1.17422	1.34441	1.25678	0.329737	0.0597124
PPP1R12A	1.04767	0.923503	1.24279	1.23392	1.25647	0.329374	0.0713761
MYBL2	0.606029	0.996881	0.941788	1.07173	1.25616	0.329021	0.180187
KIAA1217	0.979242	0.808664	1.13809	1.1074	1.25593	0.328758	0.0944413
ANKRD13A	0.901235	0.861111	1.07716	1.1358	1.25569	0.328482	0.0686805
GLIPR2	1	1.13176	1.05968	1.61712	1.25568	0.328467	0.211053
AFP	0.861781	0.705937	0.945269	1.02319	1.25562	0.328401	0.168091
TBCEL	1.02147	1.07566	1.28732	1.3456	1.25549	0.328245	0.0024298
TAOK1	0.979263	0.982719	1.16935	1.29378	1.25543	0.328183	0.0753913
C14orf159	0.985552	0.907121	1.16718	1.20846	1.25518	0.327894	0.0773387
CTSD	0.996587	0.986348	1.51081	0.977247	1.25473	0.327381	0.255633
KIAA1468	0.964593	0.862201	1.15885	1.13301	1.25458	0.327209	0.051931
C12orf5	0.990556	0.963274	1.20462	1.24659	1.25456	0.327187	0.0440385
CUL7	0.896175	0.856831	1.13989	1.05902	1.25436	0.326956	0.0295612
SLC1A5	1.23641	1.11277	1.30707	1.63859	1.2539	0.326427	0.207484
CCNB1	0.961707	1.08972	1.17834	1.39387	1.25387	0.326384	0.0530021
CASP7	1.0528	0.976293	1.3125	1.23168	1.25385	0.326365	0.00266362
RUFY2	1.02567	1.02567	1.18786	1.3839	1.2537	0.326189	0.114669
FGFR4	0.893138	0.973003	1.14061	1.19798	1.25316	0.325576	0.0151462
LRRFIP2	1.12474	0.980973	1.426	1.21247	1.25301	0.3254	0.0414476
SEC22B	0.904627	0.951841	1.05949	1.26629	1.2528	0.325153	0.104334
TP53I3	1.02299	0.988506	1.23254	1.28736	1.25275	0.325095	0.0553472
LOC550643	0.546988	1.24699	0.562651	1.68434	1.25252	0.324832	0.238605
CMTM7	0.924116	0.944906	1.10707	1.23389	1.2525	0.324814	0.0703465
RAB3GAP1	1.00721	0.962925	1.18229	1.28527	1.25248	0.324791	0.0916236
ESYT1	0.964036	0.933067	1.14386	1.23177	1.25224	0.324509	0.0775099
CCDC90B	0.977371	1.01832	1.19181	1.30603	1.25162	0.323796	0.0461231
GBE1	1.02246	0.988235	1.20535	1.31123	1.2516	0.323769	0.086002
ALG2	1.04045	0.935955	1.21573	1.2573	1.25128	0.323404	0.091053
NCOA4	1.26258	1.16196	1.47853	1.5546	1.25101	0.323096	0.08994
LIN37	0.965255	0.964169	1.20304	1.20955	1.25042	0.322415	0.00500671
HMGXB3	1.38579	1.36212	2.08914	1.3468	1.25038	0.322367	0.256932
RBP7	1.00782	1.07709	1.1676	1.43911	1.25027	0.322237	0.117696
CALCOCO2	0.993644	1.04767	1.22669	1.32521	1.25013	0.322078	0.0276667
SLC31A1	1.15194	1.05889	1.12367	1.63958	1.24987	0.321774	0.265484
LZTS2	0.944498	0.844976	1.16172	1.07464	1.24973	0.321619	0.00885859
RNF220	0.924065	0.998832	1.27453	1.1285	1.2497	0.321577	0.137197
PKM	0.938883	0.893572	1.15385	1.13593	1.24957	0.32143	0.0190465
SYVN1	0.981701	1.04629	1.18837	1.34553	1.24947	0.321315	0.0576067
CCDC134	1.07116	1.2554	1.38119	1.52478	1.24904	0.320825	0.022301
MORC4	1.31259	1.13333	1.63407	1.42074	1.24894	0.320704	0.0177944
VPS45	0.958932	0.950719	1.14887	1.23614	1.24892	0.320687	0.0630973
SORL1	0.982213	0.963439	1.24012	1.18972	1.24886	0.320609	0.0207581
CGGBP1	0.964323	0.964323	1.07555	1.33263	1.24864	0.320357	0.156644
VAMP8	1.03491	1.18694	1.09009	1.68356	1.24835	0.320026	0.214777
STX4	1.02863	1.04075	1.0815	1.5011	1.248	0.319623	0.213607
VPS13B	1.02459	0.989461	1.22717	1.28571	1.24767	0.319242	0.0590883
GNPTAB	1.05391	0.97463	1.39641	1.13425	1.24752	0.319068	0.111179
SLFN5	0.988465	1.05856	1.1331	1.42059	1.24751	0.319049	0.129016
PHF2	0.808862	0.688966	1.05213	0.815812	1.2471	0.318577	0.0970065
FAM178A	1.04104	1.08955	1.33458	1.32214	1.24694	0.318386	0.0367092
LPIN3	0.883677	1.08912	1.18574	1.27392	1.24679	0.318219	0.0752314
CBX5	1.13308	1.00868	1.31244	1.35776	1.24674	0.318156	0.0989186
FBXL17	1.03662	0.860094	1.0939	1.26948	1.24604	0.31735	0.205753
NFKB2	1.04241	0.946429	1.21987	1.25781	1.24579	0.317062	0.0851195
CDCA3	0.982202	0.9099	1.16574	1.19132	1.24574	0.317	0.0660481
VAMP4	1.11877	1.1341	1.47254	1.33333	1.24546	0.316684	0.0867377
DPP8	1.11332	1.03388	1.31192	1.36215	1.24538	0.316581	0.0768156
KIF13B	0.921642	0.926306	1.09981	1.20149	1.24533	0.316529	0.0671036
CACHD1	0.897219	1.03507	1.13301	1.27328	1.24531	0.316501	0.00162402
CSPG4	1.05022	0.78821	1.16594	1.12336	1.24525	0.316435	0.144174
CYTH1	0.961366	0.919137	1.13387	1.20755	1.2451	0.316265	0.078417
ATP11A	0.835443	0.841772	0.958409	1.12929	1.24474	0.315849	0.121361
PML	0.961211	0.997162	1.18638	1.25071	1.24444	0.315502	0.0188501
CKS1B	1.02446	1.37266	1.20432	1.77842	1.2443	0.315332	0.117189
DCP2	0.932764	1.02988	1.11099	1.33084	1.24415	0.315166	0.0798113
LIPE	1.05456	0.807975	1.08185	1.23505	1.24394	0.314921	0.229693
ZNF503	0.84027	1.30146	1.16423	1.49944	1.2437	0.314636	0.0753913
LMAN2	0.959239	0.978261	1.12772	1.2817	1.24357	0.31449	0.0886662
AJUBA	0.983069	0.951323	1.08889	1.3164	1.24344	0.314332	0.160197
DYNC1H1	0.980352	0.980352	1.20889	1.22854	1.24314	0.313993	0.0131116
SGTB	1.07778	0.870707	1.4	1.02121	1.24261	0.313377	0.110908
IDH1	1.01134	1.00436	1.20506	1.2993	1.24242	0.313158	0.0650161
OSBPL5	0.960432	0.855216	1.2554	1	1.2422	0.312896	0.104754
ITGA5	1.06044	1.04945	1.28297	1.33791	1.24219	0.312883	0.0408466
PPP2R1B	1.00447	1.06152	1.22707	1.33893	1.24201	0.312682	0.0347543
GLG1	0.968421	1.04785	1.14833	1.35502	1.24158	0.312172	0.0813544
PI4KA	0.963001	0.951696	1.13464	1.24255	1.24155	0.312138	0.0803049
SNX3	0.974857	0.984	1.18171	1.25029	1.24154	0.312131	0.0397727
FAM120B	1.17416	1.02697	1.31573	1.41685	1.24145	0.312026	0.13913
OSBPL2	1.01054	0.925184	1.18757	1.21496	1.24115	0.311682	0.0754381
TMOD3	1.11716	0.878726	1.37205	1.10483	1.24099	0.31149	0.0190215
KIF2A	0.968205	1.04513	1.13333	1.3641	1.24045	0.310862	0.0979449
IBA57	0.922432	0.968553	1.11845	1.22642	1.24002	0.310366	0.043107
TBC1D17	0.996036	0.943508	1.1328	1.27156	1.23965	0.309936	0.124266
GMIP	1.02597	0.998918	1.32684	1.18182	1.23891	0.309071	0.0761334
UBR4	1.04779	1.01399	1.27972	1.27389	1.23855	0.308655	0.0180835
PIP4K2A	0.951274	0.933555	1.11628	1.21816	1.23854	0.308644	0.0827571
CARKD	0.950495	1.0505	1.21683	1.25941	1.23751	0.307436	0.0382769
RAB23	0.98237	0.994123	1.14006	1.30558	1.23736	0.30727	0.100819
NDRG2	0.743333	0.756667	1.05833	0.7975	1.23722	0.307105	0.208966
TRIM38	0.988656	0.998255	1.15707	1.30105	1.23715	0.307025	0.0884298
ARL1	0.977987	0.962264	1.19182	1.20755	1.23663	0.306413	0.021768
ENPP4	0.974039	0.815161	1.15992	1.05192	1.23622	0.305931	0.0381388
GPR107	1.0618	0.888551	1.15096	1.25937	1.23584	0.305497	0.174892
GGA2	0.994737	0.944211	1.18632	1.20947	1.23561	0.305227	0.0509019
AKAP2	1.03673	0.852046	1.26338	1.0703	1.23556	0.30516	0.00600513
GBF1	0.992561	0.974495	1.17747	1.25292	1.23555	0.305151	0.0633944
GYG1	1.00103	0.945304	1.24458	1.15996	1.23542	0.305	0.020047
FEM1B	0.898197	0.987275	1.07953	1.2492	1.2351	0.304623	0.0572491
RAP1B	0.917258	0.827423	1.08392	1.07092	1.23509	0.304622	0.0589427
CDCA2	1.02002	0.953281	1.14794	1.28921	1.23506	0.304583	0.134186
NUF2	0.971687	0.976217	1.15968	1.24462	1.2343	0.303696	0.0555098
FAS	0.973958	1	1.11979	1.31667	1.2343	0.303694	0.112626
RAB21	1.03681	0.969325	1.21718	1.2589	1.23425	0.303636	0.0726777
TRMT2B	0.468261	0.934048	0.806265	0.924155	1.23398	0.303319	0.259314
SHOC2	0.929825	0.976264	1.07637	1.27554	1.23389	0.303217	0.105062
GDA	1.02234	0.95736	1.24467	1.19797	1.23385	0.303163	0.0125583
DNASE2	1.01074	1.05489	1.11575	1.43079	1.23281	0.301954	0.163286
MAGED2	0.967634	1.05134	1.14955	1.33929	1.23273	0.301851	0.0706445
GOLGA4	1.03862	0.882046	1.25365	1.11378	1.23261	0.301715	0.0118939
EEF1A1	0.905109	0.963504	1.06326	1.23966	1.23242	0.301496	0.0844488
ADIPOR1	0.914747	1.04608	1.14055	1.27535	1.23208	0.301096	0.0024175
TNFRSF12A	1.06574	1.00126	1.20607	1.34008	1.2318	0.300773	0.125009
SH3BGRL3	1.29358	0.923984	1.76802	0.963303	1.23168	0.300626	0.223681
ABLIM1	1.02843	0.911765	1.21569	1.17255	1.23092	0.299743	0.0517775
PTPRS	1.07195	0.946341	1.15122	1.33293	1.23082	0.299615	0.185624
ACSL1	1.0608	1.02411	1.23899	1.32704	1.23077	0.29956	0.080747
PLCG1	1.05975	1.32694	1.48816	1.4487	1.23051	0.299262	0.161857
SUMF1	0.901179	0.995467	1.04805	1.28558	1.2304	0.299129	0.100829
ACOT9	1.00433	0.954545	1.16234	1.24784	1.23039	0.299112	0.0927035
ATRN	0.982514	0.962842	1.1388	1.25464	1.23034	0.299054	0.0934854
CDC42EP2	0.715116	0.741279	1	0.791667	1.23021	0.2989	0.194277
CNKSR1	0.956183	0.812074	1.16456	1.01071	1.23018	0.298865	0.00761362
TBC1D10A	1.02623	1.03497	1.1847	1.35082	1.23012	0.298795	0.101976
SGMS2	0.968937	0.983274	1.15293	1.24851	1.23011	0.298788	0.0569511
CHST12	1.05755	1.20738	1.11726	1.66884	1.23011	0.298782	0.209035
CTSL2	1.01919	0.954853	1.03386	1.39391	1.22985	0.298477	0.239366
MYH10	1.03199	0.944272	1.2291	1.20124	1.22977	0.298383	0.0417185
SOCS6	0.79798	0.958586	1.18081	0.978788	1.22944	0.298004	0.233218
FAM160B2	0.756379	0.890535	1.00658	1.01811	1.22939	0.297937	0.0999133
BMP2K	0.982888	0.971123	1.15936	1.24278	1.22934	0.297881	0.0666222
PLA2G15	0.943966	0.940733	1.02047	1.29634	1.22927	0.297806	0.182543
RB1	0.957031	0.959961	1.12891	1.22754	1.22924	0.297768	0.0682551
PRKCDBP	0.984326	0.92581	1.20481	1.14316	1.22921	0.297734	0.00227903
WDR1	1.04767	1.01192	1.23727	1.29361	1.22883	0.297282	0.0614245
RAB11FIP1	0.992359	1.11557	1.15282	1.43744	1.22882	0.297271	0.102794
SMAD2	0.864322	0.936683	1.05327	1.1598	1.22879	0.297244	0.0263362
CTTNBP2NL	0.947519	0.850191	1.125	1.08397	1.22877	0.297213	0.0433046
FAM107B	1.03377	0.964353	1.30113	1.15385	1.22864	0.29706	0.0537336
TUFT1	0.860312	0.761709	1.04108	0.95152	1.22847	0.296863	0.00776212
SPOP	0.974625	0.95271	1.30334	1.06344	1.22801	0.296319	0.146579
TXNL1	1.07212	0.872982	1.36168	1.02691	1.228	0.296313	0.094472
PTPRG	0.954936	1.06009	1.10193	1.37232	1.2279	0.296195	0.109941
PLCD3	0.915408	0.939577	1.05539	1.22155	1.22747	0.295688	0.103327
ORMDL3	0.926527	0.965649	1.14981	1.17271	1.22743	0.295644	0.0119927
LEPRE1	1.01294	0.88	1.23412	1.08824	1.22685	0.294958	0.00959
C3orf37	0.968566	1.01081	1.13949	1.28782	1.2263	0.294315	0.0740252
XYLT2	0.784739	0.788755	0.947791	0.981526	1.22614	0.294119	0.0265241
SECISBP2L	1.05635	1.04611	1.1834	1.39447	1.22612	0.294101	0.138682
NGRN	0.927611	0.854188	1.09617	1.0879	1.22577	0.293687	0.0511077
RNF170	1.11425	1.24774	1.31335	1.58145	1.22557	0.293458	0.0787737
IRGQ	1.01896	0.953009	1.26216	1.15416	1.22533	0.293176	0.030029
EXOC6B	1.03638	1.08732	1.20582	1.39605	1.22516	0.292969	0.0902282
CD97	1.07624	0.946961	1.28398	1.19448	1.22501	0.292798	0.027743
SLC20A1	1.11954	0.880463	1.22622	1.22365	1.22494	0.292706	0.154064
IFT27	1.10081	0.956212	1.37271	1.14664	1.22475	0.29249	0.0555199
C19orf33	1.09365	0.429967	1.0855	0.78013	1.22448	0.292168	0.257401
SAV1	0.951613	0.835253	1.13364	1.05415	1.22437	0.292041	0.0291878
MAGT1	0.976744	1.07198	1.18051	1.3278	1.22432	0.291986	0.0358966
CLN5	0.947537	0.943255	1.1531	1.16167	1.22424	0.291881	0.0096428
NUDT16L1	0.998817	0.949112	1.1574	1.22722	1.22418	0.291816	0.0850426
BOD1L1	1.02414	0.933602	1.18913	1.20724	1.22405	0.291662	0.0772916
HSPB11	1.11808	0.990596	1.26019	1.32079	1.22398	0.291585	0.120633
ZNFX1	1.02236	0.99148	1.19489	1.26944	1.22369	0.29124	0.0731809
ERBB2	0.997893	1.04953	1.15911	1.34563	1.22337	0.290856	0.0912912
OSBP	0.971341	1.03173	1.14534	1.30502	1.2233	0.290779	0.0695274
ARAP3	0.980473	0.971223	1.11511	1.27235	1.22328	0.290749	0.11617
NAP1L1	1.18071	0.970558	1.62538	1.00609	1.22322	0.290682	0.224618
LSM14A	0.989247	1	1.16559	1.26667	1.2227	0.290074	0.0640207
DLGAP5	1.00892	1.05017	1.19844	1.31773	1.22198	0.289223	0.0538266
ZWINT	1.02289	0.83975	1.23725	1.0385	1.22179	0.288994	0.0120211
DPYSL5	0.991297	1.08877	1.10009	1.44125	1.22176	0.288958	0.154709
PHLDB1	1.00813	0.961382	1.14634	1.25915	1.22136	0.288491	0.111672
ZNF444	0.899422	0.975723	1.16763	1.12254	1.22133	0.288455	0.0905728
SSH2	1.00096	0.933908	1.22414	1.13889	1.22129	0.288402	0.0135218
LMNA	0.985442	1.00336	1.30235	1.12654	1.22128	0.288398	0.131996
EIF4EBP2	0.863195	0.760812	1.25684	0.72639	1.2212	0.288294	0.277764
CRYM	1.11837	1.08469	1.43163	1.25816	1.22094	0.287987	0.089026
NDFIP2	0.896833	0.861538	1.08416	1.06244	1.22079	0.287818	0.0111252
SPTLC2	0.936428	0.9889	1.1332	1.21695	1.22065	0.287649	0.0233963
RHOBTB3	0.937813	1.04012	1.03511	1.37914	1.22059	0.287577	0.161041
PPP1R37	0.994903	0.945973	1.15596	1.21305	1.22059	0.287577	0.0772654
STXBP5	1.1454	1.15638	1.6118	1.19753	1.2205	0.287473	0.221986
FRAS1	1.0772	0.93943	1.25416	1.20665	1.22026	0.287188	0.0638144
CENPI	0.982398	1.0165	1.20352	1.23542	1.22014	0.28705	0.00159154
MICAL2	0.941176	1.08766	1.07497	1.40023	1.22001	0.286895	0.121261
TMED5	1.02691	0.910314	1.13341	1.22982	1.21991	0.286772	0.147584
AGPAT1	0.901042	1.13229	1.28125	1.19896	1.21977	0.286615	0.194748
DNAJC13	1.01046	0.965481	1.16318	1.24686	1.21969	0.286518	0.091717
RBM4B	1.17267	1.27578	1.19627	1.79006	1.21969	0.286509	0.235402
MAPK3	0.818949	0.983114	1.09568	1.10225	1.21968	0.286499	0.120598
DNAJA4	0.997778	0.975556	1.19889	1.20778	1.21959	0.286402	0.0228139
TINF2	1.04918	1.01991	1.29742	1.226	1.21958	0.286386	0.0294496
ITGB1	0.964871	1.00351	1.20609	1.19438	1.21951	0.286304	0.0369265
ITIH4	1.25787	1.25182	1.51453	1.546	1.21949	0.286276	0.0216536
CHST14	1.05746	1.17848	1.33374	1.39242	1.21925	0.285989	0.0402671
CDC20	0.986737	1.17905	1.09682	1.54377	1.21923	0.285968	0.156696
SNX7	1.07385	1.0041	1.25744	1.2759	1.21915	0.285877	0.0609005
EIF2AK3	0.955208	0.898958	1.12187	1.13854	1.2191	0.285818	0.0565306
PI4KB	0.991534	0.828571	1.08571	1.13228	1.2186	0.28523	0.154284
ME1	1.02478	1.02973	1.21011	1.29237	1.21804	0.284563	0.0543939
COG3	0.926295	0.894422	1.12151	1.09562	1.21772	0.284188	0.00479828
TUBA1C	0.992016	0.929142	1.21557	1.12375	1.21766	0.284114	0.0219959
ESAM	0.92333	1.15553	1.24535	1.28587	1.2176	0.284037	0.127577
MED19	0.78021	0.617338	0.692644	1.00876	1.21742	0.283825	0.320057
UBE2H	1.1561	0.798122	1.42958	0.949531	1.21742	0.283824	0.0890499
SLC9A7	1.07335	1.05165	1.18492	1.40186	1.21731	0.283693	0.151827
GPC1	0.946012	0.872393	1.13252	1.08098	1.21727	0.283654	0.0177752
EEF1A2	0.978402	0.979482	1.09719	1.2851	1.21677	0.283054	0.131996
SBF1	1.01092	0.990175	1.18777	1.24672	1.21658	0.282837	0.0578839
SPRED1	1.55127	1.00221	1.84564	1.2602	1.21632	0.282524	0.0209363
VTI1B	1.03975	1.13808	1.21548	1.43305	1.21614	0.282307	0.078977
SNX1	1.02159	1.0265	1.22375	1.26693	1.2161	0.282261	0.0274574
SUGP2	0.989201	1.00108	1.11447	1.30562	1.21595	0.282087	0.125779
PDE12	0.986562	0.865622	1.10974	1.14222	1.21584	0.281954	0.116636
TMEM55A	0.961832	0.962786	1.12405	1.21565	1.21567	0.281748	0.0684414
TMED9	1.02426	0.984177	1.17827	1.26266	1.21534	0.281355	0.0892004
LBR	0.971631	1.05268	1.26545	1.19453	1.21522	0.281212	0.106837
LANCL1	1.04479	1.03311	1.1704	1.35443	1.21509	0.281062	0.131383
ZNF12	0.691406	0.701823	0.934896	0.757161	1.21449	0.280346	0.178865
LOC113230	1.03217	0.946691	1.19301	1.20956	1.21412	0.279911	0.0752113
PHF17	0.895135	0.868108	1.06811	1.07243	1.21398	0.279744	0.0263892
SRPK2	1.00872	0.965104	1.19847	1.19738	1.21381	0.279545	0.0319698
IMPA1	1.01185	0.99309	1.20039	1.23297	1.21369	0.279397	0.0379576
STXBP1	0.9859	0.970716	1.12798	1.2462	1.21341	0.279073	0.0984315
ANKRD52	1.0431	1.04701	1.19491	1.34084	1.21321	0.278835	0.0982006
MBTPS2	0.865801	0.858225	1.16017	0.930736	1.21281	0.278349	0.173123
MSANTD2	0.741028	0.677013	0.876819	0.842871	1.21272	0.278249	0.0316242
ARMC8	0.988458	1.02518	1.17733	1.26443	1.21261	0.278116	0.0372769
ORMDL2	0.86059	0.955317	0.950849	1.25112	1.2126	0.278102	0.155729
SGK3	0.892699	1.16261	1.0896	1.40155	1.21206	0.277456	0.0306053
DPYSL4	0.98191	1.00503	1.27437	1.13367	1.21194	0.277315	0.118095
CAP1	0.938312	0.982684	1.21753	1.11039	1.21183	0.277189	0.113457
ACOT8	0.985986	0.960961	1.1031	1.25626	1.21183	0.277182	0.129812
PAPD4	0.97867	1.02509	1.23588	1.19197	1.21165	0.276969	0.0668071
MSN	1.02573	1.03579	1.30313	1.19463	1.21161	0.276927	0.0844743
SLC7A1	0.922481	0.827243	1.12846	0.991141	1.21139	0.276666	0.0360598
HSPA2	1.06331	0.930832	1.23916	1.17585	1.21105	0.276261	0.0518493
MEX3C	1.04891	0.841304	1.0087	1.28043	1.21104	0.276248	0.279071
HABP4	0.970621	1.0226	1.16723	1.24633	1.21088	0.276061	0.0205077
MFSD8	1.10993	1.10757	1.31678	1.36761	1.21055	0.275668	0.0361075
YLPM1	0.963974	1.00655	1.2238	1.16157	1.21053	0.275634	0.078767
PACS1	0.98528	1.0157	1.105	1.31698	1.2104	0.275481	0.129597
SUMF2	0.900648	1.10799	1.02268	1.40713	1.20968	0.274622	0.126708
CDC42	0.953177	1.10479	1.22854	1.26087	1.20964	0.274581	0.0858631
PCYT2	0.950281	1.02814	1.1454	1.24765	1.20958	0.274504	0.0187026
ATL2	0.865521	0.837209	1.05865	1	1.20903	0.273845	0.0270633
ALAD	1.01816	0.910192	1.13118	1.1998	1.20879	0.273565	0.131567
PHACTR4	1.00101	0.879919	1.04036	1.2331	1.20869	0.273445	0.214677
MYH14	1.01906	0.922768	1.18154	1.1655	1.20868	0.27343	0.0622267
C1orf50	1.25638	0.891489	1.4117	1.18404	1.20852	0.27324	0.0946431
EHBP1L1	1.01143	0.898129	1.18399	1.1237	1.20849	0.273208	0.042138
STX12	0.9869	1.00873	1.03821	1.37336	1.20842	0.273127	0.2055
CSRP2	1.03045	1.30694	1.11084	1.71255	1.20792	0.272526	0.187719
GZF1	0.896217	0.900097	1.06305	1.10669	1.20788	0.272481	0.0337707
SLC9A6	0.964767	0.989637	1.22902	1.13161	1.20785	0.272438	0.0930715
HLA-E	0.954497	0.964021	1.07196	1.24444	1.20739	0.271893	0.123738
EXOC7	1.05544	0.965885	1.23134	1.20896	1.20728	0.271758	0.0505963
SPECC1	0.993191	0.856031	1.04864	1.18385	1.20726	0.271736	0.196666
WDR25	1.22576	1.22576	1.37482	1.58466	1.2072	0.271667	0.124699
PDPK1	0.989613	0.931067	1.12087	1.19736	1.20698	0.271403	0.104228
SLC25A12	1.01082	1.09416	1.21212	1.32792	1.20668	0.271048	0.0237105
NEK1	0.928183	0.96518	1.11317	1.17084	1.20632	0.270615	0.0168308
STK4	0.936585	0.903415	1.08098	1.13854	1.20626	0.270537	0.0746977
BCL2L1	1.05991	1.01743	1.16231	1.34314	1.20608	0.270329	0.153043
EPDR1	1.06122	1.01921	1.20408	1.30492	1.206	0.270231	0.102416
SLC2A8	0.968107	0.880658	0.990741	1.23868	1.2059	0.270109	0.229904
SMPD2	0.99375	1.10833	1.27083	1.26354	1.20565	0.26981	0.0874701
GAN	0.950386	0.862183	1.14553	1.03969	1.2056	0.269747	0.0150567
C10orf118	1.00992	0.970232	1.16648	1.22051	1.20546	0.26958	0.0720663
CEP350	1.03811	0.917611	1.18641	1.17096	1.20537	0.269478	0.0814264
CASP3	0.930255	0.94499	1.06876	1.19155	1.20534	0.269444	0.0870821
FUCA2	0.97123	0.987103	1.14683	1.21329	1.20517	0.269233	0.0398736
GLCE	1.03254	0.982646	1.17028	1.25813	1.20506	0.269104	0.102416
NUMBL	0.940141	0.807512	1.08803	1.01643	1.20416	0.268032	0.0539258
GNE	0.960946	0.897225	1.12333	1.11408	1.20409	0.267947	0.0454087
ZBTB10	0.954904	0.976325	1.10936	1.21533	1.20374	0.267519	0.0673799
STXBP3	1.00704	1.03924	1.14688	1.3159	1.20354	0.267284	0.10103
RNF185	0.838342	1.0829	1.05492	1.25699	1.20334	0.267049	0.0344817
NISCH	0.99384	0.966119	1.19405	1.16427	1.20325	0.266934	0.00164076
PPFIA1	1.07725	0.849785	1.20815	1.11052	1.20323	0.266912	0.101893
GSK3B	0.960703	0.957601	1.1241	1.18304	1.2027	0.266271	0.0503695
ATG3	0.996475	0.942421	1.17391	1.15746	1.20242	0.265946	0.030404
HADHB	0.968847	1.07892	1.11734	1.34476	1.20233	0.265836	0.0878475
FAM21C	1.44705	0.90078	1.69788	1.12486	1.20228	0.265772	0.017914
MAP2K2	1.0086	0.949462	1.1957	1.15806	1.20209	0.265541	0.0172824
MCCC1	0.932759	0.878448	1.05862	1.1181	1.20181	0.265207	0.0960692
ATF6	0.911005	0.910048	1.00478	1.18373	1.20179	0.265181	0.14492
TBC1D5	1.0567	1.03918	1.21134	1.30722	1.20167	0.265044	0.0834353
SLC25A30	0.946206	0.871278	1.12872	1.05476	1.20137	0.264686	0.000835457
PHLPP2	1.10233	0.95814	1.13209	1.34233	1.2009	0.26412	0.225386
TAP2	1.01133	0.873326	1.13182	1.12976	1.2	0.263034	0.110178
WDR4	1.13169	1.2572	0.966049	1.02469	0.833333	-0.263034	0.0529685
EIF2B5	1.00654	1.01215	0.833645	0.848598	0.833333	-0.263034	0.00883967
MCM4	0.969529	1.06556	0.854109	0.841182	0.833031	-0.263558	0.0987698
FAM203B	1.04314	0.941176	0.906863	0.746078	0.833004	-0.263605	0.0559222
MAP2K3	1.04582	1.06721	0.835031	0.924644	0.832771	-0.264008	0.0607133
PPM1G	1.09288	0.917042	0.895401	0.778179	0.83266	-0.2642	0.0549181
MRPL13	1.01712	1.08056	0.879154	0.867069	0.832453	-0.264559	0.0673799
NDUFAB1	1.59703	0.88123	1.22587	0.836691	0.832264	-0.264888	0.211985
LSM12	1.07481	0.951705	0.913826	0.772727	0.832243	-0.264923	0.0168308
EMC2	0.986408	0.980583	0.813592	0.823301	0.832182	-0.26503	0.0149682
NTHL1	0.88282	1.0566	0.881827	0.731877	0.832053	-0.265252	0.249027
SH3GL1	1.04577	0.979104	0.943284	0.741294	0.831941	-0.265447	0.120477
RPS9	0.927	1.101	0.809	0.878	0.831854	-0.265598	0.0950808
RPL3	0.980769	0.827797	0.84965	0.65472	0.831803	-0.265687	0.0436295
NSUN6	0.937037	1.02685	0.835185	0.798148	0.831683	-0.265894	0.116636
CLNS1A	1.04087	0.889565	0.911304	0.693913	0.831532	-0.266157	0.0638144
PABPC4	2.99594	1.96146	2.19878	1.92292	0.831424	-0.266344	0.234623
RFC4	0.994158	1.01363	0.843233	0.825706	0.831232	-0.266677	0.0346208
LAMB3	0.903365	0.981018	0.880932	0.685073	0.831044	-0.267003	0.225918
UTP14A	1.00187	1.01684	0.797942	0.879326	0.830862	-0.267319	0.0611541
NDUFA13	1.00275	1.01469	0.796143	0.879706	0.830678	-0.267638	0.0657893
TERF2IP	1.07437	0.870516	0.88364	0.731409	0.830409	-0.268105	0.0494143
PARVB	1.067	0.964532	0.8867	0.8	0.830262	-0.268362	0.0145412
RPL19	0.99502	1.04084	0.856574	0.833665	0.830235	-0.268409	0.0624801
PCBP1	0.982773	0.940115	0.926989	0.669401	0.830205	-0.268461	0.185314
GEMIN8	1.08577	1.20686	0.876892	1.02624	0.830106	-0.268633	0.0230495
HS1BP3	1.27525	1.05375	0.930491	1.00278	0.830084	-0.268672	0.203277
ATP5A1	0.923617	1.12116	0.827041	0.870061	0.82997	-0.268869	0.133125
CCT7	0.992864	0.957181	0.863515	0.754683	0.829826	-0.269119	0.0690607
APOO	0.978866	0.996158	0.802113	0.836695	0.829767	-0.269223	0.0163558
GEMIN4	1.06796	0.999029	0.828155	0.886408	0.829497	-0.269691	0.110242
WDR74	1.03323	1.12253	0.902388	0.885774	0.82948	-0.269721	0.0892976
TMPO	1.02298	0.869803	0.774617	0.795405	0.82948	-0.269721	0.157355
NDUFC2	1.00961	0.972142	0.826129	0.817483	0.829375	-0.269904	0.0270633
LETM1	0.949196	0.995766	0.795089	0.817951	0.829343	-0.26996	0.0226979
ACOT13	1.02262	1.15834	0.875589	0.933082	0.8293	-0.270034	0.0659263
LIG1	0.976764	1.07487	0.869191	0.832186	0.829279	-0.270071	0.117189
RALGPS2	1.23619	1.13631	0.831962	1.13514	0.829123	-0.270341	0.249075
PPA2	1.03214	1.04132	0.853994	0.865014	0.829052	-0.270465	0.00164926
CHAC2	1.05506	0.910521	0.843658	0.785644	0.828914	-0.270705	0.0801653
RPL12	0.922502	1.06349	0.831933	0.814192	0.828867	-0.270788	0.139078
FANCE	1.00684	1.03419	0.823077	0.868376	0.828727	-0.271031	0.0163292
STK10	1.07952	1.2037	1.0098	0.882353	0.828721	-0.271041	0.181997
PARD3	1.65724	1.1331	1.08952	1.22261	0.82862	-0.271218	0.29978
MRTO4	0.952611	0.999033	0.786267	0.830754	0.828543	-0.271351	0.00183992
CSDE1	0.977384	1.00983	0.841691	0.804326	0.828303	-0.27177	0.064243
UBE2D1	0.975652	1.05478	0.81913	0.862609	0.828266	-0.271835	0.0324327
IVNS1ABP	1.05918	1.09082	0.919388	0.861224	0.828192	-0.271963	0.0759068
UBE2E1	1.03547	1.03452	0.756472	0.957814	0.828161	-0.272017	0.164602
ZNF830	0.962037	1.03611	0.802778	0.851852	0.828082	-0.272155	0.0231246
RBMXL1	0.887397	1.08884	0.705579	0.930785	0.828019	-0.272265	0.0222165
NOL7	0.975806	1.02218	0.808468	0.845766	0.827952	-0.272382	0.00839919
ASF1A	1.0286	1.07417	0.889187	0.851653	0.827879	-0.272508	0.0718478
LDLRAP1	1.05103	1.04924	0.837064	0.901522	0.827792	-0.27266	0.0576651
RPL9	0.998901	1.13846	0.842857	0.926374	0.827763	-0.272709	0.0480899
RPL7L1	0.95521	0.944241	0.812614	0.759598	0.827719	-0.272787	0.0406773
LZTFL1	0.97099	0.954778	0.858362	0.735495	0.827647	-0.272912	0.0989673
FAM207A	0.968809	0.970699	0.769376	0.835539	0.827485	-0.273194	0.0604084
HNRNPDL	1.02682	1.14943	0.984674	0.816092	0.827465	-0.27323	0.209966
GIT1	1.02354	1.12642	0.860506	0.918047	0.827251	-0.273604	0.0386635
NUDT3	1.08511	1.09524	0.845998	0.957447	0.827138	-0.273801	0.0835911
DHX34	1.0916	1.0334	0.903626	0.854008	0.827122	-0.273828	0.00743966
GTF3C2	0.97824	1.06623	0.800378	0.890255	0.826932	-0.274159	0.00170218
CCDC47	0.984082	0.9897	0.789326	0.842697	0.82685	-0.274302	0.0441901
CERS6	1.04632	1.07474	0.869474	0.884211	0.826799	-0.274391	0.0118513
MRPL39	1.01158	0.977799	0.849421	0.795367	0.826783	-0.274419	0.0187026
ISG15	1.08369	1.08284	0.816568	0.974641	0.826766	-0.27445	0.127494
RSL24D1	1.01834	1.14239	0.833873	0.952535	0.82676	-0.27446	0.00458628
ORC6	0.998214	0.980357	0.824107	0.811607	0.826715	-0.274538	0.00497319
RPRD1A	0.961394	0.99435	0.828625	0.788136	0.826673	-0.274611	0.0679173
NAF1	0.910236	0.815748	0.809449	0.617323	0.826642	-0.274665	0.100402
PAWR	1.10472	0.965478	0.905639	0.805524	0.82657	-0.274791	0.0345513
PSMG4	1.35473	1.18607	1.16322	0.936888	0.826552	-0.274822	0.04142
DHODH	0.937677	1.07554	0.840415	0.823418	0.826454	-0.274994	0.132806
GTPBP4	0.963437	1.10055	0.778793	0.926874	0.826395	-0.275096	0.00974114
RPS2	0.945289	1.13779	0.866261	0.855117	0.826362	-0.275154	0.163226
ARMC10	1.01732	1.01444	0.826756	0.851781	0.826149	-0.275527	0.0251004
ZADH2	0.97465	1.06119	0.819056	0.862762	0.826106	-0.275602	0.0383253
CECR2	1.76947	1.2582	1.375	1.12602	0.826058	-0.275686	0.147088
RRP8	1.01761	1.01761	0.806262	0.874755	0.825962	-0.275853	0.0608012
NOL6	1.01482	1.04447	0.837945	0.862648	0.825816	-0.276108	0.00438416
MMAA	0.866726	1.25403	0.838104	0.913238	0.825812	-0.276115	0.223328
MRPS35	1.0144	0.984645	0.821497	0.829175	0.825732	-0.276254	0.0340679
TIMM17A	1.01182	0.875455	0.85	0.708182	0.825626	-0.276439	0.00527537
TXNL4A	0.982558	1.07849	0.917636	0.783915	0.825576	-0.276527	0.18095
THAP11	1.01995	0.954669	0.822303	0.807797	0.825528	-0.276611	0.0465736
C1orf106	0.935536	1.20709	0.795326	0.973409	0.825498	-0.276663	0.0779791
STAU1	0.909787	1.12255	0.925106	0.75234	0.825377	-0.276875	0.263164
WHSC1L1	0.93762	0.991363	0.78119	0.81094	0.825373	-0.276882	0.0226334
METTL2B	1.07217	0.982906	0.916429	0.779677	0.825323	-0.276968	0.0418615
LYAR	0.991641	1.04702	0.791014	0.891327	0.825218	-0.277153	0.039928
DDX24	0.952015	1.08445	0.772553	0.907869	0.825165	-0.277246	0.00257388
FOXO1	1.03641	1.40534	1.01456	1	0.82505	-0.277447	0.232862
RPL5	0.962185	1.04307	0.844538	0.809874	0.825039	-0.277465	0.101271
VWA9	0.943739	0.963702	0.775862	0.797641	0.824929	-0.277659	0.00172993
GPN3	1.0985	1.18737	0.868308	1.01713	0.824824	-0.277841	0.0473099
CLPP	0.986226	0.837466	0.81359	0.690542	0.824773	-0.27793	0.0255561
PFDN4	1.18414	0.870556	0.985415	0.709207	0.824756	-0.277961	0.0329219
MID1IP1	0.845447	0.889724	0.798663	0.632414	0.824747	-0.277976	0.192751
PDP1	0.996457	1.11603	0.867139	0.875111	0.824738	-0.277992	0.0931926
SLC25A32	0.958084	1.00998	0.789421	0.833333	0.824544	-0.278332	0.00735846
MRPS15	0.952068	1.05451	0.780075	0.87406	0.824356	-0.278661	0.00763797
ANGEL2	1.11797	1.37376	0.869901	1.18412	0.824336	-0.278695	0.042245
LSM11	0.852941	1.09013	0.725806	0.875712	0.824219	-0.278901	0.0796413
PLOD1	0.970484	0.970484	0.835891	0.763872	0.824209	-0.278917	0.0662146
EFCAB4B	1.55746	1.06149	1.00202	1.15625	0.824095	-0.279117	0.303786
TCEB2	1.00364	0.948087	1.08379	0.52459	0.824078	-0.279147	0.309535
GNB2L1	0.982505	1.00645	0.86372	0.775322	0.824074	-0.279154	0.0988854
TRABD	0.846154	1.0976	0.81555	0.785773	0.82383	-0.279582	0.21886
EMC1	1.00192	1.02978	0.855908	0.817483	0.823641	-0.279913	0.0582249
METTL17	1.07415	1.15512	0.876098	0.96	0.823632	-0.279928	0.00236951
RPS25	0.975258	1.10825	0.85567	0.859794	0.823355	-0.280414	0.107207
LAMC2	1.02625	0.973753	0.88014	0.766404	0.823272	-0.280559	0.0546105
EXOSC2	1.01901	1.01901	0.842205	0.835551	0.823228	-0.280637	0.00587841
TIMM13	0.953722	1.0664	0.794769	0.868209	0.823207	-0.280673	0.0348296
ACTR1B	1.09958	1.07442	0.909853	0.879455	0.823047	-0.280953	0.00433638
TSC22D1	1.09672	0.790146	0.843978	0.708942	0.823017	-0.281005	0.151043
URB2	0.954792	0.985533	0.804702	0.792043	0.822926	-0.281165	0.0399957
PCBD1	1.0439	1.06959	0.853319	0.885439	0.822695	-0.28157	0.00545621
RPL23	0.995772	1.2093	0.878436	0.935518	0.822627	-0.28169	0.121119
SDHB	0.951817	1.13948	0.775148	0.945055	0.822555	-0.281817	0.0152151
EXOSC1	0.992694	1.00365	0.817352	0.824658	0.822507	-0.2819	0.00328143
C19orf6	1.03405	0.920233	0.785019	0.821984	0.8223	-0.282264	0.130385
ENY2	0.919598	0.937186	0.792295	0.734506	0.822282	-0.282294	0.0714839
U2AF2	1.00524	1.0566	0.855346	0.839623	0.822064	-0.282677	0.0575692
ETFA	1.01844	1.00587	0.852473	0.8114	0.821946	-0.282884	0.0251164
EI24	0.902518	1.04062	0.749797	0.847279	0.821906	-0.282954	0.0371902
FAM136A	1.06026	1.0524	0.851528	0.884716	0.821827	-0.283093	0.0345747
PASK	1.01155	0.905679	0.810395	0.765159	0.821787	-0.283163	0.0559067
ARHGAP5	1.07692	1.31289	0.968815	0.994802	0.821662	-0.283384	0.145715
RWDD4	1.17369	1.2631	0.981501	1.02055	0.821594	-0.283502	0.0367092
MAT2B	0.977072	1.03263	0.791887	0.858907	0.821413	-0.28382	0.0101637
CCDC59	0.889971	0.968841	0.778968	0.747809	0.821372	-0.283892	0.101856
BCL7B	1.22594	1.29889	1.18541	0.887538	0.821027	-0.284498	0.21874
NARS2	1.02275	1.03858	0.847676	0.844708	0.821017	-0.284516	0.0162002
ABCF2	0.97003	1.05994	0.811189	0.855145	0.820866	-0.284781	0.0400139
SLC19A1	0.999043	0.982775	0.755024	0.87177	0.820859	-0.284793	0.114106
CCT5	1.0242	1	0.898354	0.762827	0.82066	-0.285144	0.0947168
ERF	1.12362	0.936683	0.850251	0.840201	0.820488	-0.285446	0.142
EXTL3	1.01207	0.868966	0.738793	0.80431	0.820348	-0.285692	0.17605
MRPS17	0.899152	1.04901	0.722903	0.874647	0.820029	-0.286253	0.00171133
SLC38A1	0.991063	1.0139	0.795432	0.848064	0.819713	-0.28681	0.0261752
TACC3	1.08598	1.0192	0.899833	0.825543	0.819588	-0.28703	0.00629542
FERMT1	0.970457	1.04297	0.80573	0.844226	0.819475	-0.287228	0.029706
RPL4	0.936017	1.16512	0.827657	0.893705	0.819253	-0.287618	0.12909
OXR1	1.06272	0.965548	0.841873	0.819788	0.819251	-0.287623	0.0643066
SLC4A7	1.03542	1.06358	0.836512	0.882834	0.819126	-0.287843	0.0152185
FTSJ3	0.933333	1.04	0.759048	0.857143	0.819015	-0.288037	0.00763797
KIAA0391	0.99816	1.02944	0.813247	0.847286	0.818966	-0.288125	0.00239326
PSME3	0.972297	0.976765	0.859696	0.736372	0.81889	-0.288258	0.110564
NAA10	1.02903	1.02341	0.858614	0.822097	0.818887	-0.288264	0.0263983
MLXIP	1.13242	1.22374	0.894977	1.03425	0.818798	-0.28842	0.0355969
RPS6KB2	0.996258	0.985033	0.818522	0.803555	0.818697	-0.288599	0.00331561
PICK1	0.973346	0.875919	0.784007	0.729779	0.818588	-0.28879	0.0407635
IMP4	0.88018	1.03964	0.725225	0.845946	0.818395	-0.289131	0.0352233
CCDC51	0.993934	1.0052	0.792028	0.844021	0.818379	-0.289159	0.0355568
STARD10	1.20437	1.10171	0.724335	1.16255	0.818219	-0.289441	0.290126
HIST1H1E	0.839548	1.18644	0.668927	0.988701	0.818182	-0.289507	0.0233917
AAMP	1.11395	0.982993	0.930272	0.784864	0.817924	-0.289962	0.0120461
PSMD11	1.21672	1.12101	1.0154	0.89659	0.817882	-0.290035	0.0172557
RPS17	0.983838	1.06566	0.889899	0.785859	0.817644	-0.290455	0.146895
RPS6	0.967909	1.2381	0.903727	0.899586	0.817457	-0.290786	0.190356
REPIN1	0.946593	0.778085	0.735727	0.674033	0.817405	-0.290877	0.104089
EXOSC9	0.926702	0.993892	0.76178	0.808028	0.817356	-0.290964	0.018981
PRMT1	1.00589	1.04126	0.82613	0.846758	0.817179	-0.291277	0.0125254
NSUN4	0.957522	0.985841	0.751327	0.836283	0.81694	-0.291698	0.0502545
TMED8	1.125	1.09451	0.872967	0.940041	0.81685	-0.291857	0.0749763
CLPX	1.02785	1.04672	0.813118	0.881402	0.816804	-0.291938	0.0411569
LRWD1	1.00755	0.938679	0.804717	0.784906	0.816772	-0.291995	0.0435155
ZC3HAV1L	1.6108	1.16951	1.10133	1.16951	0.816757	-0.29202	0.25
WDR46	0.978439	1.11088	0.777207	0.929158	0.816708	-0.292108	0.0162002
RAD54L2	1.13204	1.1385	0.779317	1.07479	0.816592	-0.292312	0.193118
ARHGEF3	0.981878	0.71911	0.73229	0.656507	0.816465	-0.292537	0.171774
C10orf137	0.949541	0.949541	0.822018	0.72844	0.816425	-0.292608	0.0834735
NOL8	1.05994	0.997003	0.829171	0.85015	0.816416	-0.292624	0.0696045
TTI2	1.00179	0.963295	0.793196	0.811101	0.816401	-0.29265	0.0493611
APITD1	1.28892	1.20165	1.02948	1.00354	0.816288	-0.29285	0.0424074
SDHC	1.00156	0.995334	0.764386	0.865474	0.816199	-0.293006	0.0905416
FAM60A	0.943227	1.11355	0.669323	1.00896	0.815981	-0.293393	0.133901
NCS1	1.0394	1.00375	0.804878	0.862101	0.815886	-0.29356	0.0770446
ORC4	1.03399	1.05194	0.815864	0.885741	0.815754	-0.293794	0.0427558
GALK2	1.04136	1.02849	0.801471	0.886949	0.815719	-0.293855	0.0803209
POLR3A	0.963143	0.963143	0.794374	0.776916	0.81571	-0.293872	0.015642
RNMTL1	0.92973	1.02973	0.76036	0.837838	0.815632	-0.294009	0.0198191
ENOSF1	0.895659	1.03255	0.722871	0.84975	0.815584	-0.294094	0.00896411
TMEM141	0.969636	1.07996	0.902834	0.768219	0.815309	-0.294582	0.182807
SCRN2	1.15529	1.1088	0.888229	0.957468	0.815203	-0.294768	0.0858957
EEF1B2	1.1887	0.877849	1.08933	0.59526	0.815174	-0.29482	0.142376
SF3A2	1.01812	1.07022	0.96829	0.733862	0.815076	-0.294994	0.203184
HNRNPF	0.987411	0.820614	0.837136	0.636507	0.815057	-0.295028	0.0320962
WDR43	0.992388	1.03425	0.847764	0.803996	0.815023	-0.295086	0.0714839
IPO4	1.01282	1.00099	0.828402	0.812623	0.814887	-0.295327	0.00336823
RPS4X	0.963973	1.03408	0.825706	0.802337	0.814815	-0.295456	0.078767
KSR1	1.01078	1.29118	0.957843	0.917647	0.814736	-0.295596	0.205184
PPAPDC2	1.01538	1.25897	0.842735	1.01026	0.814731	-0.295604	0.0568513
TSR1	1.00204	1.03878	0.822449	0.839796	0.8145	-0.296013	0.0162874
THADA	1.01584	1.00466	0.82945	0.815471	0.814114	-0.296697	0.00236951
IGF2BP3	0.979014	1.00735	0.795383	0.821616	0.814052	-0.296808	0.00180856
NKRF	0.978095	1.03238	0.787619	0.848571	0.813832	-0.297197	0.00566904
CCBL2	0.975698	1.0243	0.774977	0.852385	0.813681	-0.297464	0.0245548
ANKRD10	0.934276	1.01248	0.84609	0.737937	0.813675	-0.297475	0.151069
RPS19BP1	1.00405	1.06687	0.821682	0.863222	0.813601	-0.297607	0.0175269
EFHD2	1.06345	0.877569	0.887399	0.691689	0.813536	-0.297722	0.00864333
DDX19B	1.02451	1.07353	0.832516	0.874183	0.813474	-0.297833	0.00598007
DDX28	0.997319	0.995532	0.792672	0.828418	0.813453	-0.297869	0.0320285
PRMT3	1.04958	0.971001	0.801684	0.841908	0.813426	-0.297917	0.0971752
LSM7	1.09073	0.93787	0.879684	0.770217	0.81332	-0.298104	0.0363146
CIRH1A	0.955046	0.93578	0.765138	0.772477	0.813197	-0.298322	0.0239314
TRIAP1	1.1221	0.83405	0.879622	0.711092	0.813187	-0.298341	0.100615
CCDC25	1.02873	1.03985	0.847081	0.835032	0.813172	-0.298367	0.0190605
ZC3H15	1.0447	1.00832	0.830561	0.838877	0.813165	-0.298381	0.0369265
UTP11L	0.97551	1.11531	0.806122	0.893878	0.81308	-0.298532	0.042138
CD47	1.05824	1.12814	0.826165	0.950717	0.812705	-0.299196	0.0422381
AK3	0.96875	1.01522	0.758814	0.853365	0.812601	-0.299381	0.0409336
POLB	1.07807	1.14474	0.852632	0.953509	0.812549	-0.299473	0.0260764
DDX55	1.00376	0.991549	0.797183	0.823474	0.812235	-0.30003	0.0325941
UTP6	0.957049	1.03175	0.812325	0.802988	0.812207	-0.300081	0.0704466
USP7	0.986904	1.00468	0.848457	0.768943	0.812118	-0.300238	0.0809679
DHX33	0.984511	1.09681	0.804453	0.88577	0.812093	-0.300283	0.0251601
THAP4	1.11607	0.905754	0.919643	0.722222	0.812071	-0.300323	0.0108001
USP3	0.974359	1.02918	0.765694	0.861185	0.812004	-0.300442	0.0342388
ABCC2	0.9335	1.10889	0.806318	0.852037	0.811966	-0.300509	0.103655
ZCCHC7	1.074	0.999	0.844	0.839	0.811867	-0.300685	0.0565306
SSBP1	0.920183	1.06239	0.782569	0.826606	0.811661	-0.30105	0.0818317
C16orf91	1.01583	0.936696	0.836795	0.747774	0.81155	-0.301248	0.00855466
PFKL	0.980531	1.02743	0.787611	0.841593	0.811371	-0.301567	0.00594902
FIS1	0.752126	0.689993	0.58208	0.587966	0.811338	-0.301625	0.0779791
EGFL7	1.0406	0.925401	0.849858	0.745042	0.811239	-0.301801	0.00890711
UVSSA	1.02697	1.06432	0.859959	0.8361	0.811012	-0.302205	0.0489036
C2orf44	0.923617	1.0079	0.791923	0.774363	0.810909	-0.302388	0.0865607
BCAT2	0.947324	0.944816	0.771739	0.762542	0.810871	-0.302457	0.00594902
MRPL1	0.968177	1.02507	0.762777	0.853423	0.810837	-0.302516	0.0284175
PNPT1	0.9947	1.05035	0.805654	0.852473	0.810799	-0.302584	0.00726609
GTPBP3	1.00866	0.931602	0.822511	0.750649	0.810799	-0.302584	0.00450408
UQCR10	1.04442	1.04442	0.829556	0.864007	0.810764	-0.302646	0.0276727
VWDE	1.22957	1.09339	0.808366	1.0749	0.81072	-0.302724	0.236042
MED22	1.14822	0.885467	0.884504	0.764196	0.810696	-0.302768	0.112803
TIA1	1.07684	1.16316	0.787368	1.02842	0.81062	-0.302902	0.111334
PDCD2L	1.04936	1.10168	0.841066	0.90227	0.810464	-0.303181	0.00693544
EBNA1BP2	0.979552	1.04966	0.779942	0.864654	0.810461	-0.303186	0.0120819
ADAM19	0.920498	1.04215	0.772989	0.81705	0.810151	-0.303737	0.0653467
TRIP13	1.01251	1.05871	0.842156	0.835419	0.809944	-0.304106	0.0425493
MRPS27	0.964912	1.03416	0.803324	0.815328	0.8097	-0.304541	0.0475443
PYGL	0.983431	0.993177	0.7846	0.815789	0.809665	-0.304604	0.0181224
SUPT16H	0.943625	1.06071	0.790113	0.832611	0.809606	-0.304708	0.0614405
ATIC	0.990917	1.03542	0.822888	0.817439	0.809502	-0.304893	0.0409654
PHB	0.949593	0.978049	0.815447	0.744715	0.809363	-0.305141	0.0839158
TARS2	0.998344	1.08526	0.798013	0.888245	0.809297	-0.305259	0.00265252
FAM92A1	0.973807	1.145	0.846586	0.868101	0.809272	-0.305304	0.112906
DAK	0.984089	1.07558	0.797932	0.868735	0.809193	-0.305445	0.0167377
PA2G4	0.976923	1.07115	0.780769	0.875962	0.80892	-0.305931	0.000782087
GEMIN7	0.910201	0.921534	0.747167	0.734089	0.808663	-0.30639	0.0221351
THEM4	1.01351	0.991892	0.822523	0.799099	0.808625	-0.306457	0.0014944
CARM1	1.00726	1.03008	0.793568	0.853734	0.808554	-0.306584	0.0303839
VWA3B	1.0285	0.816062	0.907599	0.583765	0.808521	-0.306644	0.0972525
SURF6	0.954376	1.07821	0.773743	0.869646	0.80852	-0.306644	0.0228061
AMDHD2	0.921534	1.07585	0.816042	0.798605	0.808381	-0.306893	0.134267
RPL31	1.02891	1.06481	0.888335	0.803589	0.808095	-0.307403	0.092846
UPP1	0.894778	1.08782	0.776108	0.824367	0.807263	-0.30889	0.115282
ASF1B	0.955577	1.2616	0.892399	0.897335	0.807213	-0.308979	0.195336
MRPS26	0.943243	0.942342	0.717117	0.804505	0.806976	-0.309403	0.0757506
ORC3	0.955169	1.05855	0.809698	0.815188	0.806906	-0.309528	0.0785076
POLR1C	1.00398	0.943227	0.842629	0.728088	0.80665	-0.309986	0.0451672
HYPK	1.24288	0.822581	1.01139	0.654649	0.806615	-0.310049	0.0502361
C16orf87	1.13917	1.13733	0.714286	1.12166	0.806478	-0.310293	0.238267
E2F6	0.939207	0.876652	0.757709	0.706608	0.806405	-0.310424	0.0103673
SPATA20	1.11574	0.926852	0.538889	1.10741	0.805984	-0.311177	0.346557
MLX	1.53659	1.07428	1.12639	0.977827	0.805945	-0.311247	0.17649
MACROD1	0.791935	1.02661	0.73629	0.729032	0.805765	-0.311569	0.191158
THOC3	1.0753	1.05924	0.879518	0.840361	0.805738	-0.311616	0.0177084
FOXRED1	0.93199	1.03862	0.781696	0.806045	0.805709	-0.311668	0.0673838
HAUS1	1.34657	1.01073	1.01502	0.88412	0.805644	-0.311786	0.133885
C9orf41	1.01832	1.02893	0.826422	0.822565	0.805464	-0.312108	0.0115558
MCAT	1.02156	1.07278	0.845463	0.84097	0.805234	-0.31252	0.0432024
NDUFA8	0.965049	1.17282	0.819417	0.901942	0.805177	-0.312622	0.0929778
PPA1	1.04569	0.95431	0.884483	0.725862	0.805172	-0.31263	0.0543939
MRPS30	1.07622	0.982724	0.828252	0.829268	0.805035	-0.312877	0.0736034
AP1S3	0.947591	1.03804	0.784446	0.814032	0.805023	-0.312897	0.0496338
BRIX1	0.961014	1.14327	0.774854	0.919103	0.805002	-0.312935	0.0294032
NPHP4	1.24298	1.16844	1.05421	0.886738	0.804898	-0.313123	0.0620769
NHP2L1	0.951763	0.910019	0.762523	0.735622	0.804684	-0.313506	0.012985
NAT10	0.973735	1.06809	0.785992	0.857004	0.804669	-0.313533	0.0186115
BZW1	0.969286	1.03433	0.810298	0.800361	0.803877	-0.314953	0.0600136
CHD7	0.986328	0.989258	0.789062	0.798828	0.803757	-0.315169	0.00561194
DNTTIP2	1.01448	1.03958	0.799228	0.851351	0.803571	-0.315502	0.0212904
POLE3	1.11893	0.885823	0.867745	0.743102	0.803512	-0.315608	0.0855308
DCXR	0.957709	0.956828	0.753304	0.785022	0.803497	-0.315635	0.0275132
CCT2	1.05114	0.964384	0.852055	0.767123	0.803353	-0.315894	0.00146686
RCC2	0.948887	1.07749	0.751031	0.87634	0.803092	-0.316363	0.0026306
NOP16	0.992879	1.07121	0.787386	0.869786	0.802859	-0.316782	0.00318299
KDM2B	1.24239	1.19278	1.04284	0.912063	0.802778	-0.316927	0.0532952
UTP18	0.9815	1.06232	0.824732	0.815969	0.802763	-0.316954	0.0696045
SUCLG2	0.970443	1.02217	0.823481	0.775862	0.802637	-0.31718	0.0787604
UCK2	0.931796	0.924111	0.824207	0.664745	0.802277	-0.317827	0.124837
CAV2	1.0246	0.949733	0.785027	0.79893	0.802275	-0.317831	0.0711725
PTCD2	0.911111	0.92	0.699259	0.76963	0.802184	-0.317994	0.053518
MARVELD3	1.09664	1.31924	0.935289	1.00259	0.802143	-0.318069	0.0999971
SSRP1	0.996463	1.06278	0.774536	0.8771	0.802061	-0.318216	0.0282353
DRG1	1.01692	0.98806	0.840796	0.767164	0.801985	-0.318353	0.0357486
DPH1	1.00294	1.06654	0.795499	0.863992	0.801891	-0.318521	0.00379827
ELFN2	0.887057	0.976917	0.684254	0.810387	0.801858	-0.318582	0.0311626
UBE2R2	1.07763	0.908676	0.856621	0.736073	0.801839	-0.318615	0.038947
PFKM	0.992876	1.08994	0.807658	0.861977	0.801625	-0.319001	0.0328119
C7orf50	1.04854	1.07379	0.858252	0.842718	0.801464	-0.319291	0.0307086
RBM42	1.01553	0.957078	0.822831	0.757991	0.801389	-0.319426	0.00519341
MAX	1.07643	0.906278	0.858053	0.730664	0.801285	-0.319613	0.0344162
DCAF5	1.12649	0.729167	0.685268	0.801339	0.801123	-0.319905	0.30161
GLT8D1	0.762779	1.03604	0.71232	0.728702	0.801093	-0.319959	0.198202
DDX21	0.968984	1.04599	0.786096	0.827807	0.800955	-0.320206	0.0279393
HSPA4	0.984791	1.01141	0.81654	0.782319	0.800952	-0.320212	0.0483609
FAM122B	1.10415	0.974194	0.753917	0.910599	0.800887	-0.32033	0.192825
RANGRF	1.20173	1.02481	1.00971	0.773463	0.800872	-0.320356	0.0423446
STRAP	1.10784	0.984314	0.913725	0.761765	0.800843	-0.320408	0.0216864
SERBP1	0.997992	1.06627	0.823293	0.829317	0.800584	-0.320876	0.0477727
ORAOV1	0.958754	0.867845	0.73064	0.731481	0.800461	-0.321097	0.0784978
SNRPF	0.964896	1.10351	0.751575	0.90369	0.800261	-0.321457	0.0103986
SAMD1	1.01044	0.998956	0.802714	0.804802	0.8	-0.321928	0.010744
NMD3	1.00097	1.05405	0.801158	0.842664	0.799906	-0.322098	0.00896411
RRP15	1.06188	0.883234	0.856287	0.699601	0.799897	-0.322113	0.0179369
EIF4H	1.03538	1.10614	1.04995	0.662851	0.799806	-0.322279	0.260457
DDX47	0.993131	1.03435	0.822375	0.798822	0.799613	-0.322627	0.0503216
SETD7	1.09091	0.878788	0.887879	0.686869	0.799487	-0.322853	0.00895265
SNRPE	1.0071	1.06039	0.912078	0.740675	0.799399	-0.323013	0.158038
PRPS1	0.985752	0.983972	0.88691	0.687444	0.799277	-0.323233	0.147584
CEBPZ	0.962557	1.01187	0.762557	0.815525	0.79926	-0.323263	0.00293365
MCM6	0.975741	1.05391	0.845463	0.77628	0.799026	-0.323685	0.110341
LTA4H	1.02994	1.0787	0.859709	0.824636	0.798783	-0.324125	0.0620921
CDC45	0.986251	0.887259	0.748854	0.747021	0.798434	-0.324754	0.0801568
BCAP31	0.940909	0.830909	0.602727	0.811818	0.798358	-0.324892	0.23205
NLE1	1.00297	1.00495	0.811881	0.791089	0.798323	-0.324955	0.0178812
UBE3A	0.966958	1.12245	0.79689	0.870748	0.79814	-0.325287	0.0608559
API5	0.987773	1.08908	0.754585	0.902183	0.797729	-0.326029	0.0349327
GFOD2	1.19004	1.06911	0.918699	0.88313	0.797571	-0.326315	0.0587418
FBXW9	0.971548	0.904603	0.8	0.696234	0.797502	-0.32644	0.0307534
EIF4A1	1.02872	1.09362	0.86383	0.828723	0.797494	-0.326455	0.0727675
SNRPD2	0.929961	1.2072	0.836576	0.867704	0.797451	-0.326532	0.164555
RPL18	1.21182	0.77734	0.8	0.786207	0.797424	-0.32658	0.256853
RCC1	0.976879	1.06069	0.763969	0.860308	0.797163	-0.327053	0.0096428
NOM1	1.06256	1.04541	0.855701	0.82442	0.797032	-0.32729	0.0105064
APEX1	0.94971	1.10832	0.752418	0.887814	0.796992	-0.327362	0.0176657
IMPDH2	1.00775	1.00775	0.832364	0.773256	0.796635	-0.32801	0.0455886
EXOSC3	1.0185	0.995595	0.794714	0.809692	0.796588	-0.328094	0.0293516
UBN2	1.05479	1.01113	0.708048	0.9375	0.796519	-0.32822	0.183398
PPP2R2A	1.01719	0.974661	0.78009	0.806335	0.796456	-0.328333	0.0534898
RFK	1.05967	1.06802	0.861575	0.832936	0.796411	-0.328416	0.0271177
PNO1	1.02473	1.11672	0.799209	0.906034	0.796305	-0.328607	0.0108227
TTC27	1.00376	0.99812	0.794173	0.799812	0.796244	-0.328717	0.00879895
MRPS9	0.952286	1.1829	0.856859	0.842942	0.796089	-0.328998	0.162892
QTRTD1	0.98893	1.03321	0.7869	0.822878	0.796077	-0.329021	0.00640806
NDUFA3	0.938918	0.834206	0.679756	0.731239	0.795768	-0.329581	0.129621
SERPINC1	1.00648	0.945421	0.746531	0.80666	0.795735	-0.329641	0.0939242
DPH2	1.02081	1.04541	0.784295	0.859035	0.79533	-0.330375	0.0375661
MRPL47	0.971569	1.02451	0.770588	0.816667	0.795187	-0.330635	0.00534283
MARCKSL1	0.920578	1.03971	0.689531	0.869134	0.79512	-0.330756	0.047568
C18orf21	1.01393	1.06871	0.821727	0.833798	0.794918	-0.331123	0.0317255
SLC20A2	1.01485	0.944978	0.773799	0.783406	0.794563	-0.331766	0.0620359
C10orf2	0.934652	0.984523	0.676698	0.846948	0.793907	-0.332958	0.0940417
WDR18	0.960036	0.97911	0.799273	0.739328	0.793443	-0.333802	0.0619997
MPHOSPH6	1.05877	0.919858	0.84862	0.721282	0.793429	-0.333826	0.0090129
PFDN2	1.08942	0.878762	0.905417	0.656062	0.79336	-0.333953	0.0301923
DDX39A	0.940741	1.01019	0.934259	0.612963	0.793071	-0.334479	0.244807
DCAF16	1.20533	1.16426	0.976693	0.902331	0.792974	-0.334654	0.0215717
NOL11	0.978704	1.0287	0.781481	0.810185	0.792897	-0.334795	0.0162912
ANKZF1	1.08794	1.07016	0.81917	0.891304	0.792582	-0.335367	0.0631032
CNBP	1.37759	1.05238	1.00853	0.917174	0.792481	-0.335551	0.138224
ALDH18A1	1.01107	1.05996	0.811808	0.829336	0.792428	-0.335649	0.0231832
TSEN54	1.04356	1.05941	0.79802	0.868317	0.792373	-0.335749	0.0394946
POLR2H	1.05174	0.946269	0.867662	0.715423	0.792331	-0.335825	0.0357259
FRA10AC1	0.98777	0.952963	0.681091	0.856068	0.79205	-0.336336	0.152589
NDUFC1	1.24027	1.12357	0.897025	0.974828	0.791868	-0.336668	0.119841
RBM28	0.965649	1.05534	0.790076	0.810115	0.791785	-0.33682	0.0522173
NIT2	0.963636	1.04711	0.765289	0.826446	0.791615	-0.337129	0.0169354
UBE3D	0.910806	0.883362	0.781304	0.638937	0.791587	-0.33718	0.0949125
EXOSC6	0.956846	1.06888	0.773444	0.829876	0.791479	-0.337377	0.0416598
SHMT2	0.998165	1.07339	0.82844	0.811009	0.791408	-0.337506	0.0672392
FASTKD2	1.00353	1	0.780423	0.805115	0.791373	-0.33757	0.0214567
PLS1	0.992531	1.02324	0.763485	0.831535	0.791272	-0.337754	0.0281785
ATP5E	0.841286	1.42427	0.822614	0.96888	0.790751	-0.338705	0.236956
STOML2	0.989054	0.870211	0.77717	0.692729	0.79058	-0.339016	0.0280509
PON2	1.18191	1.06475	0.898253	0.877698	0.790485	-0.33919	0.0644352
BLOC1S4	1.29716	1.23327	1.02333	0.976673	0.790381	-0.33938	0.010343
PATZ1	0.908257	0.838198	0.6397	0.740617	0.790353	-0.33943	0.139062
ALDH1B1	1.03638	1.05768	0.831411	0.823425	0.790254	-0.339611	0.0211893
BCLAF1	1.17367	1.10951	0.932522	0.871681	0.790213	-0.339686	0.00220534
CKB	1.20667	0.904541	0.911029	0.757183	0.790167	-0.339771	0.102816
HARS2	0.979904	1.02733	0.762058	0.823955	0.790148	-0.339805	0.01093
BMS1	1.01271	1.0088	0.773216	0.824047	0.790135	-0.339828	0.0408466
RPLP1	1.25247	0.793351	1.19677	0.419587	0.790075	-0.339939	0.202906
MEX3D	1.07434	0.783318	0.761559	0.705349	0.789653	-0.340708	0.172238
PLCB3	0.95082	0.965392	0.76867	0.74408	0.789449	-0.341083	0.0308004
CAV1	0.968153	1.01456	0.769791	0.795268	0.789353	-0.341258	0.0159368
CRNKL1	0.983178	1.03551	0.773832	0.819626	0.789352	-0.34126	0.00489669
NADK2	0.968338	1.03254	0.740545	0.838171	0.789011	-0.341883	0.0251471
KIAA1430	0.915899	1.02765	0.737327	0.794931	0.788382	-0.343034	0.0416667
C16orf88	1.02662	1.09601	0.765209	0.907795	0.788177	-0.343408	0.0513673
CLUH	0.9964	0.978398	0.791179	0.765077	0.788058	-0.343626	0.00616007
SET	1.28367	0.793696	0.987584	0.649475	0.788046	-0.343648	0.105719
PPID	0.972041	0.978565	0.778192	0.758621	0.787864	-0.343981	0.020047
DDX54	0.9909	1.15268	0.776542	0.911021	0.787264	-0.34508	0.0190335
DDA1	1.0103	1.05712	0.787453	0.839888	0.787138	-0.345312	0.00406331
BAK1	1.60279	1.06446	0.867596	1.23084	0.786741	-0.34604	0.320841
EMC7	0.983168	1.02079	0.806931	0.769307	0.786561	-0.346369	0.0554317
RPP14	1.04771	0.9815	0.803311	0.7926	0.786468	-0.346539	0.0405515
MRPL51	1.10356	1.0712	0.751888	0.957929	0.78621	-0.347013	0.150817
DDX49	0.938737	1.00943	0.71065	0.820924	0.786164	-0.347099	0.0301561
HDDC2	0.955652	0.951304	0.767826	0.731304	0.786138	-0.347146	0.02506
UTP3	1.03725	1.06972	0.772684	0.883477	0.786038	-0.347329	0.0547531
NAB2	1.04276	1.02332	0.844509	0.779397	0.785983	-0.34743	0.0327642
MMACHC	1.32188	0.936458	0.961458	0.813542	0.785978	-0.347439	0.145381
MRPS22	0.962523	1.01005	0.778793	0.771481	0.785913	-0.347559	0.0411089
ADA	1.10156	1.06404	0.856359	0.844465	0.785382	-0.348533	0.0175269
PDCL3	1.01721	0.950287	0.82218	0.722753	0.785228	-0.348816	0.0244373
PTBP1	1.21279	1.03097	0.781219	0.979021	0.784506	-0.350144	0.211868
PDCD5	1.05176	0.936523	0.866211	0.693359	0.784381	-0.350373	0.0425249
SLC29A2	1.37005	0.76715	0.87343	0.802899	0.784358	-0.350416	0.272874
AP1M2	1.02492	1.20483	0.797508	0.950935	0.784143	-0.350812	0.0174946
MDH2	0.939626	1.06548	0.802721	0.769558	0.784139	-0.350818	0.11207
GDPD1	1.00775	1.16624	0.777778	0.925926	0.783677	-0.351669	0.0069947
TPRKB	1.03212	1.03385	0.828993	0.789931	0.783613	-0.351786	0.0289694
KIAA0430	0.967521	0.955556	0.71453	0.792308	0.783556	-0.351893	0.0675947
A1BG	1.21582	1.15625	0.967773	0.890625	0.78345	-0.352087	0.0108885
QTRT1	0.993506	1.01113	0.763451	0.80705	0.783434	-0.352117	0.0190215
C1orf212	0.968999	0.942427	0.707706	0.789194	0.783133	-0.352672	0.0811717
BAZ1A	0.965388	1.0608	0.760524	0.826006	0.78301	-0.352897	0.0216388
TLCD1	0.976848	0.975067	0.670525	0.857524	0.782847	-0.353198	0.133373
NOP14	0.999022	0.97456	0.753425	0.791585	0.782846	-0.3532	0.0461842
NOC2L	0.864167	0.724167	0.684167	0.559167	0.782791	-0.353301	0.0138308
MRRF	0.955066	1.02731	0.755066	0.796476	0.782667	-0.35353	0.0227441
UTP15	0.995229	1.07538	0.785305	0.834924	0.782488	-0.353859	0.0215474
HCFC1	2.08446	1.35373	1.59731	1.09302	0.782485	-0.353865	0.0935855
CCDC86	0.966387	0.973739	0.727941	0.789916	0.78235	-0.354114	0.040947
HDAC2	1.00728	1.07461	0.791629	0.837125	0.782343	-0.354127	0.0153284
RPAIN	1.03155	1.05832	0.903442	0.731358	0.782251	-0.354297	0.131134
FAM83B	0.98952	1.02271	0.746725	0.827074	0.782118	-0.354542	0.0341093
WDR75	0.971645	0.952741	0.779773	0.724953	0.781925	-0.354897	0.0271765
C21orf59	1.00934	1.02148	0.815126	0.772176	0.781609	-0.355481	0.039336
SSSCA1	1.13153	0.966151	0.921663	0.717602	0.781466	-0.355745	0.0267981
SFXN4	0.999009	0.945491	0.799802	0.719524	0.781346	-0.355967	0.0200071
CCDC124	0.963403	1.09792	0.758655	0.851632	0.78119	-0.356255	0.0292355
PGM2	0.994854	1.06089	0.80789	0.797599	0.780976	-0.356649	0.0534529
NOC4L	0.961219	0.975993	0.764543	0.747922	0.780744	-0.357079	0.0234845
UTP23	0.96054	1.0893	0.735202	0.865005	0.780648	-0.357255	0.000735125
ALDOC	1.02063	0.948845	0.750825	0.786304	0.780478	-0.357571	0.0774071
NDUFA5	1.1061	0.935455	0.908046	0.685234	0.780424	-0.357669	0.0368761
NDUFS2	1.01518	0.989286	0.761607	0.802679	0.780401	-0.357713	0.048056
CBX2	0.953333	0.984167	0.709167	0.8025	0.780215	-0.358056	0.0463875
CDK5RAP3	0.990514	1.03478	0.76996	0.809486	0.779859	-0.358714	0.00338615
RAD18	0.996143	1.01639	0.771456	0.797493	0.779588	-0.359216	0.00415163
MKI67IP	0.94358	1.00681	0.757782	0.762646	0.779551	-0.359284	0.042947
ZSWIM8	1.00403	0.955645	0.61371	0.91371	0.779424	-0.35952	0.215932
MRPS16	1.06625	1.10973	0.749482	0.94617	0.779258	-0.359827	0.0982827
EEF1AKMT4-ECE2	1.03783	0.960123	0.862986	0.693252	0.778915	-0.360462	0.0653794
ANP32A	1.14768	0.862447	0.909705	0.655696	0.778757	-0.360754	0.0223115
MRPL12	1.07374	0.882353	0.883181	0.639602	0.778484	-0.361261	0.0381594
TXLNG	1.00351	0.976316	0.803509	0.737719	0.778467	-0.361292	0.0279393
FCF1	1.06101	1.14064	0.803516	0.910031	0.7783	-0.361602	0.0175163
PGAM5	0.97192	0.951993	0.78442	0.712862	0.778249	-0.361697	0.0383352
TSTD1	1.04916	1.04326	0.807276	0.821042	0.778195	-0.361795	0.0134796
C12orf29	0.888697	0.958585	0.727351	0.710095	0.778141	-0.361896	0.0666895
ORC2	0.995459	1.00545	0.754768	0.801998	0.77803	-0.362102	0.0266263
TAF1C	0.975482	1.07093	0.805604	0.78634	0.77792	-0.362306	0.0787003
URGCP	1.0135	1.07381	0.856886	0.765977	0.77749	-0.363103	0.10019
RAD23B	1.10619	0.959372	0.971376	0.634349	0.77738	-0.363307	0.124848
C19orf53	0.950655	1.00705	0.707956	0.813696	0.777263	-0.363525	0.0358686
MOCS2	1.16936	0.776403	0.944814	0.567079	0.777017	-0.363982	0.0111642
PLOD3	1.0495	0.972497	0.812981	0.757976	0.776931	-0.364141	0.015515
C3orf17	0.94514	0.987488	0.868142	0.633301	0.776892	-0.364213	0.181862
MARS2	0.985425	0.980567	0.77004	0.757085	0.776771	-0.364439	0.00587221
OGFR	1.29797	1.02989	0.865959	0.942141	0.776719	-0.364535	0.186211
PWP2	0.97037	0.99537	0.768519	0.756481	0.775789	-0.366264	0.026686
MRM1	1.19473	1.03955	0.896552	0.836714	0.77576	-0.366317	0.0598535
WDR89	1.04171	1.04449	0.860056	0.758109	0.775655	-0.366512	0.0700715
RPS19	0.910521	1.10029	0.876106	0.683382	0.77555	-0.366708	0.223784
GMPS	1.04824	1.04267	0.865492	0.75603	0.77551	-0.366782	0.069338
RUVBL2	0.984889	1.02222	0.784889	0.771556	0.775465	-0.366866	0.0356367
NDUFB1	0.99334	1.10847	0.778306	0.85157	0.775464	-0.366868	0.0281634
DCAF13	0.991329	1.14066	0.758189	0.89499	0.775418	-0.366954	0.00832412
IMPA2	1.11759	1.05741	0.752778	0.932407	0.774798	-0.368108	0.144925
PISD	1.06933	1.15005	0.781576	0.937322	0.774497	-0.368668	0.0473636
RPS3A	1.08052	1.22307	0.896627	0.886834	0.774209	-0.369205	0.0906924
CHCHD2	1.01322	1.4387	0.717548	1.18029	0.77402	-0.369558	0.0213726
LAGE3	0.987585	1.31941	0.98307	0.801354	0.773483	-0.370558	0.247226
RPS16	0.941368	1.21281	0.844734	0.820847	0.773185	-0.371114	0.173059
MYBBP1A	0.975815	1.10095	0.812829	0.79285	0.773165	-0.371153	0.095115
PMPCB	1.0045	1.04317	0.80036	0.782374	0.772947	-0.371559	0.0385979
PMPCA	1.03238	0.995375	0.819611	0.747456	0.77281	-0.371814	0.0242417
ZNRF1	0.970615	1.13039	0.833792	0.789715	0.772727	-0.371969	0.128438
EMC8	1.02166	0.974576	0.79661	0.745763	0.772642	-0.372129	0.00264152
TERF2	0.93482	0.980274	0.71012	0.769297	0.772503	-0.372387	0.0100222
SELO	1.0176	1.0696	0.752	0.86	0.772327	-0.372717	0.0373391
MAGI1	1.01625	0.939531	0.729242	0.780686	0.772035	-0.373262	0.0890959
HSP90AB4P	1.24602	0.828208	1.10498	0.496288	0.771984	-0.373358	0.122102
CBX3	1.05628	1.12462	0.99397	0.687437	0.770968	-0.375258	0.204935
RPL24	0.926559	1.18511	0.827968	0.799799	0.770843	-0.375491	0.170263
PPAN	0.923486	1.10627	0.717322	0.846971	0.770681	-0.375795	0.0361801
PEBP1	1.04376	1.09963	0.793296	0.858473	0.770634	-0.375882	0.00602788
THNSL1	1.09661	1.04526	0.78329	0.866841	0.770419	-0.376286	0.0852272
TRIM28	1.00606	1.07359	0.78961	0.812121	0.770192	-0.376711	0.0298975
PELP1	0.985009	1.08025	0.82716	0.762787	0.769855	-0.377342	0.103125
VPS37B	0.969723	1.02855	0.780277	0.757785	0.769697	-0.377638	0.0556682
DDX52	0.97493	0.948004	0.756732	0.723305	0.769676	-0.377676	0.00467088
DDX10	0.902012	1.04462	0.748031	0.748906	0.768989	-0.378966	0.0971864
FBXO31	0.910491	1.21559	0.93744	0.696824	0.768674	-0.379557	0.266521
GEMIN5	0.973206	1.02871	0.77512	0.763636	0.768642	-0.379615	0.0457195
CAPG	1.07853	1.04799	0.806283	0.828098	0.768568	-0.379755	0.0337359
RPL11	0.954109	1.29242	0.830309	0.895411	0.768171	-0.380501	0.153784
GDAP1	0.994413	1.0431	0.745411	0.819633	0.768116	-0.380604	0.0171892
CECR5	1.05642	1.03819	0.858507	0.75	0.767924	-0.380965	0.0584488
TATDN3	1.20424	1.16956	0.917148	0.904624	0.767451	-0.381853	0.01277
TRMT10C	0.955123	1.0508	0.729043	0.81033	0.767412	-0.381926	0.0098177
RPP25L	0.921327	1.12322	0.730806	0.837915	0.767269	-0.382195	0.062589
KANK1	3.68885	1.56115	2.38849	1.63849	0.767044	-0.38262	0.268909
ARHGAP29	1.03208	1.04528	0.821698	0.771698	0.76703	-0.382645	0.0413387
SSFA2	1.02892	0.997201	0.809701	0.74347	0.766575	-0.383502	0.0231886
DPP7	0.933018	1.04728	0.729708	0.788022	0.766415	-0.383803	0.0383147
NAA15	0.964389	1.12801	0.749759	0.852743	0.765869	-0.38483	0.0391985
PTGR2	1.00089	1.03562	0.841496	0.71772	0.765632	-0.385277	0.10206
DNAAF2	0.992788	0.960737	0.816506	0.678686	0.765381	-0.385749	0.0721923
KIAA0020	0.967043	1.09416	0.737288	0.839925	0.76519	-0.386111	0.0160876
EIF3H	0.984277	1.13836	0.889937	0.733753	0.764938	-0.386585	0.177085
CYB5B	0.892537	1.15522	0.897512	0.668657	0.76482	-0.386807	0.253255
C1orf131	0.975985	0.998079	0.773295	0.735831	0.764477	-0.387455	0.0405544
TNFRSF10B	1.19145	1.08552	0.956268	0.784257	0.764405	-0.387592	0.0390155
POLR3D	1.03873	1.08685	0.887324	0.737089	0.764219	-0.387943	0.119961
ZCCHC9	1.03115	1.14178	0.711063	0.949517	0.764212	-0.387956	0.0778221
RPS13	0.956113	1.17137	0.842215	0.782654	0.763752	-0.388823	0.159271
HDDC3	0.96228	0.932104	0.761945	0.684828	0.763717	-0.38889	0.0332592
ESF1	1.04311	0.967403	0.79285	0.742376	0.763598	-0.389114	0.0168856
GART	0.994043	1.05021	0.769362	0.790638	0.763114	-0.390029	0.0228966
PARN	1.07175	1.05359	0.815622	0.804723	0.762393	-0.391393	0.00457968
MECR	1.10222	1.09156	0.833778	0.838222	0.762156	-0.391843	0.00921594
DIEXF	0.968692	0.965009	0.746777	0.726519	0.761905	-0.392317	0.0114542
SLC5A6	0.85182	0.968671	0.779848	0.606266	0.761395	-0.393282	0.187596
PARD6B	1.14896	0.815242	0.840647	0.654734	0.761317	-0.393431	0.0972142
DCUN1D4	0.940559	0.962413	0.631993	0.816434	0.761139	-0.393768	0.109343
TRMT5	1.01366	1.01821	0.795993	0.749545	0.760645	-0.394704	0.0332592
LRRC8A	0.981449	1.02208	0.779152	0.7447	0.760582	-0.394824	0.0494264
AASDHPPT	1.01949	1.03179	0.789744	0.770256	0.7605	-0.39498	0.0205717
KARS	0.986807	0.977133	0.752858	0.740545	0.760412	-0.395147	0.0017849
MAT2A	1.0137	1.11546	0.843444	0.774951	0.76011	-0.395719	0.102416
PES1	0.950523	1.06375	0.717412	0.812559	0.759565	-0.396754	0.0118764
SPEN	1.00819	1.17093	0.932446	0.72262	0.759512	-0.396856	0.196725
ZNF146	1.02389	1.07818	0.798046	0.798046	0.759298	-0.397263	0.0340233
GPHN	1.0025	0.978315	0.773978	0.729775	0.759158	-0.397528	0.0133478
RPL28	0.927783	1.11635	0.841525	0.71013	0.759078	-0.397681	0.183398
AKR1A1	1.03678	1.05389	0.805817	0.781009	0.759002	-0.397825	0.02642
OSGEP	1.00432	1.10804	0.783924	0.81936	0.759002	-0.397825	0.0424402
TBL3	0.991612	1.01864	0.767008	0.758621	0.758924	-0.397972	0.0232198
SRPR	0.981405	0.991736	0.808884	0.688017	0.758639	-0.398515	0.085568
SSB	0.967083	1.02157	0.743473	0.76504	0.758562	-0.398662	0.0217886
ACN9	1.09791	1.06749	0.825095	0.81749	0.75856	-0.398665	0.0138811
C1orf174	0.943072	0.995704	0.731472	0.73899	0.758449	-0.398876	0.0305686
RCL1	0.950044	0.95355	0.727432	0.716039	0.758287	-0.399184	0.0103036
WDR36	0.977591	0.969188	0.742297	0.733894	0.758273	-0.39921	#DIV/0!
RPL8	0.935556	1.22667	0.837778	0.801111	0.757965	-0.399797	0.178111
LAS1L	0.998357	0.976993	0.743632	0.753492	0.757903	-0.399914	0.0207537
FBL	0.918627	1.06961	0.787255	0.719608	0.75789	-0.39994	0.135702
IRS1	1.07864	1.09021	0.766384	0.876638	0.757554	-0.400579	0.0590544
PUS3	0.82207	1.03507	0.655261	0.751069	0.757255	-0.401149	0.0809566
MRPS6	1.00478	1.03636	0.769378	0.776077	0.75715	-0.40135	0.0159635
FXN	1.24154	1.0141	0.961466	0.746241	0.757083	-0.401476	0.00709664
EMC3	1.07763	1.71184	0.894737	1.21711	0.757075	-0.401491	0.137287
HEATR1	0.986755	0.994324	0.763482	0.736045	0.756925	-0.401779	0.0230978
ZNF484	1.72769	1.86233	0.995461	1.72163	0.756848	-0.401925	0.189574
NEIL2	1.04969	1.05235	0.778172	0.81189	0.756437	-0.402708	0.0192846
NDUFAF4	1.0064	1.1042	0.800731	0.795247	0.756172	-0.403215	0.0630504
SFN	1.11241	0.945878	0.857619	0.697752	0.755663	-0.404184	0.00421578
HMGN1	0.989842	1.21332	0.927765	0.73702	0.755635	-0.404238	0.208747
HMGXB4	1.04742	0.860825	0.729897	0.71134	0.755267	-0.404941	0.109944
MPHOSPH10	1.03809	0.988485	0.753764	0.776794	0.755245	-0.404984	0.0462808
U2AF1	0.989163	1.17635	0.899507	0.735961	0.755232	-0.405008	0.186072
ABT1	0.950962	1.07596	0.75	0.779808	0.754744	-0.405941	0.0602239
VRK1	1.0333	1.16751	0.785066	0.875883	0.7547	-0.406025	0.0255289
HSPD1	0.983193	0.991597	0.80112	0.689076	0.75461	-0.406197	0.0775461
POLR1E	0.978109	1.01194	0.735323	0.766169	0.7545	-0.406407	0.00194484
DDX39B	1.00366	1.08326	0.860933	0.713632	0.754494	-0.406419	0.132703
ZCCHC3	0.876533	0.834832	0.647588	0.6435	0.754419	-0.406561	0.0284112
ZDHHC6	1.08035	1.01048	0.820961	0.756332	0.754386	-0.406625	0.00324795
PARP1	0.949784	1.08658	0.70303	0.8329	0.754252	-0.406882	0.00440539
POLR3E	1.04167	1.0625	0.803728	0.782895	0.754039	-0.40729	0.0255715
AP3S1	1.00758	1.10795	0.803977	0.789773	0.753357	-0.408594	0.0688089
NDUFS8	1.0233	1.09229	0.827957	0.765233	0.753071	-0.409143	0.0786211
FOSL1	0.944934	0.922907	0.757709	0.648678	0.752948	-0.409378	0.0593191
OTUD6B	1.02078	0.969286	0.748871	0.746161	0.751248	-0.412638	0.0312654
PSD3	0.798365	0.928247	0.613987	0.683015	0.751184	-0.412763	0.0447903
HTATSF1	1.03962	0.988906	0.770206	0.753566	0.751172	-0.412785	0.0214546
CD3EAP	1.04348	1.05196	0.756098	0.817603	0.751012	-0.413092	0.0322379
NDUFS3	1.01412	1.01853	0.766108	0.759929	0.75076	-0.413577	0.00665359
DFFA	1.1443	0.766544	0.872243	0.561581	0.750361	-0.414344	0.0444801
DFFB	1.00166	0.957711	0.754561	0.715589	0.750317	-0.414427	0.00323694
ZNHIT2	1.01845	1.1233	0.871845	0.734951	0.750227	-0.414602	0.135103
NDUFAF7	1.10063	0.992747	0.781505	0.788758	0.750108	-0.414829	0.0689617
RPS5	0.956481	1.03595	0.859981	0.633869	0.749763	-0.415494	0.175024
UBE2N	0.949691	1.04237	0.938217	0.555163	0.749668	-0.415677	0.242505
IMPAD1	1.21209	1.0956	1.01429	0.714286	0.749048	-0.416871	0.0976821
ADIRF	1.16154	1.15839	1.08826	0.648542	0.748641	-0.417653	0.204557
HNRNPUL1	1.14826	1.2209	0.938308	0.834826	0.748425	-0.41807	0.0914556
NIT1	1.00178	1.07226	0.780553	0.771632	0.748387	-0.418143	0.0480581
GRPEL1	1.01083	0.945848	0.823105	0.640794	0.748155	-0.418591	0.0744028
ZBTB39	1.14796	0.720446	0.779926	0.617844	0.74811	-0.418678	0.163457
TROVE2	1.02946	1.05387	0.770202	0.787037	0.747475	-0.419903	0.00458335
JUNB	0.968075	0.879812	0.74554	0.634742	0.746951	-0.420914	0.0153284
PLAUR	1.20258	1.03864	0.894614	0.778689	0.746604	-0.421585	0.0268448
GNL3	0.977969	1.09579	0.734674	0.813218	0.74642	-0.42194	0.0237277
NDUFAF3	1.05556	1.10728	0.797893	0.816092	0.746236	-0.422297	0.0194189
GPATCH4	1.00603	1.11558	0.779899	0.803015	0.746092	-0.422575	0.0506405
ACAT1	0.948739	1.06134	0.738655	0.759664	0.745401	-0.423911	0.0563748
WDR3	0.982243	1.03271	0.737383	0.764486	0.745362	-0.423987	0.014485
RPL37A	1.15182	1.16832	0.887789	0.840484	0.744903	-0.424876	0.0341839
ACAD10	1.03382	1.05204	0.699913	0.853426	0.744699	-0.425272	0.0791978
SNRPA	1.01418	1.17675	0.889414	0.741966	0.744607	-0.425448	0.161049
CTH	1.08082	1.13729	0.838364	0.813048	0.744513	-0.425632	0.0456266
N6AMT2	1.13004	0.986895	0.872984	0.702621	0.744286	-0.426072	0.0159909
ADCK3	0.940845	0.906103	0.737089	0.637559	0.744281	-0.426081	0.0433939
GALNT5	0.917676	1.04439	0.723164	0.736885	0.744138	-0.426357	0.0704709
KRR1	0.948242	1.08594	0.696289	0.817383	0.744119	-0.426395	0.010149
DCUN1D5	1	1.08832	0.758376	0.794924	0.743802	-0.42701	0.0307086
MDN1	0.956757	0.994595	0.726126	0.725225	0.743767	-0.427077	0.0246127
TSEN2	0.923298	0.942474	0.74209	0.644295	0.743063	-0.428444	0.0761791
HNRNPA1	1.36706	1.06136	0.724435	1.07966	0.742908	-0.428745	0.259062
POLR3B	0.924949	0.924949	0.709939	0.6643	0.742873	-0.428813	0.0304483
LENG8	1.02554	1.06717	0.772942	0.779565	0.741863	-0.430776	0.0205972
SLC25A6	0.986287	1.19409	0.812236	0.804852	0.741655	-0.431181	0.116155
TRMT61B	1.03021	1.11988	0.766082	0.82846	0.741614	-0.43126	0.0156237
IMP3	1.03345	1.04137	0.745599	0.792254	0.741196	-0.432072	0.0229204
CMSS1	0.977507	1.04873	0.717901	0.783505	0.740981	-0.432492	0.00341033
SAAL1	0.99005	0.95937	0.747927	0.696517	0.740961	-0.43253	0.0130596
CYB5A	1.06464	0.969626	0.759346	0.746885	0.740429	-0.433567	0.0493656
S100A16	1.04327	0.845004	0.711251	0.686074	0.74	-0.434403	0.107893
RBX1	0.900579	0.907336	1.04054	0.297297	0.739989	-0.434424	0.321788
SLC18B1	0.907577	0.975021	0.575354	0.817652	0.739938	-0.434524	0.109188
VPRBP	0.9816	0.9848	0.7152	0.7392	0.739626	-0.435133	0.0129242
SLC25A19	0.953807	0.874251	0.728828	0.621899	0.738886	-0.436576	0.0182344
SCD	0.849564	0.993459	0.634448	0.726744	0.738565	-0.437204	0.0339581
CTU1	0.973604	1.02538	0.743147	0.732995	0.738446	-0.437436	0.0375279
ISOC1	1.00522	1.08	0.751304	0.787826	0.738115	-0.438082	0.0222656
GEMIN6	1.25026	1.05895	0.875905	0.828335	0.738021	-0.438267	0.0742556
MRPL30	1.14768	1.06646	0.754219	0.879747	0.73797	-0.438365	0.108968
TEX10	1.0262	1.1626	0.814815	0.799458	0.737515	-0.439255	0.0822042
PPP3CA	1.04322	1.09234	0.770138	0.804519	0.737351	-0.439578	0.00835998
CHORDC1	0.991431	1.05741	0.722365	0.788346	0.737348	-0.439582	5.50886e-10
YRDC	1.03082	0.924658	0.807078	0.634703	0.737303	-0.439671	0.0408017
RAB3A	1.07502	1.12631	0.758784	0.862298	0.736411	-0.441418	0.0285761
TIMM8B	1.13696	0.853659	0.904315	0.560976	0.736098	-0.44203	0.0362211
DUT	1.05941	0.912871	0.79604	0.654455	0.735442	-0.443317	0.00301993
POLR3H	1.28587	0.895361	0.98274	0.62028	0.734916	-0.444349	0.0154283
MRPS18C	1.37553	1.31329	0.988397	0.987342	0.734798	-0.44458	0.0272439
C20orf27	1.7557	1.04564	1.0094	1.04832	0.734547	-0.445073	0.251145
ITGA2	0.994885	0.992327	0.760443	0.699062	0.734449	-0.445266	0.0353362
WBSCR22	0.999053	1.0767	0.730114	0.793561	0.734033	-0.446083	0.00818798
RBM3	0.902728	1.26453	1.02966	0.559905	0.733443	-0.447244	0.30673
ATPIF1	1.41379	1.41749	1.17118	0.905172	0.733362	-0.447402	0.109221
TRAF3IP1	0.917387	0.907781	0.897214	0.440922	0.733158	-0.447804	0.236254
LONP1	0.979114	1.01587	0.741019	0.720969	0.732831	-0.448448	0.0337988
SLC25A22	0.929707	1.0636	0.683682	0.776569	0.732578	-0.448946	0.0244373
CCT4	0.99456	1.04352	0.813237	0.679057	0.732206	-0.449678	0.10305
RUVBL1	1.02147	1.04562	0.785331	0.728086	0.732151	-0.449788	0.0464623
WDR12	0.982533	1.02533	0.732751	0.737118	0.732057	-0.449971	0.0226979
RCOR2	0.998377	1.2013	0.786526	0.823052	0.731734	-0.450608	0.0874857
IL18	1.19508	0.980114	0.902462	0.688447	0.731389	-0.45129	0.000515899
DPCD	1.02896	1.09363	0.753861	0.798263	0.731241	-0.45158	0.0113057
NDUFAF5	1.1318	1.05017	0.74915	0.846088	0.731099	-0.451861	0.0940417
DPM3	0.932394	1.16526	0.731455	0.801878	0.730976	-0.452104	0.0892147
MAK16	0.973231	1.0392	0.748566	0.721797	0.730641	-0.452765	0.053933
LLGL2	0.924198	1.05904	0.697522	0.751458	0.730614	-0.452819	0.047839
FKBP4	0.985612	0.970324	0.742806	0.685252	0.730115	-0.453804	0.0254322
ABHD11	0.934505	0.954473	0.710064	0.667732	0.729387	-0.455244	0.0386036
L3MBTL3	0.954545	1.08	0.784545	0.699091	0.729223	-0.455569	0.116382
PM20D2	1.10463	1.06944	0.822222	0.762963	0.729131	-0.45575	0.0130054
GRWD1	1.21693	0.968872	0.894942	0.698444	0.728972	-0.456065	0.0276322
TTC33	0.710855	0.848223	0.56196	0.574448	0.728897	-0.456213	0.0914445
RPS3	0.956957	1.14715	0.861862	0.671672	0.72883	-0.456346	0.187167
SRRM1	0.981991	1.08341	0.811374	0.693839	0.728775	-0.456455	0.118604
BOP1	1.00094	1.02264	0.733019	0.741509	0.728671	-0.45666	0.00765546
RBM26	1.1537	1.41143	0.786317	1.0806	0.727804	-0.458378	0.016648
NME1-NME2	1.05389	0.955518	0.819504	0.642429	0.727544	-0.458894	0.0454457
CCDC58	1.1414	1.11394	0.826043	0.812818	0.726658	-0.460652	0.00735239
MGST1	1.04906	1.10303	0.78659	0.776778	0.726444	-0.461077	0.0343496
PRPF19	0.988095	1.11355	0.819597	0.706044	0.725926	-0.462106	0.125199
LOH12CR1	0.98226	0.999066	0.770308	0.665733	0.724788	-0.464369	0.0697199
MUTYH	0.974425	1.00171	0.664962	0.767263	0.724763	-0.464419	0.0436295
GAPDH	1.00846	1.10237	0.787648	0.741963	0.724649	-0.464645	0.0750289
CYP51A1	0.942261	0.968725	0.644747	0.739374	0.724297	-0.465346	0.0409542
CHCHD4	1.20789	0.866064	0.908792	0.593262	0.724247	-0.465446	0.0146246
HOMER1	1.10194	0.927625	0.754332	0.714577	0.723757	-0.466423	0.0749763
RRS1	0.973684	1.09868	0.718985	0.780075	0.723356	-0.467222	0.0353378
LOC152217	0.867306	1.13909	0.649081	0.798561	0.721514	-0.470901	0.0685912
ARPP19	1.0999	1.08533	1.10406	0.471384	0.720952	-0.472024	0.252158
FH	0.951691	1.09018	0.772947	0.698873	0.72082	-0.472289	0.113609
KRTCAP3	2.24513	1.67967	1.54457	1.28412	0.720724	-0.472481	0.0863911
AGGF1	1.33226	1.04301	0.705376	1.00538	0.720235	-0.47346	0.230913
RBL2	1.14672	0.732046	0.560618	0.792278	0.720099	-0.473734	0.282597
ANP32B	1.07414	0.955696	0.932188	0.528933	0.719822	-0.474288	0.147786
THOP1	0.991186	0.975962	0.698718	0.715545	0.718941	-0.476055	0.0184321
SRM	1.13005	1.02069	0.806897	0.738916	0.718736	-0.476467	0.0217398
FARSB	0.957429	1.05676	0.712855	0.733723	0.718193	-0.477556	0.0437246
TANK	1.09375	0.952724	0.802885	0.666667	0.718089	-0.477765	0.00265252
SPRYD4	0.953235	1.10366	0.687451	0.788776	0.717696	-0.478555	0.0268536
FLG2	0.497774	0.87908	0.321217	0.666914	0.717672	-0.478603	0.029077
HDGF	1.07765	1.05804	0.799216	0.733333	0.717591	-0.478767	0.0243739
NIPSNAP1	1.27132	1.27907	0.772287	1.05717	0.717325	-0.479301	0.116818
NCL	1.01829	1.05894	0.756098	0.732724	0.716732	-0.480495	0.034499
PDCD11	0.952465	1.0581	0.694542	0.746479	0.716725	-0.480508	0.0299222
MTRR	0.896458	0.856494	0.591281	0.66485	0.71658	-0.4808	0.071512
GGCT	1.00767	1.06902	0.752301	0.734663	0.716027	-0.481915	0.0423822
METTL8	1.13048	1.03992	0.765336	0.788705	0.716016	-0.481936	0.0581779
RPS10	0.933707	0.955182	0.648926	0.702148	0.715274	-0.483431	0.0187673
HEATR2	1.01429	1.06607	0.733929	0.752679	0.714592	-0.484808	0.0176922
PAICS	0.998305	0.966102	0.727966	0.673729	0.713546	-0.486921	0.0124576
YAE1D1	1.6097	1.22996	0.947257	1.077	0.712853	-0.488324	0.177771
BANF1	1.22222	1.08193	1.17845	0.463524	0.712616	-0.488804	0.227507
RRP1B	0.959633	1.08899	0.673394	0.785321	0.712047	-0.489956	0.009403
NOL10	0.981096	1.05293	0.716446	0.731569	0.711896	-0.490262	0.0307086
LACTB2	1.05184	1.02258	0.753344	0.723244	0.71181	-0.490436	0.000445188
CISD1	1.0163	1.08514	0.709239	0.786232	0.711638	-0.490785	0.00428194
REEP6	1.01747	1.0655	0.730131	0.751965	0.71153	-0.491003	0.013871
CHMP2B	1.0708	1.00688	0.762045	0.715831	0.711311	-0.491448	0.00939003
DTWD1	1.31159	1.43357	0.93599	1.01449	0.710515	-0.493064	0.0173978
PAM	0.926621	1.02304	0.694539	0.687713	0.708972	-0.4962	0.0572913
PTGES2	1.00829	1.06906	0.721915	0.74954	0.708333	-0.4975	0.0173978
BLM	1.02959	1.01183	0.721893	0.723584	0.708075	-0.498027	0.0103809
STEAP1	0.878295	0.889147	0.572093	0.67907	0.707895	-0.498393	0.058594
FBXO4	1.25045	1.11351	0.833333	0.83964	0.707698	-0.498794	0.0650644
ARSA	1.23217	0.818049	0.459243	0.990539	0.707135	-0.499942	0.31989
RAB25	0.941612	1.10444	0.702303	0.743421	0.706592	-0.501051	0.0636711
PDK1	1.13011	1.09944	0.80855	0.766729	0.706544	-0.501148	0.00542521
AKAP12	1.14391	0.77952	0.829336	0.52952	0.706475	-0.50129	0.0362505
C1QBP	1.20088	0.872566	0.863717	0.6	0.705933	-0.502398	0.0335998
H2AFZ	0.975528	1.27475	0.885428	0.703003	0.705882	-0.5025	0.200247
TOP1	0.919611	1.0689	0.652827	0.749117	0.70502	-0.504264	0.028685
NAT14	0.978261	1.05853	0.641304	0.794314	0.704844	-0.504624	0.0383296
NGDN	0.955195	1.1306	0.722593	0.747378	0.704753	-0.50481	0.0763539
C12orf73	0.880583	1.1103	0.649043	0.753874	0.70467	-0.50498	0.0666199
NDUFAF2	0.973046	1.01887	0.68823	0.713387	0.703654	-0.507063	0.0111387
RRP9	0.96793	1.07872	0.705539	0.733722	0.703229	-0.507934	0.0430262
ATP5O	0.948571	1.3181	0.813333	0.78	0.702941	-0.508524	0.171623
RPL13	0.960293	1.28945	0.826541	0.752351	0.701811	-0.510845	0.172312
SUMO2	1.1145	0.877193	0.87627	0.520776	0.701437	-0.511614	0.0624527
RDH13	0.983221	1.02768	0.696309	0.713926	0.701293	-0.51191	0.0142167
DIMT1	0.959961	1.02832	0.708984	0.68457	0.700884	-0.512752	0.0492573
RAD23A	1.16106	0.901729	0.846224	0.598726	0.700485	-0.513573	0.00609355
GNPDA1	0.934142	1.08925	0.671577	0.743501	0.699358	-0.515898	0.0432612
ZC3H8	0.913151	1.01075	0.656741	0.687345	0.698624	-0.517411	0.0366181
RNF141	0.997893	0.997191	0.63764	0.752809	0.696938	-0.520898	0.0602694
LYRM7	1.00244	1.03339	0.689739	0.727199	0.696	-0.522841	0.00335051
PLG	1.18285	1.27427	0.7295	0.980207	0.695819	-0.523216	0.0668366
AHCY	1.00901	1.08649	0.778378	0.679279	0.695615	-0.523639	0.0859667
ALKBH2	0.89936	0.978042	0.673376	0.63129	0.694932	-0.525057	0.0661506
SENP3	1.03763	1.1778	0.761054	0.777987	0.694692	-0.525554	0.057366
GNAI1	0.993671	0.901447	0.698915	0.613924	0.692748	-0.529597	0.00395396
RPF1	0.942937	1.14125	0.634238	0.809167	0.692549	-0.530011	0.011612
ZNF646	0.905882	0.705882	0.416176	0.7	0.692518	-0.530076	0.246177
ONECUT3	1.09116	1.17329	0.751805	0.815884	0.692308	-0.530515	0.00824453
EML4	0.975548	1.10793	0.714165	0.726813	0.691623	-0.531943	0.0586449
AMMECR1	1.09624	0.811845	0.605182	0.713757	0.691238	-0.532745	0.187244
TIMM8A	1.15371	0.926807	0.83989	0.596523	0.690413	-0.534468	0.00813683
TTLL12	1.03997	1.03912	0.732993	0.702381	0.690389	-0.53452	0.0147066
H1F0	0.92236	1.16253	0.748447	0.690476	0.690169	-0.534979	0.13764
RPL34	0.923633	1.3096	0.800826	0.739938	0.689926	-0.535486	0.182413
DYM	1.06454	1.05766	0.763339	0.700516	0.689781	-0.53579	0.0269811
PDXP	1.08602	0.999104	0.713262	0.724014	0.6893	-0.536797	0.0476299
PNP	1.02166	0.974608	0.708738	0.664675	0.687991	-0.539538	0.00152665
IPO11	0.983696	0.952899	0.693841	0.637681	0.687558	-0.540446	0.0133345
HNRNPAB	1.25793	1.00423	0.764271	0.790698	0.687383	-0.540814	0.120051
SNCG	1.13245	0.88558	0.806426	0.580721	0.687379	-0.540823	0.0106722
RPF2	0.98143	1.09378	0.65831	0.765088	0.685906	-0.543917	0.00272053
RILPL1	0.994391	0.767628	0.582532	0.625801	0.685766	-0.544211	0.144436
RPL27A	1.03933	1.14232	0.882022	0.613296	0.685408	-0.544966	0.158002
DHRS1	0.95207	1.19535	0.668119	0.802469	0.684816	-0.546212	0.0507945
FBRS	1.10552	1.12004	0.720232	0.800581	0.683341	-0.549323	0.0296462
HMGN5	1.02788	1.21326	0.752826	0.77468	0.681574	-0.553059	0.0717012
MRI1	0.995864	0.998346	0.679074	0.677419	0.680216	-0.555936	0.00206424
PPAT	0.969488	1.03346	0.683071	0.67815	0.679607	-0.557228	0.034044
SOAT1	1.03162	1.02222	0.671795	0.722222	0.678735	-0.55908	0.0287836
CLDN7	1.03738	0.926773	0.751335	0.581236	0.678447	-0.559693	0.0298975
JPH1	1.0076	0.935361	0.634981	0.681559	0.677593	-0.561509	0.0596686
DUS1L	0.973333	1.14133	0.666667	0.764444	0.676755	-0.563295	0.0325859
TRAP1	0.983444	0.980132	0.643212	0.684603	0.676223	-0.56443	0.0223444
MINA	0.991517	1.05749	0.730443	0.653157	0.675253	-0.5665	0.0675009
CBR4	0.755602	0.956583	0.588936	0.566527	0.674847	-0.567368	0.121464
MTAP	1.05709	1.01125	0.794118	0.601211	0.674613	-0.567868	0.0684773
AATF	1.03777	0.971223	0.719424	0.631295	0.672337	-0.572744	0.0104327
TOMM34	0.980121	1.07001	0.653414	0.723423	0.671585	-0.574358	0.00939538
MIPEP	0.955788	1.10048	0.724277	0.655949	0.671228	-0.575126	0.097165
EHBP1	1.08311	1.02981	0.715447	0.7028	0.671227	-0.575127	0.0186055
TPK1	1.02373	0.836555	0.684534	0.563269	0.670761	-0.57613	0.0341201
ATP5I	0.910681	1.28729	0.848987	0.624309	0.670297	-0.577127	0.220465
CYP24A1	1.25346	0.971246	0.931842	0.556976	0.66922	-0.579448	0.0398669
RPL15	1.01878	1.44601	0.849765	0.799296	0.669048	-0.579819	0.168632
PERP	1.89943	1.84986	0.854108	1.65156	0.668304	-0.581424	0.190325
ADAT2	1.01416	0.921239	0.687611	0.6	0.665295	-0.587934	0.00260904
PRCC	1.00477	1.03149	0.717557	0.63645	0.664948	-0.588686	0.0498936
C8orf33	0.990364	1.09529	0.649893	0.735546	0.664271	-0.590156	0.00875861
CAAP1	1.01403	1.07591	0.722772	0.664191	0.66364	-0.591527	0.0540214
C6orf120	0.988764	0.902622	0.586142	0.668539	0.663366	-0.592122	0.0823693
RPL10A	0.999157	0.89629	0.620573	0.636594	0.663256	-0.592362	0.0586172
ABHD14B	1.03047	1.03125	0.692187	0.675	0.66313	-0.592636	0.0082334
RPL10	0.932134	0.950123	0.509403	0.736713	0.662033	-0.595025	0.101187
SLC38A2	0.975104	0.908714	0.764523	0.482365	0.661894	-0.595327	0.103969
SELRC1	1.07778	1.06019	0.800926	0.613889	0.661758	-0.595624	0.0732631
FKBP5	0.980876	1.05259	0.643825	0.701195	0.661442	-0.596313	0.0066305
RPL14	1.00672	1.35274	0.847704	0.712206	0.66113	-0.596995	0.172545
DRAM2	2.28101	0.694841	1.06257	0.902305	0.660273	-0.598866	0.303684
TAGLN	1.04116	1.12722	0.737138	0.694107	0.660052	-0.599349	0.055185
SSNA1	1.18646	0.898887	0.820037	0.555659	0.659698	-0.600123	0.0103986
CPOX	0.969894	0.998373	0.631408	0.665582	0.65895	-0.601759	0.00270075
OR1M1	0.920045	1.34234	1.4482	0.0416667	0.658537	-0.602665	0.372779
NFIA	0.933842	0.977099	0.738762	0.517388	0.657346	-0.605276	0.122255
PALLD	1.00364	1.04091	0.67	0.672727	0.656736	-0.606614	0.0156555
BCCIP	1.01401	1.02102	0.725044	0.611208	0.656627	-0.606855	0.054507
RSL1D1	0.941395	1.12651	0.596279	0.75814	0.654971	-0.610498	0.0103715
CUTC	1.01197	1.09316	0.711966	0.664957	0.65408	-0.61246	0.055472
MTUS1	1.00884	1.13666	0.698553	0.70418	0.653803	-0.613072	0.0518979
HK2	1.0066	1.00566	0.669811	0.64434	0.653071	-0.614689	0.0111793
LARS	1.01938	1.11806	0.651101	0.744493	0.652927	-0.615007	0.0022682
DCTPP1	1.04395	0.947761	0.718905	0.580431	0.652373	-0.616231	0.0194176
CAD	0.984053	0.914634	0.673546	0.557223	0.648221	-0.625442	0.0223166
CSDA	1.0624	1.06905	0.663062	0.707987	0.643247	-0.636554	0.0160065
RBP1	1.02121	0.978793	0.699837	0.58646	0.643148	-0.636776	0.0315454
GRHL1	0.813089	0.513034	0.319468	0.531891	0.641991	-0.639375	0.262154
CRYBG3	2.09191	1.30453	0.961591	1.21674	0.641357	-0.6408	0.225326
MRPL52	1.35935	0.993648	0.65608	0.852995	0.641342	-0.640834	0.187167
MAOB	0.955175	1.05134	0.599837	0.686227	0.640942	-0.641734	0.00432068
OSGEPL1	1.38776	1.10526	0.731472	0.863588	0.63981	-0.644284	0.137688
CLN6	2.51278	1.58665	1.0554	1.5625	0.6386	-0.647015	0.244726
MIF	1.0134	1.6134	0.970103	0.696907	0.634615	-0.656046	0.234973
TUFM	0.957252	0.954962	0.648855	0.563359	0.633932	-0.6576	0.0376595
COLGALT1	0.992723	1.03638	0.660083	0.62474	0.633197	-0.659274	0.033661
ATAD3B	0.927013	1.08641	0.662752	0.610738	0.6325	-0.660863	0.0885855
TMEM242	1.03558	0.890385	0.435577	0.780769	0.631553	-0.663025	0.192482
EPB41L5	0.971768	1.14042	0.602526	0.731055	0.631375	-0.66343	0.016387
ZNF845	0.981607	1.15779	0.835431	0.512101	0.629864	-0.666887	0.179133
F2RL1	1.02913	0.973031	0.652643	0.608414	0.629849	-0.666922	0.00509623
SORD	1.00081	1.10275	0.639159	0.68123	0.627692	-0.671871	0.0242864
HRSP12	0.95905	1.15479	0.627355	0.698608	0.627276	-0.672827	0.0498819
NTSR1	0.904464	0.871574	0.581049	0.531715	0.626543	-0.674514	0.00789036
POLR3G	1.04028	0.848723	0.682711	0.496071	0.624025	-0.680324	0.00220128
NFIX	1.03946	0.59398	0.33311	0.68495	0.62326	-0.682095	0.29077
MOSPD1	0.985088	1.08684	0.683333	0.607895	0.623201	-0.682231	0.0710421
HIST1H1C	0.816764	1.02827	0.7846	0.358674	0.619651	-0.690471	0.234722
NPM3	1.10906	1.03782	0.751979	0.573439	0.61737	-0.695793	0.0413439
LOC101060545	1.01874	1.12184	0.67104	0.650422	0.617338	-0.695867	0.0477137
FAM110C	1.26661	1.20804	0.726399	0.79458	0.614624	-0.702224	0.0420587
CLYBL	1.5801	1.9522	0.978036	1.19121	0.614119	-0.703411	0.0369442
SLC4A2	1.01627	0.941905	0.619675	0.582494	0.613924	-0.703868	0.015642
GSR	0.978588	0.799366	0.463918	0.62728	0.613738	-0.704306	0.147289
THEM6	1.00153	0.981623	0.579632	0.634763	0.612355	-0.707559	0.030972
ASMTL	1.01422	0.984	0.624889	0.596444	0.61121	-0.71026	0.000728397
OXCT1	1	1.01912	0.708924	0.524079	0.610663	-0.711552	0.0808067
AMN1	1.20605	1.07656	0.518904	0.854442	0.601656	-0.732988	0.150482
TRIB1	0.955682	1.23295	0.685227	0.630682	0.601246	-0.733972	0.115651
FHIT	0.966763	0.885838	0.590318	0.523121	0.601014	-0.734529	0.00591123
PPP2CA	1.02361	1.38912	1.00103	0.436345	0.595745	-0.747234	0.242455
MBOAT1	1.13749	1.2819	0.811078	0.630069	0.595666	-0.747424	0.102223
PDCD4	1.1922	1.17854	0.715122	0.696585	0.595473	-0.747891	0.00161906
MPP7	1.05514	1.21402	0.685981	0.659813	0.593081	-0.7537	0.0629569
BZW2	0.97551	1.08082	0.6	0.61551	0.591108	-0.758507	0.0338659
RPS6KA3	1.01969	1.14897	0.651541	0.606164	0.579945	-0.786013	0.0602976
C14orf142	1.21359	1.20741	0.840247	0.556046	0.576741	-0.794005	0.0843329
NME1	1.912	0.761143	0.88	0.617143	0.560068	-0.836325	0.20587
PROM1	1.03349	0.971975	0.464115	0.657553	0.559305	-0.838294	0.0893978
PRKACB	1.12476	1.16054	0.580271	0.690522	0.556073	-0.846654	0.0233231
GCAT	1.03704	1.16327	0.618292	0.586546	0.547578	-0.868863	0.0500961
METTL18	2.074	1.32169	0.933196	0.918808	0.5454	-0.874615	0.14194
NAV3	1.1635	1.52852	0.788973	0.670152	0.54202	-0.883583	0.11904
UCHL5	0.976621	0.967572	0.544495	0.488688	0.53142	-0.912076	0.0163228
STK39	1.01988	0.801988	0.599834	0.367854	0.531151	-0.912807	0.00524809
PUM1	0.971146	0.915087	0.525969	0.47568	0.531031	-0.913131	0.00207655
HIST2H2AB	1.13126	1.2158	0.987764	0.258065	0.530806	-0.913744	0.202661
NSFL1C	1.1397	0.868258	0.629531	0.409372	0.517393	-0.950667	0.0168292
FABP5	1.12356	1.13697	0.6159	0.545977	0.513983	-0.960207	0.0240977
AKAP17A	0.90651	1.02632	0.471607	0.503463	0.504479	-0.987135	0.0291484
FAM162A	1.00224	1.05751	0.493652	0.525019	0.494561	-1.01578	0.00730569
EREG	0.798619	1.01381	0.530495	0.352129	0.486984	-1.03805	0.127452
ANK3	1.0832	1.43313	0.681182	0.524106	0.478986	-1.06194	0.117457
KITLG	1.04878	0.919325	0.530019	0.403377	0.474261	-1.07625	0.000865755
FHOD1	1.01788	1.30775	0.528316	0.52161	0.451458	-1.14734	0.0727081
VSNL1	1.03263	1.05874	0.474982	0.434373	0.434813	-1.20153	0.0179469
SRP19	1.01339	1.11429	0.322321	0.528571	0.399916	-1.32223	0.0262068
FN3K	0.93399	0.834974	0.384482	0.3011	0.387561	-1.3675	0.00459314
SYNE2	1.17828	0.821723	0.420225	0.348315	0.38427	-1.37981	0.0723054
CKMT1B	0.991654	1.25645	0.497724	0.330046	0.368208	-1.44141	0.0940823
MDM4	1.72156	0.93014	0.306387	0.661677	0.365073	-1.45374	0.190325
ACSL5	0.944368	1.04876	0.370192	0.339973	0.356306	-1.48881	0.0332769
HIST2H3PS2	1.07086	1.608	0.865143	0.088	0.355802	-1.49085	0.207181
S100A14	1.10586	1.31193	0.501059	0.357092	0.354933	-1.49438	0.0702752
SAMD9	0.976422	1.2834	0.210818	0.343967	0.245499	-2.02621	0.0323407
