# Supplementary material for: PUMILIO proteins promote colorectal cancer growth via suppressing p21
Source: Nat Commun. 2022 Mar 25;13:1627. doi: 10.1038/s41467-022-29309-1 (PMC8956581; doi:10.1038/s41467-022-29309-1)
Supplement: Supplementary file 7 — Supplementary Data 4 [file 41467_2022_29309_MOESM7_ESM.xlsx]

## Sheet: Sheet1
Supplementary Data 4. Proteins differentailly expressed in Pum2-/- HCT116 cells
Gene	WT-1	WT-2	Pum2-/--1	Pum2-/--2	Fold change	log2FC	P value
SLC2A3	1.18792	1.01342	5.05369	5.12416	4.62348	2.20898	0.00977254
TGM2	1.00802	0.593583	2.57754	1.89037	2.78965	1.48008	0.030196
PDLIM5	1.04211	1.02632	2.44211	2.57544	2.42578	1.27845	0.0160817
SUSD2	1.02554	0.787819	2.24754	2.05894	2.37486	1.24785	0.00627007
CAPN6	0.859195	1.49425	2.19828	3.00287	2.21001	1.14405	0.0189285
IFIT1	0.888542	0.897917	1.50417	1.74062	1.81633	0.861024	0.0491705
CLIC3	1.11973	0.808163	1.78639	1.68707	1.80169	0.849354	0.0434399
NEBL	0.931529	0.851911	1.52548	1.68312	1.79911	0.847281	0.0525108
RAP2A	1.07674	1.8093	2.95349	2.14186	1.76551	0.820086	0.194175
PDS5A	1.42453	2.36321	3.78774	2.85849	1.75467	0.8112	0.18424
S100A4	1.22446	0.856242	1.82598	1.82093	1.75273	0.809602	0.0725292
MRC2	0.975689	0.734198	1.53647	1.34846	1.6872	0.754634	0.0144786
F3	1.03626	0.933206	1.73855	1.57634	1.68314	0.751155	0.0139876
TOM1L2	0.943719	0.99196	1.63116	1.58593	1.66199	0.732915	0.0231769
ACBD7	1.26721	0.967213	2.06721	1.63115	1.65517	0.726982	0.0295006
SYNE4	0.886364	1.16883	2.20779	1.15476	1.63612	0.710282	0.253389
RBMS2	0.939709	1.08316	1.59667	1.70686	1.63309	0.707607	0.00826593
BCL2L12	0.785965	0.650292	1.34737	0.985965	1.62459	0.700078	0.0784672
PALM	0.889617	0.795628	1.42951	1.2776	1.60636	0.683791	0.0180239
FLNC	1.04405	0.889868	1.60793	1.49633	1.60516	0.68272	0.0115771
MAGEB1	1.01001	0.947067	1.5279	1.59657	1.59649	0.674905	0.035737
PSMB10	0.850412	1.20141	1.56302	1.702	1.59127	0.670183	0.0550708
FBXO2	1.08824	0.695294	1.52	1.31765	1.59103	0.66996	0.0569365
IKBIP	1	0.91853	1.5639	1.48428	1.58881	0.667946	0.000522144
C10orf54	1.24462	0.946154	1.68769	1.78923	1.58708	0.666374	0.0959775
MYL9	1.1615	0.916021	1.73256	1.53618	1.57338	0.65387	0.0131116
RAB3B	1.07166	1.15309	1.80782	1.68893	1.57174	0.652365	0.0497223
SORT1	0.882273	0.952639	1.44926	1.42625	1.56711	0.648106	0.0284847
TNIK	0.946492	1.1308	1.62426	1.6302	1.56669	0.647716	0.0478647
ASB9	1.04947	0.624636	1.59942	1.01164	1.55968	0.641246	0.05481
NES	1.00603	0.856454	1.47889	1.4041	1.54793	0.630338	0.023286
PRF1	0.858385	0.749068	1.22112	1.25342	1.53941	0.62238	0.0515326
ARL4C	0.925242	0.491645	1.10378	1.07652	1.5388	0.621802	0.155692
PALM3	1.09763	0.778364	1.47757	1.40633	1.53727	0.620372	0.0768017
CNIH4	0.715166	1.18496	1.39457	1.51295	1.53018	0.613697	0.106837
LMO7	1.02	0.83	1.49	1.34	1.52973	0.613277	0.012985
SIK2	0.959445	0.71825	1.29029	1.26894	1.52545	0.60923	0.0777978
KLF4	0.754875	0.994429	1.83844	0.810585	1.51433	0.598681	0.303497
RBPMS	0.976309	0.990025	1.4601	1.51372	1.51237	0.596807	0.0125997
FAM199X	1.10391	1.35088	1.95547	1.75169	1.51017	0.594711	0.109969
LIMD2	1.04167	1.22727	1.50758	1.91288	1.50751	0.59217	0.060009
SLC2A1	1.0089	0.848754	1.52313	1.25089	1.4933	0.578499	0.0387464
FHL1	1.1677	1.17547	1.41304	2.04969	1.4778	0.563451	0.16291
AHNAK	1.02244	0.897616	1.52314	1.30435	1.47261	0.558373	0.0328455
ACAP3	0.181707	0.710252	0.581338	0.731123	1.47144	0.557227	0.233391
GABARAPL1	1.30898	1.50731	1.92484	2.21712	1.47072	0.556522	0.0225197
MFGE8	0.393096	0.531685	0.808346	0.551262	1.47019	0.556008	0.235004
HNRNPR	0.517219	0.645224	0.936972	0.766082	1.46506	0.550964	0.160764
SERPINE1	1.02475	1.77228	1.96535	2.13119	1.4646	0.550508	0.133968
EHD2	0.971698	0.876179	1.34788	1.35259	1.46139	0.547342	0.0372513
L1CAM	1.04589	0.89557	1.56804	1.26899	1.46129	0.54724	0.052386
MICA	0.446092	0.543801	0.904313	0.541105	1.46018	0.546143	0.251872
GDA	1.02234	0.95736	1.4132	1.47208	1.45744	0.543432	0.0432672
RUNX1	0.987288	0.875706	1.36582	1.34746	1.45641	0.542413	0.0347589
KDELC2	0.931336	0.802747	1.2834	1.23221	1.45068	0.536733	0.0314234
KRT16	1.07819	1.03414	1.01101	2.05176	1.44995	0.536001	0.270984
ARHGEF17	0.815957	0.788298	1.22128	1.09894	1.44629	0.532353	0.0418516
FAM101B	0.898291	0.763248	1.3	1.09487	1.44136	0.527429	0.0303291
WIPI1	0.927918	0.776888	1.19336	1.26201	1.44027	0.526338	0.0906325
MICAL1	1.0241	0.944578	1.40482	1.42892	1.43941	0.52548	0.0379455
OVCA2	0.884774	0.841564	1.4928	0.981481	1.43325	0.519294	0.178004
HNF4A	1.06235	0.92176	1.50244	1.33496	1.43007	0.516084	0.0100294
AASS	0.976	0.868571	1.39771	1.24	1.42999	0.516003	0.0201541
LGALS1	1.36429	0.907143	1.71571	1.52429	1.42642	0.512394	0.0852272
GLI2	1	1.18777	1.48791	1.62447	1.42263	0.508557	0.0176115
STMN1	1.12097	0.836022	1.44982	1.33065	1.42079	0.506691	0.0632325
DTX3L	0.978118	0.977024	1.37856	1.39825	1.42026	0.506152	0.0080514
IQGAP2	1.05528	1.0688	1.40418	1.61057	1.41932	0.505197	0.0678824
CRAT	1.01963	1.04058	1.4123	1.50785	1.41741	0.503255	0.0275469
PDLIM2	1.04856	0.843832	1.30709	1.37139	1.4154	0.501205	0.10496
UBASH3B	1.05657	0.929664	1.43578	1.37309	1.41416	0.49995	0.0247992
PDE5A	1.66816	1.84978	2.59417	2.36099	1.40854	0.494201	0.0894375
KIAA0101	0.911007	1.16276	1.24122	1.67564	1.40655	0.492161	0.0679173
CLASP1	0.907331	1.0083	1.11342	1.58091	1.4065	0.492108	0.140033
HIST2H2AB	1.13126	1.2158	1.1624	2.13571	1.40521	0.490789	0.239227
CUEDC1	0.888335	0.722832	1.18445	1.07876	1.4047	0.490265	0.0291212
ANXA6	1.00123	0.953086	1.41605	1.32346	1.40177	0.487248	0.0179983
CRIM1	0.942029	0.881159	1.34783	1.20145	1.39825	0.483624	0.0373137
TRDMT1	0.507056	0.97379	1.0252	1.04335	1.39687	0.482196	0.207524
CAP2	0.96283	0.914868	1.27938	1.34053	1.39527	0.480549	0.0464623
CRIP2	1.03846	1.01857	1.36074	1.50663	1.39394	0.479168	0.0642343
OPTN	1.19406	0.916667	1.51941	1.42237	1.39373	0.478947	0.0680287
MAP1B	1.03805	0.738204	1.35769	1.11416	1.3916	0.476747	0.0257152
UBE2H	1.1561	0.798122	1.50117	1.21596	1.39039	0.47549	0.0302703
SYNE3	1.00559	0.928671	1.37483	1.31329	1.38973	0.474807	0.00649522
CLIC4	1.06047	0.821534	1.40118	1.21386	1.3895	0.474564	0.0223792
RRBP1	1.19054	0.712162	1.52297	1.11757	1.38778	0.472783	0.0313792
DBNL	1.5994	1.47085	2.4574	1.79522	1.3851	0.469992	0.13495
NHS	1.01711	0.82139	1.39358	1.1508	1.38394	0.468786	0.0211893
LAMB1	1.0711	0.848485	1.338	1.31818	1.38373	0.46856	0.0855173
CHDH	1.0182	0.990899	1.23549	1.54266	1.38279	0.467578	0.130582
SLC39A14	0.964037	0.786543	1.28654	1.12877	1.37972	0.464377	0.00944098
NDRG2	0.743333	0.756667	0.971667	1.095	1.37778	0.462343	0.0610305
ANLN	0.973494	0.936145	1.32892	1.3	1.37666	0.461168	0.00373211
PXMP4	1.07591	1.0308	1.46865	1.43124	1.3765	0.461006	0.00309029
SLC7A11	0.787156	1.05321	1.17615	1.35229	1.37388	0.458254	0.0413582
HSPG2	0.745781	0.89135	1.20992	1.03797	1.37307	0.457402	0.152601
KIAA1462	1.07854	1.02544	1.49336	1.38274	1.36698	0.450994	0.0236699
HOXB7	0.916031	0.912977	1.23664	1.2626	1.36644	0.450426	0.0137679
TGFB1I1	1.00416	0.848821	1.23162	1.29958	1.36602	0.449976	0.101243
RBM23	0.70802	1.03885	1.11779	1.26817	1.36585	0.449803	0.0875955
NDFIP1	0.831849	1.04343	1.26058	1.30067	1.3658	0.449742	0.0779791
GTSE1	0.97584	1.08298	1.35189	1.45693	1.36429	0.448146	0.000891622
TM4SF18	0.857658	0.944144	1.28649	1.17117	1.364	0.447844	0.0950152
BCL2L2	0.614217	0.716454	0.888179	0.926518	1.36375	0.447574	0.0417795
F5	0.903448	1.06092	1.28391	1.3931	1.36279	0.446558	0.02153
TRIM44	1.04853	0.790698	1.2912	1.21132	1.36064	0.444283	0.0834353
ARHGEF40	1.19707	1.13582	1.48202	1.68842	1.35902	0.442565	0.098453
CYP24A1	1.25346	0.971246	1.28115	1.74015	1.35807	0.441554	0.238542
TMEM2	0.979275	0.80829	1.28756	1.13731	1.35652	0.439912	0.0103479
NAP1L1	1.18071	0.970558	1.43655	1.48122	1.3563	0.439676	0.102163
TK1	0.978558	1.03899	1.32066	1.40448	1.35072	0.433734	0.0105188
IQGAP3	0.973369	0.945406	1.33955	1.24767	1.34837	0.431216	0.0303438
TBC1D13	0.979145	0.839416	1.22419	1.22523	1.3469	0.429647	0.069883
BCAM	1.08344	0.974716	1.37168	1.39949	1.34644	0.429147	0.0602239
PRAF2	0.852071	0.99645	1.18935	1.29941	1.34635	0.429054	0.0170465
SLC19A2	0.58498	1.19071	1.25099	1.1334	1.34279	0.425238	0.277324
UAP1	1.02179	0.938462	1.33077	1.3	1.34205	0.424442	0.0249026
DCUN1D3	1.01811	1.06407	1.38022	1.41365	1.34181	0.424176	0.00560566
CA13	1.0276	0.726115	1.30255	1.04565	1.33898	0.421138	0.0238286
PLEC	0.895161	0.5681	1.20789	0.750896	1.33864	0.420769	0.0816253
CCDC84	0.993873	0.910539	1.3027	1.24632	1.33848	0.420597	0.0133056
SH3BP4	1.02291	0.781671	1.31671	1.09704	1.33757	0.419609	0.0112629
ATP2C1	0.718814	0.807771	1.20757	0.831288	1.33557	0.417451	0.234696
ZNF185	1.08129	0.864516	1.34839	1.25032	1.33554	0.417427	0.0572491
CARHSP1	1.0559	0.785714	1.29296	1.16563	1.33502	0.416861	0.0724263
PTMS	1.2072	0.689689	1.29377	1.23833	1.33487	0.416701	0.200181
MSX1	1.05277	0.905013	1.35092	1.26121	1.33423	0.416009	0.0281634
HSPB11	1.11808	0.990596	1.4023	1.40543	1.33152	0.41307	0.058797
WDR62	0.889381	0.855088	1.17146	1.15044	1.33101	0.41252	0.00731618
TUBB2A	1.00256	0.969309	1.25448	1.36957	1.33074	0.412228	0.0711888
PRMT2	0.824923	0.838311	1.01442	1.19876	1.33065	0.412131	0.0959359
RHBDD1	0.773526	0.926577	1.21717	1.04343	1.32968	0.411083	0.168018
CORO1A	1.03963	0.984848	1.35548	1.3345	1.32873	0.410045	0.0161525
CUL4B	0.982234	0.904822	1.26777	1.23858	1.32818	0.409448	0.0247365
DPYSL2	1.02749	0.955497	1.31152	1.32068	1.32739	0.408595	0.0395834
SAV1	0.951613	0.835253	1.18548	1.18433	1.32624	0.407343	0.0621068
TGOLN2	0.920411	1.10398	1.33761	1.34531	1.3253	0.40632	0.0830682
CDCA3	0.982202	0.9099	1.19911	1.30812	1.3251	0.406104	0.0912399
UBE2L6	0.968451	0.997132	1.14723	1.45698	1.3249	0.405886	0.131974
PIK3AP1	1.10526	0.870614	1.34539	1.26645	1.32186	0.402574	0.0764277
C2CD4C	0.922144	0.938322	1.16684	1.28413	1.31739	0.397684	0.0539816
RNF130	1.03409	0.879132	1.3626	1.15702	1.31695	0.397206	0.0265096
ANO1	1.0048	0.757503	1.28812	1.03241	1.31676	0.39699	0.0047914
ITM2C	0.948298	0.929382	1.23077	1.23834	1.31498	0.395037	0.0142432
PPFIBP1	1.03084	0.863582	1.293	1.1981	1.31497	0.395025	0.0384146
SNX21	0.298673	0.31969	0.346239	0.466261	1.31395	0.393914	0.150113
VASP	0.953777	0.958286	1.18377	1.32807	1.31368	0.393613	0.0728911
STK17A	1.02692	0.889744	1.18462	1.33205	1.31304	0.392915	0.140987
SIMC1	0.86037	0.848049	1.27105	0.970226	1.3119	0.391657	0.157957
DFNA5	0.989955	0.986607	1.24554	1.34598	1.31112	0.390804	0.053224
OSMR	1.09182	1.16194	1.57095	1.38397	1.31111	0.39079	0.111868
ARHGEF10	0.958951	0.937286	1.23831	1.24743	1.31088	0.39054	0.0166084
GNE	0.960946	0.897225	1.19013	1.24563	1.31084	0.390492	0.0647911
C15orf52	0.897196	0.990654	1.21963	1.25389	1.31023	0.389821	0.0320608
PPME1	0.987654	0.962963	1.2716	1.28395	1.31013	0.389706	0.0194641
CDK6	0.792958	0.661972	0.984507	0.915493	1.30591	0.38505	0.0440385
DDX46	0.449356	0.599328	0.814214	0.55512	1.30576	0.384893	0.288381
RBM38	0.969957	1.06009	1.18455	1.46352	1.30444	0.38343	0.0943935
DKK1	0.916509	1.00949	1.27704	1.23529	1.30443	0.383423	0.0718913
FAM129A	1.17808	1.00761	1.50381	1.34703	1.30432	0.383295	0.00655465
DIAPH3	0.960215	0.97957	1.2086	1.32043	1.30377	0.382689	0.0495496
PSME1	1.02074	0.918002	1.29595	1.23091	1.30335	0.382229	0.0203766
CEP97	1.00744	0.837407	1.24336	1.16047	1.303	0.381832	0.0492262
TSTD2	0.984026	1.877	1.99521	1.73003	1.30207	0.380802	0.295941
NCAPD2	1.01524	0.996483	1.23564	1.37984	1.30012	0.378641	0.0839133
HSPB8	1.01713	0.90364	1.24197	1.25268	1.29877	0.37715	0.0678417
UAP1L1	0.956697	0.881168	1.2719	1.1148	1.29863	0.376991	0.0469647
PRR11	0.82996	0.97166	1.13664	1.20142	1.29775	0.376016	0.0453354
C15orf38-AP3S2	1.06268	0.844715	1.35173	1.12348	1.29769	0.375951	0.00576775
SRGAP1	1.02161	1.0036	1.28932	1.33493	1.29579	0.373833	0.0336822
NPEPL1	0.914962	0.975242	1.15501	1.29279	1.29499	0.372939	0.0439622
SPAG1	1.0288	1.00785	1.34293	1.29319	1.29434	0.372222	0.0152783
OGDHL	0.744928	0.769565	1.07754	0.881159	1.2933	0.371059	0.14696
RAB11A	0.576885	1.15083	1.03722	1.19589	1.29252	0.370183	0.218945
TPM3	1.08126	0.763814	1.09426	1.29036	1.29243	0.370081	0.242142
TNS3	1.06428	1.00494	1.28677	1.38566	1.29152	0.369067	0.0816518
PRKCA	1.01956	0.912647	1.26728	1.22816	1.2915	0.369045	0.0381316
NDFIP2	0.896833	0.861538	1.2733	0.99638	1.29079	0.368251	0.140521
NR2F1	1.01921	1.21255	1.15877	1.72087	1.2903	0.367711	0.164707
CPT1A	0.99884	0.964037	1.29466	1.23782	1.29019	0.367583	0.0123113
BBC3	1.08306	1.07541	1.2929	1.49071	1.28962	0.366946	0.101079
DMTN	1.09989	0.902411	1.40758	1.17451	1.28956	0.366884	0.0195153
ITGB5	1.00763	0.882443	1.27786	1.15878	1.28918	0.366449	0.00355639
CYBRD1	0.930077	1.07088	1.25766	1.31992	1.28818	0.36533	0.0430926
MSH6	1.02516	1.02079	1.28556	1.34573	1.2861	0.362999	0.0349621
CACHD1	0.897219	1.03507	1.25877	1.22612	1.28598	0.362871	0.0952598
HS6ST2	0.595902	0.717213	0.903279	0.783607	1.28464	0.361369	0.182285
B4GALT5	0.872682	0.883807	1.12732	1.12608	1.2829	0.359408	0.00791652
GLS	0.887192	0.904818	1.20917	1.08696	1.28131	0.357621	0.0861302
TWSG1	1.35512	1.12418	1.51961	1.65359	1.27988	0.356005	0.154111
ARHGAP18	0.979615	0.91393	1.21178	1.21065	1.27931	0.355362	0.0386603
ALCAM	0.982644	1.00267	1.26302	1.27637	1.27909	0.355113	0.00383487
ZSCAN21	0.548187	0.637489	0.938992	0.577365	1.2789	0.354899	0.29859
NCAPH	1.02257	0.876975	1.24605	1.18284	1.27867	0.354643	0.0491506
NGFR	1.06265	0.893976	1.17108	1.33012	1.27833	0.354255	0.172435
ALDH4A1	0.984934	1.01507	1.22505	1.33145	1.27825	0.354168	0.0433561
DBI	1.13313	1.06808	1.39032	1.42209	1.27766	0.353508	0.0500098
ISCA2	1.04481	0.908197	1.19454	1.29617	1.27532	0.350861	0.132765
LOC550643	0.546988	1.24699	1.04578	1.24096	1.27468	0.350136	0.253844
PEAK1	0.956835	0.690647	1.05242	1.04728	1.27449	0.349915	0.166648
PRKAG2	1.0395	0.899549	1.29797	1.17269	1.27416	0.349542	0.00878339
PEA15	1.14703	0.704865	1.31459	1.04324	1.2732	0.348465	0.103639
CAMK1	1.07972	0.857283	1.37008	1.09547	1.27287	0.34808	0.0313146
IFI35	0.879775	0.935955	1.1573	1.15056	1.27104	0.346009	0.0404776
SERPINB1	0.975223	0.945491	1.24777	1.19326	1.2709	0.345848	0.0151462
GANAB	0.844569	0.895131	1.19195	1.01873	1.27072	0.345648	0.141193
HOXB9	0.737483	0.813261	0.994587	0.975643	1.27051	0.345403	0.0706909
S100A10	1.01639	1.31311	1.3082	1.65082	1.27023	0.345092	0.0231691
CD44	0.992424	1.23485	1.46818	1.36061	1.27007	0.344906	0.167742
LAPTM4A	1.07194	0.634121	1.41007	0.756423	1.26988	0.344692	0.139527
ACTN1	1.02217	0.858374	1.3202	1.06773	1.26981	0.344613	0.0550708
HDHD2	0.966901	0.96991	1.24173	1.21665	1.26929	0.344022	0.0171232
PXMP2	0.851715	1	1.06395	1.28545	1.26877	0.343429	0.0464942
BIRC5	1.03004	1.04457	1.14632	1.4845	1.2681	0.342667	0.167746
GINS1	0.933809	1.03768	1.20367	1.29633	1.26808	0.342644	0.00674544
ARFGAP3	1.00711	0.97724	1.24609	1.26885	1.26738	0.341853	0.031472
TMEM51	1.35625	1.35156	1.54688	1.88437	1.26717	0.341606	0.140635
TUBB2B	0.981006	0.922905	1.25251	1.15978	1.26702	0.341438	0.0216536
SERPINA5	1.00824	0.969376	1.23086	1.27444	1.26683	0.341218	0.049337
CNN2	0.954217	0.879518	1.23735	1.08554	1.26675	0.341137	0.0497674
CENPF	1.0286	0.903602	1.25424	1.19174	1.2659	0.340162	0.0385329
CYB5B	0.892537	1.15522	1.11045	1.48159	1.26579	0.34004	0.0626091
ZSWIM7	0.828426	0.876142	0.971574	1.18579	1.26563	0.339861	0.112162
DUSP6	1.21099	0.717582	1.47582	0.964835	1.26553	0.339738	0.0109248
KIF20A	1.02476	0.913886	1.21636	1.23681	1.26541	0.339603	0.0795441
SESN2	1.07314	0.987429	1.35314	1.25143	1.264	0.338002	0.00935936
ODC1	1.17354	0.886598	1.11856	1.48454	1.26355	0.337486	0.279188
MYADM	0.898324	0.637989	1.08156	0.859218	1.26327	0.337166	0.0298091
MSH2	0.978615	0.977597	1.20978	1.25967	1.26236	0.336127	0.0314754
KANK2	0.988864	0.926503	1.16258	1.25501	1.26221	0.335951	0.0951639
SDC1	1.39405	1.56918	2.03327	1.70578	1.26182	0.335507	0.182986
AGPAT2	0.785417	1.02917	1.16563	1.12396	1.26177	0.335447	0.172226
FRAS1	1.0772	0.93943	1.26247	1.28029	1.2609	0.334448	0.0915196
LASP1	1.03796	1.04058	1.28272	1.3377	1.26071	0.334231	0.0306594
MEX3C	1.04891	0.841304	1.18804	1.19457	1.26049	0.33399	0.130573
CDH3	0.950226	1.00339	1.24661	1.21493	1.25999	0.33341	0.0526834
C15orf57	1.08929	0.839286	1.18487	1.24475	1.2598	0.333199	0.176304
CDC42BPA	0.977242	0.8166	1.15529	1.10442	1.2597	0.333082	0.0736604
GINS2	1.05455	0.924242	1.27273	1.21919	1.25932	0.33264	0.0472706
CPNE2	1.02299	1.06092	1.41264	1.21149	1.25924	0.332552	0.132622
ZFYVE21	0.937063	0.925075	1.22478	1.11988	1.25912	0.332416	0.0605485
SEMA7A	1.0745	0.944126	1.351	1.19054	1.25905	0.332334	0.0182936
ANXA3	1.05143	0.962286	1.43771	1.09714	1.2588	0.332045	0.143085
PARVA	0.978372	0.935115	1.23919	1.16921	1.25864	0.33187	0.0171672
GJC1	0.935841	0.839602	1.15044	1.08186	1.25732	0.330353	0.0192447
PGM2L1	0.956473	0.91183	1.14732	1.20089	1.25687	0.329835	0.0642552
SLC6A6	0.754074	0.774815	0.954074	0.965926	1.25581	0.328623	0.00723307
GM2A	1.14225	0.973262	1.35187	1.30481	1.25581	0.328623	0.0705364
MBOAT2	0.883144	0.936918	1.04137	1.24405	1.25568	0.328471	0.0985815
EVA1B	0.736842	0.826679	0.978221	0.984574	1.25537	0.328111	0.0656105
PRNP	0.998582	1.04823	1.2383	1.3305	1.25502	0.327715	0.0258919
ADD1	0.996622	0.933559	1.19144	1.22973	1.25438	0.32697	0.0647961
ZWINT	1.02289	0.83975	1.23621	1.0999	1.25419	0.326756	0.0313792
COL13A1	1.00683	1.14505	1.34471	1.35154	1.25297	0.325356	0.0753913
MYBL2	0.606029	0.996881	0.887734	1.12058	1.25292	0.325292	0.118295
SLC25A20	0.986748	1.00102	1.21509	1.27523	1.25282	0.32518	0.0289744
WWOX	1.13069	0.993224	1.43272	1.22749	1.25251	0.324818	0.0400076
SAMD4A	0.778959	0.674814	0.946865	0.872476	1.25146	0.323614	0.025852
MYO1C	0.949275	0.960145	1.27415	1.11473	1.25111	0.323205	0.108629
CTDSPL	0.810395	0.575403	0.894583	0.838946	1.25092	0.322995	0.151579
NCOR1	0.959116	0.864088	1.19116	1.0895	1.25091	0.322977	0.00461286
TBC1D2	0.998893	0.990033	1.23145	1.25471	1.25	0.321928	0.0205305
PARP9	0.928355	0.938446	1.15943	1.17356	1.24973	0.321616	0.00275586
SSBP3	0.910355	0.709428	1.18624	0.837713	1.24952	0.321377	0.111457
CD82	0.992056	0.954987	1.17741	1.25419	1.24887	0.32062	0.0734615
DOCK5	1.00401	0.922563	1.18825	1.21762	1.24879	0.320528	0.0723218
MLPH	0.825137	0.677596	1.06667	0.809836	1.24873	0.320458	0.0905489
CCND3	1.0308	0.812115	1.23511	1.06571	1.24847	0.320159	0.0341262
TMEM173	1.06088	0.804391	1.20659	1.12176	1.24826	0.31992	0.112996
OAS3	1.01616	1.05354	1.23333	1.34949	1.24793	0.319532	0.0484956
CDA	1.06789	1.08055	1.25316	1.42693	1.24746	0.318989	0.0936578
CHMP4C	0.964326	0.851728	1.3155	0.949833	1.24739	0.318914	0.163286
CGNL1	0.892818	0.983425	1.12818	1.21105	1.24676	0.318185	0.00531733
CLTA	1.09981	0.798479	1.30418	1.05989	1.24537	0.316572	0.0387837
MLLT6	0.749271	1.24004	1.22352	1.25364	1.24524	0.31642	0.240871
SERINC1	1.04297	0.985677	1.21094	1.3151	1.24519	0.316361	0.0999101
GINS4	1.12639	0.905966	1.33569	1.19414	1.24478	0.315886	0.0500472
CTSL2	1.01919	0.954853	1.32619	1.13093	1.24471	0.315811	0.084247
HSBP1	1.29162	0.823966	1.40297	1.23012	1.24461	0.315696	0.164828
GPRC5A	1.01473	0.875502	1.2075	1.14458	1.24433	0.315374	0.0521195
CLIP2	1.0442	0.909392	1.23536	1.19448	1.24378	0.314729	0.0619803
NF2	1.03548	1.02234	1.29435	1.2615	1.24202	0.312686	0.0125914
HMMR	1.00916	1.00509	1.2177	1.28281	1.24141	0.311984	0.0449808
CHMP1A	1.05473	0.723383	1.24975	0.957214	1.24119	0.31172	0.0287248
S100A11	0.996255	0.982522	1.20849	1.24719	1.24101	0.311514	0.0348574
TRIM47	0.997685	0.915509	1.19444	1.1794	1.24077	0.311241	0.0460626
FTL	0.961358	1.08548	1.19438	1.34426	1.24027	0.31066	0.0166582
RAB43	0.963868	1.00956	1.11902	1.32837	1.24017	0.310541	0.10583
NQO1	0.994839	0.996129	1.25548	1.2129	1.23979	0.310099	0.0291682
CYP2S1	0.921406	0.921406	1.14064	1.14374	1.23962	0.309896	0.00223633
PLEKHO2	1.04567	1.00937	1.29508	1.25176	1.23932	0.309544	0.00454697
RHOQ	0.754582	0.844196	0.866599	1.11405	1.23885	0.309006	0.124761
SHCBP1	1.05344	1.00103	1.26824	1.27441	1.23762	0.307567	0.0380154
FAM126A	1.10621	0.968974	1.25418	1.31384	1.23749	0.30742	0.120986
HJURP	1.05603	0.986602	1.24239	1.28502	1.23733	0.307229	0.0723091
PDLIM3	0.963953	0.869767	1.16047	1.10814	1.23716	0.307031	0.0305453
ALDH5A1	0.979787	0.991489	1.19362	1.24149	1.23529	0.304855	0.0247722
POLR1A	0.93658	1.03851	1.38505	1.05323	1.23452	0.303948	0.239554
ROCK2	0.998845	1.04388	1.21132	1.306	1.23233	0.301394	0.0331818
CBR3	0.947434	1.04255	1.24155	1.20901	1.23145	0.300354	0.0860666
PRKCDBP	0.984326	0.92581	1.24138	1.11076	1.2314	0.3003	0.0514696
CLU	1.03406	0.793187	1.19465	1.05474	1.23103	0.29986	0.0747334
MKI67	0.992144	1.09652	1.17733	1.39282	1.23052	0.29927	0.0721923
FAM160B1	1.01217	1.10142	1.23327	1.36613	1.22985	0.298478	0.0284984
COX6B1	0.949599	0.955326	1.18786	1.15464	1.22971	0.298313	0.0282568
GSTT2	0.996583	1.00911	1.21526	1.25057	1.22942	0.297972	0.0157451
CDC25C	1.02275	0.991098	1.20574	1.26904	1.22888	0.297344	0.0646698
TESC	1.40674	0.912154	1.55716	1.29242	1.22885	0.297313	0.130099
FAM127A	0.797422	1.00921	1.07274	1.14733	1.22885	0.297307	0.101991
CCNB1	0.961707	1.08972	1.20022	1.32057	1.2288	0.29725	0.00519341
SERPINH1	0.994638	0.906166	1.21716	1.11796	1.22849	0.296887	0.00785791
MED9	0.999086	0.841865	1.17459	1.08684	1.2284	0.296782	0.0521195
C12orf57	1.11052	0.723176	1.22425	1.0279	1.2282	0.29655	0.136291
PTGR1	1.04343	0.890845	1.21479	1.1608	1.22816	0.296493	0.0699629
GALK1	1.01591	0.918346	1.15589	1.21951	1.22807	0.296393	0.111508
CYP4F22	0.800456	1.08438	1.07184	1.24173	1.22747	0.295682	0.0827415
GINS3	0.994071	0.931818	1.17885	1.18478	1.2273	0.295483	0.0491836
C4orf33	0.931319	0.991758	1.11813	1.24176	1.22714	0.295303	0.0457276
ADD3	1.11152	1.00735	1.25245	1.34681	1.22672	0.294807	0.124742
PARP12	1.07378	0.948922	1.27809	1.20204	1.22615	0.294136	0.0338356
LRRFIP1	1.05556	0.78744	1.21014	1.04952	1.22608	0.294055	0.0803626
BLOC1S2	1.07464	0.891187	1.19424	1.21583	1.22598	0.29394	0.13764
CIT	1.05281	0.937079	1.22697	1.21236	1.22586	0.293796	0.0704466
YLPM1	0.963974	1.00655	1.22052	1.19432	1.22548	0.293353	0.0488836
NSFL1C	1.1397	0.868258	1.29973	1.16092	1.22545	0.293313	0.0907163
DNAJB14	0.951357	1.02262	1.21154	1.20701	1.22521	0.293035	0.0537498
CXXC5	1.15051	1.47321	1.52168	1.6926	1.22509	0.292882	0.0800786
DAB2IP	1.02599	0.883616	1.21695	1.12203	1.22485	0.292608	0.0350394
TRAM2	0.954175	0.866599	1.14257	1.08758	1.22483	0.292584	0.0252848
CEP44	0.950304	0.998986	1.22515	1.16227	1.22477	0.292506	0.0793646
INCENP	0.976169	1.04125	1.15399	1.31622	1.22444	0.292126	0.0672811
UBXN2B	0.907707	0.961941	0.987631	1.30162	1.22443	0.292107	0.176442
BLVRA	1.04199	0.98895	1.20552	1.28066	1.22416	0.291788	0.0873597
NUCB2	1.17946	0.697297	1.33405	0.963243	1.22408	0.291696	0.0823918
XRCC4	0.948259	0.948259	1.14428	1.17612	1.2235	0.29102	0.0238658
SUV39H2	1.36642	1.41168	1.88759	1.51095	1.22333	0.290815	0.190087
SGOL2	0.924607	0.863874	1.06597	1.12147	1.22307	0.290505	0.0902382
SERPINA1	1.03714	0.94837	1.20924	1.2183	1.22263	0.289985	0.0693282
PLD1	1.0291	0.785797	1.16997	1.04889	1.22258	0.289927	0.0935305
SMC4	0.974638	0.93599	1.21498	1.12077	1.2225	0.289838	0.0413629
ECE1	0.981842	0.950713	1.19585	1.16602	1.22215	0.289419	0.000961658
MYL6	1.23492	0.787302	1.5291	0.941799	1.22187	0.289095	0.0960692
CCDC82	1.10436	1.05945	1.37517	1.26816	1.22161	0.288786	0.0409857
PPP1R18	0.97046	0.922319	1.19803	1.11379	1.22139	0.288521	0.0273586
SGTB	1.07778	0.870707	1.26768	1.11212	1.22136	0.288486	0.037839
NUMBL	0.940141	0.807512	1.10798	1.02582	1.22095	0.288008	0.0413683
RP2	0.971326	0.927121	1.24253	1.07527	1.22089	0.287938	0.0908566
STXBP1	0.9859	0.970716	1.17679	1.2115	1.22062	0.287615	0.0366271
COA5	0.900724	1.04137	1.06515	1.30507	1.22045	0.28741	0.0725292
NFATC2	0.944764	0.837745	1.0725	1.10242	1.22014	0.287049	0.106876
PPP1R2	1.18591	0.829099	1.33603	1.1224	1.22006	0.286949	0.099423
PPP2R1B	1.00447	1.06152	1.1745	1.34564	1.21982	0.286663	0.078348
G6PD	0.973108	1.0249	1.16833	1.26793	1.21934	0.286103	0.0345879
NCAM2	0.907071	0.629293	1.07374	0.79899	1.21893	0.285621	0.00286758
ANXA11	0.805858	0.972385	1.08703	1.08033	1.21882	0.285489	0.133315
SUFU	1.14533	1.048	1.364	1.30667	1.21763	0.284075	0.0266118
APBB1	0.995383	0.719298	1.07479	1.01293	1.21756	0.283987	0.165927
AAK1	0.98232	0.858564	1.12376	1.11713	1.21729	0.283669	0.090672
SLC1A5	1.23641	1.11277	1.4212	1.4375	1.21689	0.283197	0.085325
GGA3	0.820018	0.90957	1.12643	0.977173	1.21624	0.282432	0.180879
MKL2	0.928138	1.00101	1.19737	1.14879	1.21616	0.282332	0.0902158
IKBKG	1.04141	0.832298	1.19876	1.07971	1.21602	0.282169	0.0696907
DCLK2	0.967811	1.02575	1.22747	1.19635	1.21582	0.281934	0.0649672
PARP14	0.956434	0.927052	1.10334	1.18541	1.21517	0.281158	0.0854236
PLEKHA2	0.845985	0.908691	0.944994	1.18702	1.21505	0.281012	0.141211
NCAPG	0.974041	0.962754	1.18397	1.1693	1.21503	0.280998	0.00258783
CHST14	1.05746	1.17848	1.37408	1.3423	1.21487	0.280804	0.0980228
SOD1	1.08916	0.738602	1.2229	0.995947	1.21397	0.279732	0.0974432
NCAPH2	1.02748	1.00597	1.23059	1.23775	1.21387	0.279609	0.0209571
ERAP1	0.954262	0.920998	1.13514	1.14033	1.21341	0.279073	0.0304972
LAMTOR5	1.22781	0.780749	1.36257	1.0738	1.21299	0.278571	0.112803
NAAA	0.949339	1.21145	1.1696	1.45044	1.21254	0.27803	0.0129695
KCTD9	0.955682	0.948864	1.11136	1.19773	1.21241	0.277878	0.0720617
PSRC1	1.15574	1.20355	1.43443	1.42486	1.21193	0.277304	0.0363683
EPHX1	0.967975	0.989669	1.18492	1.18698	1.21161	0.276925	0.0150707
NIPSNAP3A	1.16783	1.0979	1.2704	1.47436	1.21142	0.276699	0.165333
TPX2	0.984898	1.05933	1.15858	1.31715	1.21108	0.276296	0.0613012
PTRH1	0.840805	0.901189	1.04483	1.06404	1.21061	0.275733	0.0355717
CHKA	1.0261	0.979834	1.2586	1.16963	1.21053	0.275634	0.0320796
KIAA1609	0.920782	1.05864	1.20576	1.19033	1.2105	0.275602	0.112215
LRRC42	1.02022	0.969666	1.25581	1.15268	1.21037	0.275443	0.0397727
GMIP	1.02597	0.998918	1.24459	1.20455	1.20951	0.274427	0.00974114
WASH6P	0.858833	0.792054	1.07439	0.922232	1.20942	0.274317	0.0770629
TMEM106C	1.183	0.98229	1.34357	1.27509	1.20938	0.274266	0.0903345
ASRGL1	0.942995	0.881159	1.08116	1.12464	1.20922	0.274072	0.0857045
CKAP2L	0.910314	1.15807	1.23206	1.26906	1.20921	0.27407	0.144268
TXNDC17	1.17234	0.984632	1.30077	1.30735	1.20916	0.274006	0.129441
DLGAP5	1.00892	1.05017	1.21405	1.27536	1.20899	0.273799	0.0148327
LMAN2L	1.05655	0.969655	1.23034	1.21931	1.20899	0.273797	0.0564276
CRK	1.19372	0.888528	1.33225	1.18506	1.20894	0.273742	0.11089
H6PD	1.11277	0.945745	1.48404	1.00426	1.20879	0.273558	0.200246
TXN2	1.04264	0.847868	1.18023	1.10465	1.20861	0.27335	0.0934189
AIFM2	0.965922	0.934195	1.17274	1.12221	1.20779	0.272372	0.0151462
ATL3	0.946721	0.822404	1.14344	0.993169	1.20772	0.272288	0.0224456
SLC20A1	1.11954	0.880463	1.22622	1.18895	1.20758	0.272123	0.144016
CSPG4	1.05022	0.78821	1.1452	1.07424	1.20724	0.271718	0.147948
SHC1	1.02797	0.940559	1.21445	1.162	1.20722	0.271692	0.0272172
DTL	0.936789	1.12137	1.13148	1.35272	1.207	0.271429	0.0273243
KIF4A	0.985991	0.977371	1.17565	1.19397	1.20692	0.271325	0.0210772
NANS	1.15347	0.944307	1.29827	1.23267	1.20649	0.270816	0.10187
USP47	1.01591	0.854719	1.16119	1.09544	1.20635	0.270648	0.0771556
UGDH	0.974798	0.920363	1.16028	1.125	1.20585	0.270052	0.0156151
MYOF	0.983645	0.985981	1.1729	1.2021	1.20581	0.270006	0.0210675
POLE4	0.771679	0.814638	1.02546	0.887033	1.20562	0.269771	0.161546
BLVRB	0.971875	0.964583	1.18021	1.15417	1.20549	0.269616	0.0149878
NUB1	1.01938	0.978335	1.18244	1.22577	1.20548	0.269607	0.0645315
SNX16	1.0079	0.764067	1.10267	1.03258	1.20501	0.26905	0.142
FZD6	0.942825	1.12444	1.13565	1.35538	1.20499	0.26902	0.0285542
NT5C2	1.03176	0.993428	1.23877	1.20153	1.20498	0.269004	0.000839866
PHLDB1	1.00813	0.961382	1.14431	1.22866	1.20485	0.268854	0.100005
HIF1AN	1.02132	1.00556	1.16404	1.27804	1.20485	0.26885	0.0964112
STK4	0.936585	0.903415	1.05171	1.16488	1.20467	0.268633	0.117979
VHL	0.935266	0.972947	1.10435	1.1942	1.20456	0.268503	0.0422957
INPP1	0.95544	0.990674	1.13472	1.20933	1.20447	0.268402	0.0313972
PC	0.971574	0.942132	1.14315	1.16142	1.20424	0.268128	0.0386673
MYO5C	0.91399	0.924352	1.10466	1.10881	1.20406	0.267906	0.00527537
TIAM1	0.914286	0.863736	1.09341	1.04725	1.20396	0.267782	0.00385811
ANKRD13A	0.901235	0.861111	1.0607	1.0607	1.20374	0.267519	0.0354235
IPP	0.972851	0.98371	1.10317	1.25068	1.20305	0.2667	0.105452
NTAN1	0.913228	0.916402	1.06455	1.13651	1.20301	0.266646	0.058286
LZIC	1.09931	0.743363	1.20747	1.00885	1.20277	0.266367	0.126854
FKBP9	1.07783	0.91791	1.22388	1.17591	1.20246	0.265986	0.0860284
GPX8	1.07204	0.990323	1.40968	1.06989	1.20229	0.26579	0.176329
LIN54	1.00239	1.03465	1.17204	1.27599	1.20176	0.265148	0.0549662
CCM2	0.907807	0.871262	1.11462	1.02326	1.20168	0.265054	0.0482575
SDCBP	1.43444	0.947778	1.54444	1.31778	1.20149	0.264828	0.158016
FEM1B	0.898197	0.987275	1.09226	1.17285	1.20135	0.264656	0.00711189
ARRB1	0.888377	1.08976	1.18642	1.18987	1.20128	0.264572	0.146847
STIM1	1.05612	1.03827	1.26148	1.25383	1.20097	0.264205	0.00771509
ZYX	1.01708	0.922551	1.21185	1.11732	1.20083	0.264028	7.0734e-06
STX16-NPEPL1	0.971079	0.968854	1.0723	1.25695	1.20069	0.263861	0.14245
SPTBN1	1.03239	0.821127	1.22394	1.00141	1.20061	0.263765	0.0096428
DENND5B	1.25771	1.20099	1.64858	1.30333	1.2006	0.263758	0.168487
CSTB	1.18923	1.10497	1.61188	1.14227	1.20048	0.263613	0.221986
ATG3	0.996475	0.942421	1.19741	1.12926	1.2	0.263034	0.0115698
EBAG9	1.0184	1.06072	0.837167	0.895124	0.833186	-0.26329	0.0143438
ACADVL	1.22724	0.691829	0.842023	0.75642	0.832928	-0.263737	0.302881
KLHL20	0.803939	1.31871	0.833483	0.933751	0.83256	-0.264374	0.274381
SCD	0.849564	0.993459	0.75436	0.77907	0.832019	-0.265312	0.116975
RPS6	0.967909	1.2381	0.94617	0.888199	0.831534	-0.266152	0.230249
RPL27	0.937705	1.18251	0.902732	0.859016	0.830928	-0.267205	0.215721
WDR12	0.982533	1.02533	0.809607	0.857642	0.830361	-0.268189	0.00489669
MAPK9	0.968932	0.948544	0.851456	0.739806	0.829873	-0.269037	0.0868311
LARS	1.01938	1.11806	0.825551	0.947137	0.829349	-0.269949	0.0199643
SGSH	1.06274	0.945004	0.807901	0.8567	0.82909	-0.2704	0.143825
ROCK1	1.02569	0.963001	0.84481	0.8037	0.828941	-0.270659	0.0201679
NT5E	0.967742	0.954394	0.83426	0.758621	0.828704	-0.271072	0.0595174
CTBP2	0.980021	1.0673	0.947424	0.748686	0.828454	-0.271506	0.217547
URGCP	1.0135	1.07381	0.857786	0.871287	0.828374	-0.271645	0.041354
RREB1	0.944129	0.964962	0.745265	0.836174	0.828373	-0.271648	0.0670674
H2AFX	0.998976	1.03889	1.02968	0.658137	0.828227	-0.271902	0.275615
ONECUT3	1.09116	1.17329	0.895307	0.980144	0.828218	-0.271917	0.00221558
BPGM	0.921288	1.08766	0.76297	0.899821	0.827694	-0.272831	0.0270772
C18orf21	1.01393	1.06871	0.818942	0.902507	0.826572	-0.274788	0.0253131
PRPF4	0.835727	1.12567	0.605925	1.01526	0.826545	-0.274835	0.107429
C12orf73	0.880583	1.1103	0.788514	0.856882	0.826465	-0.274974	0.139075
ASPH	0.981025	0.981973	0.821632	0.79981	0.826003	-0.275781	0.0211893
ZC3H8	0.913151	1.01075	0.793218	0.795699	0.825881	-0.275994	0.0880663
EIF4H	1.03538	1.10614	1.04683	0.721124	0.825559	-0.276557	0.25946
CHCHD2	1.01322	1.4387	0.90024	1.1238	0.82549	-0.276677	0.140351
EPHA1	0.913333	0.966667	0.725185	0.826667	0.825453	-0.276742	0.0463737
CHORDC1	0.991431	1.05741	0.82862	0.862039	0.825178	-0.277223	0.0288579
KRT5	1.08944	1.64076	0.953079	1.29912	0.824919	-0.277675	0.129117
CLUH	0.9964	0.978398	0.813681	0.814581	0.824521	-0.278371	0.0173452
STK10	1.07952	1.2037	1.03595	0.843137	0.822996	-0.281042	0.211719
TMEM65	1.01515	1.09596	0.834343	0.90303	0.822967	-0.281094	0.0103199
TMEM205	0.919175	1.0215	0.740327	0.856406	0.822774	-0.281433	0.0127256
RCC2	0.948887	1.07749	0.789777	0.877164	0.82262	-0.281702	0.0363447
MAT2A	1.0137	1.11546	0.95499	0.796477	0.82261	-0.281719	0.192064
REEP6	1.01747	1.0655	0.851528	0.860262	0.821803	-0.283136	0.0335783
HRSP12	0.95905	1.15479	0.794431	0.94267	0.821775	-0.283186	0.039924
TRIM28	1.00606	1.07359	0.82684	0.880519	0.820983	-0.284577	0.0118386
TAF1B	0.793505	0.8801	0.752706	0.621149	0.820896	-0.284729	0.200257
PGM2	0.994854	1.06089	0.830189	0.856775	0.820609	-0.285233	0.0339227
LMBRD1	1.08643	1.1236	0.78911	1.0242	0.820493	-0.285437	0.147306
SLC39A7	1.00102	1.04893	0.802243	0.879715	0.820487	-0.285447	0.0255158
NME1	1.912	0.761143	1.272	0.921143	0.820436	-0.285537	0.327979
BRCA2	1.19113	1.15927	0.90785	1.02048	0.820426	-0.285555	0.104983
RFX3	1.42523	1.39019	0.872664	1.43692	0.820332	-0.28572	0.276854
TANK	1.09375	0.952724	0.855769	0.822917	0.820282	-0.285808	0.091053
RPL10	0.932134	0.950123	0.564186	0.978741	0.819722	-0.286793	0.274708
SLC29A2	1.37005	0.76715	0.920773	0.830918	0.81962	-0.286972	0.29488
NUDT16	0.966403	0.972332	0.857708	0.731225	0.819572	-0.287058	0.115185
RPL24	0.926559	1.18511	0.910463	0.81992	0.819438	-0.287294	0.235979
YAE1D1	1.6097	1.22996	1.14135	1.1846	0.819094	-0.2879	0.219269
RAB3IP	0.966197	0.697887	0.703521	0.659155	0.818874	-0.288286	0.2034
NAT14	0.978261	1.05853	0.827759	0.839465	0.818555	-0.288849	0.0583891
STEAP1	0.878295	0.889147	0.712403	0.734109	0.818421	-0.289085	0.01076
ARHGEF3	0.981878	0.71911	0.738056	0.654036	0.818402	-0.289119	0.166981
GDPD1	1.00775	1.16624	0.850129	0.926787	0.817353	-0.290968	0.0646897
CUTC	1.01197	1.09316	0.837607	0.882906	0.817296	-0.291069	0.0296231
LONP2	1.05945	1.01559	0.863548	0.832359	0.817285	-0.291089	0.0106336
SERPINB5	1.02496	0.946958	0.819813	0.791732	0.817247	-0.291156	0.043816
GCAT	0.938807	1.0519	0.769171	0.855926	0.816342	-0.292754	0.0228896
THEMIS2	1.32854	1.11151	0.726619	1.26259	0.815233	-0.294715	0.328277
FLG2	0.497774	0.87908	0.461424	0.660979	0.815194	-0.294785	0.197432
RPS3	0.956957	1.14715	0.960961	0.753754	0.814938	-0.295238	0.25324
USP3	0.974359	1.02918	0.787798	0.844385	0.814651	-0.295745	0.00151575
MBP	0.952455	1.09119	0.787217	0.877631	0.814645	-0.295756	0.0403893
MARVELD3	1.09664	1.31924	0.97843	0.988783	0.814286	-0.296393	0.140654
SHROOM2	0.988414	0.784214	0.685011	0.758146	0.814134	-0.296662	0.222718
PARD3	1.65724	1.1331	1.08009	1.19081	0.813846	-0.297173	0.281726
SORD	1.00081	1.10275	0.805016	0.906579	0.813666	-0.297491	0.00030749
EML4	0.975548	1.10793	0.8086	0.886172	0.813436	-0.2979	0.0445871
C1orf226	1.00651	1.13395	0.859535	0.88093	0.813125	-0.298451	0.0824914
SCRN2	1.15529	1.1088	0.903066	0.936696	0.812582	-0.299415	0.0594012
FBRSL1	1.09652	1.15376	0.907969	0.919192	0.81197	-0.300502	0.0344817
HDAC2	1.00728	1.07461	0.808917	0.880801	0.811626	-0.301113	0.00369252
ASNS	1.01915	1.11383	0.826596	0.904255	0.811471	-0.301388	0.0134654
ELFN2	0.887057	0.976917	0.713932	0.798021	0.811146	-0.301967	0.00521773
SEC11C	0.957926	0.925636	0.828767	0.69863	0.810909	-0.302388	0.0853423
CCDC59	0.889971	0.968841	0.748783	0.757546	0.810372	-0.303344	0.0624947
THADA	2.08633	1.74101	1.86571	1.23501	0.81015	-0.303738	0.119122
ZC3H13	0.880933	0.974188	0.72856	0.773522	0.809695	-0.30455	0.0432738
RNF141	0.997893	0.997191	0.772472	0.842697	0.809574	-0.304765	0.0587494
RABL2A	1.03966	0.998312	0.805907	0.843882	0.809524	-0.304855	0.0641626
HSPH1	1.01829	0.99187	0.822154	0.801829	0.807887	-0.307775	0.00502553
ATG2A	1.45749	1.08232	0.948718	1.10256	0.807651	-0.308195	0.262658
RFK	1.05967	1.06802	0.881862	0.836516	0.807628	-0.308238	0.0415236
RBL2	1.14672	0.732046	0.627799	0.886486	0.806001	-0.311147	0.342078
RPL34	0.923633	1.3096	0.895769	0.900929	0.804529	-0.313784	0.228331
VSNL1	1.03263	1.05874	0.809282	0.873096	0.804438	-0.313946	0.029265
TTC39B	1.17355	0.911846	0.822773	0.853076	0.803611	-0.315431	0.197161
MSMO1	1.11304	1.01107	0.849802	0.856917	0.803498	-0.315633	0.0813743
DNMT3B	1.3887	1.3278	0.895903	1.2835	0.802283	-0.317817	0.221465
ALDH2	1.00713	1.01222	0.823829	0.794297	0.801311	-0.319566	0.0274005
ERCC4	1.72699	1.42122	1.13105	1.39158	0.801288	-0.319606	0.234181
NIPSNAP1	1.27132	1.27907	0.940891	1.09981	0.800152	-0.321654	0.0917733
RAB3A	1.07502	1.12631	0.832858	0.926876	0.799396	-0.323018	0.0307086
JUNB	0.968075	0.879812	0.789671	0.686385	0.79878	-0.324129	0.012854
ST14	0.94809	1.10872	0.832517	0.80999	0.798571	-0.324507	0.132496
LTA4H	1.02994	1.0787	0.836612	0.846878	0.798377	-0.324857	0.0287424
EMC3	1.07763	1.71184	0.930263	1.29605	0.798113	-0.325335	0.141578
AMN1	1.20605	1.07656	0.835539	0.982987	0.796687	-0.327914	0.171257
LRRC8A	0.981449	1.02208	0.793286	0.800353	0.795414	-0.330221	0.0260104
ANP32B	1.07414	0.955696	0.974684	0.639241	0.7951	-0.330791	0.153071
BLM	1.02959	1.01183	0.808115	0.814877	0.795031	-0.330917	0.0186272
FOSL1	0.944934	0.922907	0.773128	0.709251	0.793632	-0.333458	0.0344245
SRPR	0.981405	0.991736	0.821281	0.740702	0.791623	-0.337114	0.0692657
DUS1L	0.973333	1.14133	0.779556	0.894222	0.791509	-0.337322	0.038319
FAM195B	1.02893	1.3044	0.845283	1.00126	0.791375	-0.337567	0.076623
AKR1A1	1.03678	1.05389	0.826347	0.827203	0.790917	-0.338403	0.0118299
ENTHD2	1.09326	1.04145	0.805699	0.880829	0.790049	-0.339987	0.087856
PCGF2	1.08978	0.582222	0.548444	0.772444	0.790005	-0.340066	0.357563
AIM1	1.06909	0.992727	0.827273	0.8	0.789242	-0.341461	0.0358079
MGAT4B	1.21336	0.939655	0.846983	0.851293	0.788789	-0.342289	0.17467
ZCCHC8	1.02441	0.932394	0.796244	0.743662	0.786948	-0.345659	0.0300211
STAU1	0.968623	1.06275	0.787449	0.809717	0.786248	-0.346943	0.0522074
TAF4B	1.36907	1.31031	1.1	1.00619	0.786072	-0.347267	0.0194408
FSCN1	0.968804	1.16291	0.774697	0.900347	0.785772	-0.347817	0.0473636
ABHD17C	1.43173	1.53012	1.31627	1.00904	0.785085	-0.34908	0.18059
U2AF1	0.989163	1.17635	0.952709	0.746798	0.784804	-0.349595	0.223052
MAOB	0.955175	1.05134	0.722086	0.851671	0.784322	-0.350483	0.0245289
CDK5RAP3	0.990514	1.03478	0.776285	0.810277	0.783372	-0.35223	0.00745454
TPPP	1.32031	1.07031	0.861607	1.01004	0.782913	-0.353076	0.208416
THAP11	1.01995	0.954669	0.780598	0.764279	0.782369	-0.354079	0.0361075
APC	1.11958	0.96432	0.823529	0.805207	0.781583	-0.35553	0.093021
MOSPD1	0.985088	1.08684	0.786842	0.830702	0.780694	-0.35717	0.0403395
CECR2	1.76947	1.2582	1.20594	1.15574	0.780034	-0.358391	0.192751
CLDN4	0.825425	1.20412	0.729633	0.853178	0.779885	-0.358666	0.165181
NFIA	0.933842	0.977099	0.7905	0.697201	0.778518	-0.361199	0.0993447
BAK1	1.60279	1.06446	1.04268	1.0331	0.77825	-0.361695	0.232197
KDM2B	1.24239	1.19278	0.889515	1.00564	0.778241	-0.361712	0.0947816
TMC6	1.75297	1.08907	1.03325	1.17815	0.778103	-0.361967	0.289195
TRIM72	1.01943	1.01014	0.798986	0.779561	0.777778	-0.36257	0.00715183
SDHC	1.00156	0.995334	0.746501	0.806376	0.777648	-0.362811	0.0470387
S100A16	1.04327	0.845004	0.771833	0.696302	0.7775	-0.363085	0.0904718
PLAUR	1.20258	1.03864	0.860656	0.879391	0.776385	-0.365157	0.111256
SMEK2	1.08862	1.13595	0.786506	0.939577	0.775917	-0.366026	0.0665341
AGGF1	1.33226	1.04301	0.836559	1.00323	0.774559	-0.368554	0.224507
FMR1	1.31903	1.01959	0.944963	0.865672	0.774232	-0.369162	0.125746
TRUB1	1.01142	1.0703	0.806678	0.803163	0.773322	-0.370859	0.041843
EIF2AK4	0.98017	1.09443	0.812087	0.791313	0.772872	-0.371698	0.0888382
HMGN1	0.989842	1.21332	0.957111	0.744921	0.772541	-0.372317	0.227793
NTSR1	0.904464	0.871574	0.773688	0.598277	0.772487	-0.372418	0.107936
PHACTR2	1.18268	1.08131	0.910243	0.838437	0.772388	-0.372602	0.0182437
GAPDH	1.00846	1.10237	0.781726	0.84687	0.771543	-0.374181	0.0189644
TRIM65	0.969517	1.03387	0.751905	0.793395	0.771344	-0.374554	0.0158729
RSL1D1	0.941395	1.12651	0.742326	0.852093	0.77103	-0.375141	0.0502332
MACROD1	0.791935	1.02661	0.664516	0.73629	0.770288	-0.37653	0.118355
TLCD1	0.976848	0.975067	0.793411	0.708816	0.769617	-0.377788	0.0579699
POLR3G	1.04028	0.848723	0.761297	0.691552	0.769111	-0.378737	0.0866886
CHMP2B	1.0708	1.00688	0.803343	0.794494	0.769049	-0.378853	0.0363683
THEM6	1.00153	0.981623	0.758806	0.762634	0.767181	-0.38236	0.0163498
NIT1	1.00178	1.07226	0.778769	0.811775	0.766882	-0.382924	0.0246169
SDHA	0.988701	0.972559	0.748184	0.755448	0.766667	-0.383329	0.0162662
GART	0.994043	1.05021	0.757447	0.809362	0.766445	-0.383747	0.00283691
CAAP1	1.01403	1.07591	0.783828	0.817657	0.766285	-0.384047	0.0182613
MRPL52	1.35935	0.993648	0.820327	0.980944	0.765523	-0.385483	0.242499
DDX39A	0.940741	1.01019	1.02222	0.468519	0.76412	-0.38813	0.297526
FTSJD2	0.90622	1.10431	0.746411	0.789474	0.763922	-0.388503	0.100487
POLR3H	1.28587	0.895361	0.802589	0.86192	0.763106	-0.390045	0.228009
TROVE2	1.02946	1.05387	0.767677	0.819865	0.76202	-0.392099	0.0178154
HNRNPA1	1.36706	1.06136	0.801938	1.04844	0.761968	-0.392198	0.242726
KRT82	0.967626	1.02518	0.496403	1.02158	0.761733	-0.392643	0.24757
SLC4A7	1.03542	1.06358	0.79564	0.802906	0.761575	-0.392942	0.0132793
CLYBL	1.5801	1.9522	1.02326	1.66537	0.761156	-0.393736	0.0985992
SIRT7	0.919452	0.970865	0.614396	0.823479	0.760653	-0.39469	0.106737
PLAA	0.995117	0.975586	0.754883	0.743164	0.760159	-0.395628	0.00526084
CLDN7	1.03738	0.926773	0.792525	0.700229	0.76	-0.395929	0.0123553
ZNF516	1.10976	0.913618	0.775407	0.760163	0.758915	-0.39799	0.113036
BPTF	0.967314	1.0429	0.748723	0.776302	0.758638	-0.398516	0.0313937
RPL10A	0.999157	0.89629	0.70489	0.731029	0.757562	-0.400564	0.087118
ADAM19	0.920498	1.04215	0.713602	0.770115	0.755979	-0.403583	0.0430262
SLC20A2	1.01485	0.944978	0.719651	0.758952	0.754456	-0.406491	0.07101
STK39	1.01988	0.801988	0.737365	0.636288	0.753979	-0.407404	0.0811552
ZDHHC6	1.08035	1.01048	0.762445	0.813974	0.753968	-0.407424	0.0737693
BANF1	1.22222	1.08193	1.23906	0.497194	0.753531	-0.40826	0.259162
H1F0	0.92236	1.16253	0.865424	0.697723	0.749752	-0.415515	0.211202
RPS6KC1	1.32063	1.42152	1.10987	0.942825	0.748569	-0.417793	0.117983
RPL37A	1.15182	1.16832	1.022	0.712871	0.747748	-0.419376	0.161618
TXLNG	1.00351	0.976316	0.704386	0.774561	0.747009	-0.420802	0.0611159
FER	0.972795	1.02814	0.712946	0.77955	0.745898	-0.42295	0.0070463
FAM107B	1.03377	0.964353	0.716698	0.771107	0.744601	-0.425461	0.0757725
PAM	0.926621	1.02304	0.709044	0.738908	0.74267	-0.429208	0.0419797
KDM3B	1.07422	0.90625	0.435937	1.03438	0.742406	-0.429719	0.313058
ATP5E	0.841286	1.42427	0.86722	0.814315	0.742216	-0.430089	0.263525
TAF1C	0.975482	1.07093	0.774081	0.744308	0.741977	-0.430554	0.0741172
AFAP1	0.91198	1.05949	0.672372	0.789731	0.741629	-0.431231	0.018822
SDHB	0.951817	1.13948	0.744717	0.801352	0.739289	-0.43579	0.0750696
RAVER1	1.09109	1.15182	0.82085	0.834008	0.737816	-0.438667	0.0256937
CLIC1	0.990342	0.846356	0.703248	0.651449	0.737572	-0.439145	0.0601525
AMMECR1	1.09624	0.811845	0.724244	0.682912	0.737472	-0.43934	0.143798
GSR	0.978588	0.799366	0.689929	0.61935	0.736396	-0.441446	0.0725069
IMPAD1	1.21209	1.0956	1.02967	0.667033	0.735238	-0.443717	0.121908
ACAA2	0.947409	0.95669	0.730085	0.668213	0.734362	-0.445436	0.0444856
HMGN2	1.05761	2.18313	1.16255	1.21605	0.733968	-0.44621	0.284405
ITGA2	0.994885	0.992327	0.755328	0.702472	0.733591	-0.446953	0.0301515
ABCC2	0.9335	1.10889	0.75478	0.740648	0.732194	-0.449703	0.106175
SCAF11	1.01527	1.01078	0.701707	0.781671	0.732151	-0.449787	0.0491441
KANK1	3.68885	1.56115	2.34712	1.48921	0.73073	-0.45259	0.232949
ARPP19	1.0999	1.08533	1.1103	0.484912	0.73	-0.454032	0.255516
ANXA1	0.960092	1.10361	0.723715	0.778972	0.728152	-0.457689	0.049669
LLGL2	0.924198	1.05904	0.70481	0.739067	0.728041	-0.457908	0.0586864
AP1M2	1.02492	1.20483	0.791277	0.830218	0.727209	-0.459558	0.0724899
KRT1	0.821683	1.66334	0.661912	1.13409	0.722732	-0.468466	0.156676
RAB25	0.941612	1.10444	0.73602	0.741776	0.722267	-0.469396	0.085841
RPL15	1.01878	1.44601	0.940141	0.834507	0.72	-0.473931	0.209289
EMC4	0.80597	0.990573	0.600157	0.69128	0.718846	-0.476246	0.0582505
RPS23	0.913504	0.857899	0.466902	0.80406	0.717489	-0.478972	0.211811
DYM	1.06454	1.05766	0.777108	0.743546	0.716545	-0.480871	0.0141075
ATP5O	0.948571	1.3181	0.875238	0.748571	0.716387	-0.48119	0.209238
LAMC2	1.02625	0.973753	0.68329	0.746282	0.714786	-0.484417	0.0635837
PABPC4	2.99594	1.96146	1.60041	1.93306	0.712766	-0.4885	0.243524
HMGN5	1.02788	1.21326	0.749812	0.845516	0.711836	-0.490383	0.0439186
TNFRSF21	0.969647	0.907301	0.602133	0.730107	0.70979	-0.494535	0.106996
MTUS1	1.00884	1.13666	0.7291	0.786174	0.706257	-0.501735	0.0355797
KRTCAP3	2.24513	1.67967	1.33008	1.4415	0.706175	-0.501903	0.16895
PUM2	1.0506	0.889881	0.71627	0.652778	0.705521	-0.503238	0.0536432
RBP1	1.02121	0.978793	0.699021	0.705546	0.702284	-0.509874	0.0261038
MDM4	1.72156	0.93014	1.07984	0.780439	0.701543	-0.511396	0.177049
BCAP31	0.940909	0.830909	0.554545	0.688182	0.701385	-0.511721	0.137362
NFIX	1.03946	0.59398	0.515719	0.622074	0.69656	-0.52168	0.267058
SOAT1	1.03162	1.02222	0.674359	0.747863	0.692468	-0.530181	0.0415434
SLC1A3	0.88955	1.06117	0.628717	0.709431	0.685976	-0.543771	0.0468965
CTNND1	2.13858	2.04567	1.4126	1.45197	0.684607	-0.546653	0.0318007
ANK3	1.0832	1.43313	0.758165	0.961897	0.68356	-0.54886	0.0577961
PPP1R14C	1.42533	1.22554	0.763131	1.0484	0.683372	-0.549257	0.166801
KRT18	1.53638	0.811033	0.855634	0.733568	0.677	-0.562772	0.213934
SLC4A2	1.01627	0.941905	0.635167	0.664601	0.663766	-0.591254	0.049771
ESCO1	0.974217	0.580724	0.396562	0.627993	0.658902	-0.601863	0.275989
METTL18	2.074	1.32169	1.04419	1.19013	0.65799	-0.603862	0.209557
HNRNPA3	0.962559	0.770671	0.449298	0.687207	0.655716	-0.608858	0.198688
MIF	1.0134	1.6134	1.01134	0.695876	0.649922	-0.621663	0.249285
PROM1	1.03349	0.971975	0.652085	0.645249	0.646898	-0.628389	0.0245312
FAM110C	1.26661	1.20804	0.804196	0.789336	0.643942	-0.634997	0.0157763
HIST1H1E	0.839548	1.18644	0.60791	0.685876	0.638595	-0.647028	0.112042
EPB41L5	0.971768	1.14042	0.597325	0.742942	0.634541	-0.656215	0.0094944
SSR1	0.431153	0.5919	0.180062	0.463551	0.629111	-0.668614	0.0995856
RPS6KA3	1.01969	1.14897	0.695205	0.65411	0.622187	-0.68458	0.0652598
GRHL1	0.813089	0.513034	0.268996	0.550749	0.618151	-0.693968	0.272029
ZFP36L2	1.2469	1.25931	0.387097	1.13524	0.607426	-0.71922	0.204383
PPP2CA	1.02361	1.38912	1.02875	0.436345	0.607234	-0.719675	0.251715
PERP	1.89943	1.84986	0.706799	1.56091	0.604836	-0.725385	0.174338
HIST1H1C	0.816764	1.02827	0.74269	0.365497	0.600634	-0.735442	0.214571
AKAP17A	0.90651	1.02632	0.496537	0.642659	0.589394	-0.762695	0.0105509
TRIB1	0.955682	1.23295	0.443182	0.836364	0.584631	-0.774401	0.0403667
IRS1	1.07864	1.09021	0.592907	0.64919	0.572698	-0.804153	0.0153475
CRYBG3	2.09191	1.30453	0.666667	1.27298	0.571082	-0.808229	0.242955
NAV3	1.1635	1.52852	0.81749	0.702471	0.564619	-0.824651	0.123736
FHOD1	1.01788	1.30775	0.675857	0.615499	0.555271	-0.848737	0.103928
DPYSL5	0.991297	1.08877	0.592689	0.562228	0.55523	-0.848842	0.043741
HIST2H3PS2	1.07086	1.608	0.874286	0.589714	0.546502	-0.871702	0.1893
SLC44A2	0.948357	1.06964	0.56651	0.523474	0.540132	-0.888617	0.0557836
ACSL5	0.944368	1.04876	0.510989	0.555632	0.535148	-0.90199	0.0205001
ARHGAP5	1.07692	1.31289	0.775468	0.502079	0.53458	-0.903522	0.136695
UPP1	0.894778	1.08782	0.546677	0.502373	0.52913	-0.918306	0.0792473
FN3K	0.93399	0.834974	0.449913	0.470759	0.520458	-0.942146	0.0446804
SRP19	1.01339	1.11429	0.548214	0.504464	0.494755	-1.01522	0.0425734
TRAF3IP1	0.917387	0.907781	0.818444	0.0576369	0.48	-1.05889	0.21312
S100A14	1.10586	1.31193	0.525053	0.518701	0.431699	-1.2119	0.0488232
MAP2	1.04604	0.90717	0.390943	0.422642	0.416538	-1.26348	0.0472901
SAMD9	0.976422	1.2834	0.539528	0.375405	0.404869	-1.30447	0.10725
AKR1C3	1.04866	0.922426	0.416079	0.346262	0.386762	-1.37048	0.0148462
