# Supplementary material for: PUMILIO proteins promote colorectal cancer growth via suppressing p21
Source: Nat Commun. 2022 Mar 25;13:1627. doi: 10.1038/s41467-022-29309-1 (PMC8956581; doi:10.1038/s41467-022-29309-1)
Supplement: Supplementary file 8 — Supplementary Data 5 [file 41467_2022_29309_MOESM8_ESM.xlsx]

## Sheet: PUM1 KO_CHANGED mRNA KEGG
Supplementary Data 5. KEGG analysis of mRNAs and proteins changed in Pum1-/- and Pum2-/- cells
Overlap Results
Collection(s):	CP:KEGG
# overlaps shown:	20
# genesets in collections:	186
# genes in comparison (n):	1085
# genes in universe (N):	40312
Gene Set Name	# Genes in Gene Set (K)	Description	# Genes in Overlap (k)	k/K	p-value	FDR q-value
KEGG_PATHWAYS_IN_CANCER	325	Pathways in cancer	39	0.12	8.15e-15	1.52e-12
KEGG_FOCAL_ADHESION	199	Focal adhesion	26	0.1307	3.56e-11	3.31e-09
KEGG_MELANOGENESIS	101	Melanogenesis	18	0.1782	2.18e-10	1.35e-08
KEGG_BASAL_CELL_CARCINOMA	55	Basal cell carcinoma	13	0.2364	1.85e-09	8.58e-08
KEGG_MAPK_SIGNALING_PATHWAY	267	MAPK signaling pathway	27	0.1011	4.91e-09	1.56e-07
KEGG_WNT_SIGNALING_PATHWAY	151	Wnt signaling pathway	20	0.1325	5.02e-09	1.56e-07
KEGG_ECM_RECEPTOR_INTERACTION	84	ECM-receptor interaction	15	0.1786	6.7e-09	1.78e-07
KEGG_REGULATION_OF_ACTIN_CYTOSKELETON	213	Regulation of actin cytoskeleton	21	0.0986	3.73e-07	8.67e-06
KEGG_AXON_GUIDANCE	129	Axon guidance	15	0.1163	2.2e-06	4.12e-05
KEGG_HEDGEHOG_SIGNALING_PATHWAY	56	Hedgehog signaling pathway	10	0.1786	2.22e-06	4.12e-05
KEGG_ARRHYTHMOGENIC_RIGHT_VENTRICULAR_CARDIOMYOPATHY_ARVC	74	Arrhythmogenic right ventricular cardiomyopathy (ARVC)	11	0.1486	4.53e-06	7.67e-05
KEGG_TGF_BETA_SIGNALING_PATHWAY	86	TGF-beta signaling pathway	11	0.1279	1.98e-05	0.000282
KEGG_INSULIN_SIGNALING_PATHWAY	137	Insulin signaling pathway	14	0.1022	2.12e-05	0.000282
KEGG_NATURAL_KILLER_CELL_MEDIATED_CYTOTOXICITY	137	Natural killer cell mediated cytotoxicity	14	0.1022	2.12e-05	0.000282
KEGG_LYSOSOME	121	Lysosome	13	0.1074	2.43e-05	0.000298
KEGG_CHRONIC_MYELOID_LEUKEMIA	73	Chronic myeloid leukemia	10	0.137	2.56e-05	0.000298
KEGG_PROSTATE_CANCER	89	Prostate cancer	11	0.1236	2.75e-05	0.0003
KEGG_DILATED_CARDIOMYOPATHY	90	Dilated cardiomyopathy	11	0.1222	3.05e-05	0.000315
KEGG_COLORECTAL_CANCER	62	Colorectal cancer	9	0.1452	4.04e-05	0.000396
KEGG_VASCULAR_SMOOTH_MUSCLE_CONTRACTION	115	Vascular smooth muscle contraction	12	0.1043	6.6e-05	0.000614
Gene/Gene Set Overlap Matrix
Entrez Gene Id	Gene Symbol	Gene Description	KEGG_PATHWAYS_IN_CANCER	KEGG_FOCAL_ADHESION	KEGG_MELANOGENESIS	KEGG_BASAL_CELL_CARCINOMA	KEGG_MAPK_SIGNALING_PATHWAY	KEGG_WNT_SIGNALING_PATHWAY	KEGG_ECM_RECEPTOR_INTERACTION	KEGG_REGULATION_OF_ACTIN_CYTOSKELETON	KEGG_AXON_GUIDANCE	KEGG_HEDGEHOG_SIGNALING_PATHWAY	KEGG_ARRHYTHMOGENIC_RIGHT_VENTRICULAR_CARDIOMYOPATHY_ARVC	KEGG_TGF_BETA_SIGNALING_PATHWAY	KEGG_INSULIN_SIGNALING_PATHWAY	KEGG_NATURAL_KILLER_CELL_MEDIATED_CYTOTOXICITY	KEGG_LYSOSOME	KEGG_CHRONIC_MYELOID_LEUKEMIA	KEGG_PROSTATE_CANCER	KEGG_DILATED_CARDIOMYOPATHY	KEGG_COLORECTAL_CANCER	KEGG_VASCULAR_SMOOTH_MUSCLE_CONTRACTION
1499	CTNNB1	catenin beta 1 [Source:HGNC Symbol;Acc:HGNC:2514]	KEGG_PATHWAYS_IN_CANCER	KEGG_FOCAL_ADHESION	KEGG_MELANOGENESIS	KEGG_BASAL_CELL_CARCINOMA		KEGG_WNT_SIGNALING_PATHWAY					KEGG_ARRHYTHMOGENIC_RIGHT_VENTRICULAR_CARDIOMYOPATHY_ARVC						KEGG_PROSTATE_CANCER		KEGG_COLORECTAL_CANCER
5880	RAC2	Rac family small GTPase 2 [Source:HGNC Symbol;Acc:HGNC:9802]	KEGG_PATHWAYS_IN_CANCER	KEGG_FOCAL_ADHESION			KEGG_MAPK_SIGNALING_PATHWAY	KEGG_WNT_SIGNALING_PATHWAY		KEGG_REGULATION_OF_ACTIN_CYTOSKELETON	KEGG_AXON_GUIDANCE					KEGG_NATURAL_KILLER_CELL_MEDIATED_CYTOTOXICITY					KEGG_COLORECTAL_CANCER
1950	EGF	epidermal growth factor [Source:HGNC Symbol;Acc:HGNC:3229]	KEGG_PATHWAYS_IN_CANCER	KEGG_FOCAL_ADHESION			KEGG_MAPK_SIGNALING_PATHWAY			KEGG_REGULATION_OF_ACTIN_CYTOSKELETON									KEGG_PROSTATE_CANCER
5155	PDGFB	platelet derived growth factor subunit B [Source:HGNC Symbol;Acc:HGNC:8800]	KEGG_PATHWAYS_IN_CANCER	KEGG_FOCAL_ADHESION			KEGG_MAPK_SIGNALING_PATHWAY			KEGG_REGULATION_OF_ACTIN_CYTOSKELETON									KEGG_PROSTATE_CANCER
595	CCND1	cyclin D1 [Source:HGNC Symbol;Acc:HGNC:1582]	KEGG_PATHWAYS_IN_CANCER	KEGG_FOCAL_ADHESION				KEGG_WNT_SIGNALING_PATHWAY										KEGG_CHRONIC_MYELOID_LEUKEMIA	KEGG_PROSTATE_CANCER		KEGG_COLORECTAL_CANCER
3675	ITGA3	integrin subunit alpha 3 [Source:HGNC Symbol;Acc:HGNC:6139]	KEGG_PATHWAYS_IN_CANCER	KEGG_FOCAL_ADHESION					KEGG_ECM_RECEPTOR_INTERACTION	KEGG_REGULATION_OF_ACTIN_CYTOSKELETON			KEGG_ARRHYTHMOGENIC_RIGHT_VENTRICULAR_CARDIOMYOPATHY_ARVC							KEGG_DILATED_CARDIOMYOPATHY
2335	FN1	fibronectin 1 [Source:HGNC Symbol;Acc:HGNC:3778]	KEGG_PATHWAYS_IN_CANCER	KEGG_FOCAL_ADHESION					KEGG_ECM_RECEPTOR_INTERACTION	KEGG_REGULATION_OF_ACTIN_CYTOSKELETON
3912	LAMB1	laminin subunit beta 1 [Source:HGNC Symbol;Acc:HGNC:6486]	KEGG_PATHWAYS_IN_CANCER	KEGG_FOCAL_ADHESION					KEGG_ECM_RECEPTOR_INTERACTION
8503	PIK3R3	phosphoinositide-3-kinase regulatory subunit 3 [Source:HGNC Symbol;Acc:HGNC:8981]	KEGG_PATHWAYS_IN_CANCER	KEGG_FOCAL_ADHESION						KEGG_REGULATION_OF_ACTIN_CYTOSKELETON					KEGG_INSULIN_SIGNALING_PATHWAY	KEGG_NATURAL_KILLER_CELL_MEDIATED_CYTOTOXICITY		KEGG_CHRONIC_MYELOID_LEUKEMIA	KEGG_PROSTATE_CANCER		KEGG_COLORECTAL_CANCER
5228	PGF	placental growth factor [Source:HGNC Symbol;Acc:HGNC:8893]	KEGG_PATHWAYS_IN_CANCER	KEGG_FOCAL_ADHESION
7475	WNT6	Wnt family member 6 [Source:HGNC Symbol;Acc:HGNC:12785]	KEGG_PATHWAYS_IN_CANCER		KEGG_MELANOGENESIS	KEGG_BASAL_CELL_CARCINOMA		KEGG_WNT_SIGNALING_PATHWAY				KEGG_HEDGEHOG_SIGNALING_PATHWAY
7476	WNT7A	Wnt family member 7A [Source:HGNC Symbol;Acc:HGNC:12786]	KEGG_PATHWAYS_IN_CANCER		KEGG_MELANOGENESIS	KEGG_BASAL_CELL_CARCINOMA		KEGG_WNT_SIGNALING_PATHWAY				KEGG_HEDGEHOG_SIGNALING_PATHWAY
7477	WNT7B	Wnt family member 7B [Source:HGNC Symbol;Acc:HGNC:12787]	KEGG_PATHWAYS_IN_CANCER		KEGG_MELANOGENESIS	KEGG_BASAL_CELL_CARCINOMA		KEGG_WNT_SIGNALING_PATHWAY				KEGG_HEDGEHOG_SIGNALING_PATHWAY
7481	WNT11	Wnt family member 11 [Source:HGNC Symbol;Acc:HGNC:12776]	KEGG_PATHWAYS_IN_CANCER		KEGG_MELANOGENESIS	KEGG_BASAL_CELL_CARCINOMA		KEGG_WNT_SIGNALING_PATHWAY				KEGG_HEDGEHOG_SIGNALING_PATHWAY
7483	WNT9A	Wnt family member 9A [Source:HGNC Symbol;Acc:HGNC:12778]	KEGG_PATHWAYS_IN_CANCER		KEGG_MELANOGENESIS	KEGG_BASAL_CELL_CARCINOMA		KEGG_WNT_SIGNALING_PATHWAY				KEGG_HEDGEHOG_SIGNALING_PATHWAY
81029	WNT5B	Wnt family member 5B [Source:HGNC Symbol;Acc:HGNC:16265]	KEGG_PATHWAYS_IN_CANCER		KEGG_MELANOGENESIS	KEGG_BASAL_CELL_CARCINOMA		KEGG_WNT_SIGNALING_PATHWAY				KEGG_HEDGEHOG_SIGNALING_PATHWAY
89780	WNT3A	Wnt family member 3A [Source:HGNC Symbol;Acc:HGNC:15983]	KEGG_PATHWAYS_IN_CANCER		KEGG_MELANOGENESIS	KEGG_BASAL_CELL_CARCINOMA		KEGG_WNT_SIGNALING_PATHWAY				KEGG_HEDGEHOG_SIGNALING_PATHWAY
6934	TCF7L2	transcription factor 7 like 2 [Source:HGNC Symbol;Acc:HGNC:11641]	KEGG_PATHWAYS_IN_CANCER		KEGG_MELANOGENESIS	KEGG_BASAL_CELL_CARCINOMA		KEGG_WNT_SIGNALING_PATHWAY					KEGG_ARRHYTHMOGENIC_RIGHT_VENTRICULAR_CARDIOMYOPATHY_ARVC						KEGG_PROSTATE_CANCER		KEGG_COLORECTAL_CANCER
7976	FZD3	frizzled class receptor 3 [Source:HGNC Symbol;Acc:HGNC:4041]	KEGG_PATHWAYS_IN_CANCER		KEGG_MELANOGENESIS	KEGG_BASAL_CELL_CARCINOMA		KEGG_WNT_SIGNALING_PATHWAY
8323	FZD6	frizzled class receptor 6 [Source:HGNC Symbol;Acc:HGNC:4044]	KEGG_PATHWAYS_IN_CANCER		KEGG_MELANOGENESIS	KEGG_BASAL_CELL_CARCINOMA		KEGG_WNT_SIGNALING_PATHWAY
4254	KITLG	KIT ligand [Source:HGNC Symbol;Acc:HGNC:6343]	KEGG_PATHWAYS_IN_CANCER		KEGG_MELANOGENESIS
8313	AXIN2	axin 2 [Source:HGNC Symbol;Acc:HGNC:904]	KEGG_PATHWAYS_IN_CANCER			KEGG_BASAL_CELL_CARCINOMA		KEGG_WNT_SIGNALING_PATHWAY													KEGG_COLORECTAL_CANCER
2736	GLI2	GLI family zinc finger 2 [Source:HGNC Symbol;Acc:HGNC:4318]	KEGG_PATHWAYS_IN_CANCER			KEGG_BASAL_CELL_CARCINOMA						KEGG_HEDGEHOG_SIGNALING_PATHWAY
4609	MYC	MYC proto-oncogene, bHLH transcription factor [Source:HGNC Symbol;Acc:HGNC:7553]	KEGG_PATHWAYS_IN_CANCER				KEGG_MAPK_SIGNALING_PATHWAY	KEGG_WNT_SIGNALING_PATHWAY						KEGG_TGF_BETA_SIGNALING_PATHWAY				KEGG_CHRONIC_MYELOID_LEUKEMIA			KEGG_COLORECTAL_CANCER
2260	FGFR1	fibroblast growth factor receptor 1 [Source:HGNC Symbol;Acc:HGNC:3688]	KEGG_PATHWAYS_IN_CANCER				KEGG_MAPK_SIGNALING_PATHWAY			KEGG_REGULATION_OF_ACTIN_CYTOSKELETON									KEGG_PROSTATE_CANCER
2261	FGFR3	fibroblast growth factor receptor 3 [Source:HGNC Symbol;Acc:HGNC:3690]	KEGG_PATHWAYS_IN_CANCER				KEGG_MAPK_SIGNALING_PATHWAY			KEGG_REGULATION_OF_ACTIN_CYTOSKELETON
9965	FGF19	fibroblast growth factor 19 [Source:HGNC Symbol;Acc:HGNC:3675]	KEGG_PATHWAYS_IN_CANCER				KEGG_MAPK_SIGNALING_PATHWAY			KEGG_REGULATION_OF_ACTIN_CYTOSKELETON
7040	TGFB1	transforming growth factor beta 1 [Source:HGNC Symbol;Acc:HGNC:11766]	KEGG_PATHWAYS_IN_CANCER				KEGG_MAPK_SIGNALING_PATHWAY							KEGG_TGF_BETA_SIGNALING_PATHWAY				KEGG_CHRONIC_MYELOID_LEUKEMIA		KEGG_DILATED_CARDIOMYOPATHY	KEGG_COLORECTAL_CANCER
2353	FOS	Fos proto-oncogene, AP-1 transcription factor subunit [Source:HGNC Symbol;Acc:HGNC:3796]	KEGG_PATHWAYS_IN_CANCER				KEGG_MAPK_SIGNALING_PATHWAY														KEGG_COLORECTAL_CANCER
2308	FOXO1	forkhead box O1 [Source:HGNC Symbol;Acc:HGNC:3819]	KEGG_PATHWAYS_IN_CANCER												KEGG_INSULIN_SIGNALING_PATHWAY				KEGG_PROSTATE_CANCER
1026	CDKN1A	cyclin dependent kinase inhibitor 1A [Source:HGNC Symbol;Acc:HGNC:1784]	KEGG_PATHWAYS_IN_CANCER															KEGG_CHRONIC_MYELOID_LEUKEMIA	KEGG_PROSTATE_CANCER
598	BCL2L1	BCL2 like 1 [Source:HGNC Symbol;Acc:HGNC:992]	KEGG_PATHWAYS_IN_CANCER															KEGG_CHRONIC_MYELOID_LEUKEMIA
6777	STAT5B	signal transducer and activator of transcription 5B [Source:HGNC Symbol;Acc:HGNC:11367]	KEGG_PATHWAYS_IN_CANCER															KEGG_CHRONIC_MYELOID_LEUKEMIA
861	RUNX1	RUNX family transcription factor 1 [Source:HGNC Symbol;Acc:HGNC:10471]	KEGG_PATHWAYS_IN_CANCER															KEGG_CHRONIC_MYELOID_LEUKEMIA
3326	HSP90AB1	heat shock protein 90 alpha family class B member 1 [Source:HGNC Symbol;Acc:HGNC:5258]	KEGG_PATHWAYS_IN_CANCER																KEGG_PROSTATE_CANCER
1163	CKS1B	CDC28 protein kinase regulatory subunit 1B [Source:HGNC Symbol;Acc:HGNC:19083]	KEGG_PATHWAYS_IN_CANCER
5979	RET	ret proto-oncogene [Source:HGNC Symbol;Acc:HGNC:9967]	KEGG_PATHWAYS_IN_CANCER
6513	SLC2A1	solute carrier family 2 member 1 [Source:HGNC Symbol;Acc:HGNC:11005]	KEGG_PATHWAYS_IN_CANCER
112398	EGLN2	egl-9 family hypoxia inducible factor 2 [Source:HGNC Symbol;Acc:HGNC:14660]	KEGG_PATHWAYS_IN_CANCER
896	CCND3	cyclin D3 [Source:HGNC Symbol;Acc:HGNC:1585]		KEGG_FOCAL_ADHESION				KEGG_WNT_SIGNALING_PATHWAY
3680	ITGA9	integrin subunit alpha 9 [Source:HGNC Symbol;Acc:HGNC:6145]		KEGG_FOCAL_ADHESION					KEGG_ECM_RECEPTOR_INTERACTION	KEGG_REGULATION_OF_ACTIN_CYTOSKELETON			KEGG_ARRHYTHMOGENIC_RIGHT_VENTRICULAR_CARDIOMYOPATHY_ARVC							KEGG_DILATED_CARDIOMYOPATHY
3691	ITGB4	integrin subunit beta 4 [Source:HGNC Symbol;Acc:HGNC:6158]		KEGG_FOCAL_ADHESION					KEGG_ECM_RECEPTOR_INTERACTION	KEGG_REGULATION_OF_ACTIN_CYTOSKELETON			KEGG_ARRHYTHMOGENIC_RIGHT_VENTRICULAR_CARDIOMYOPATHY_ARVC							KEGG_DILATED_CARDIOMYOPATHY
3693	ITGB5	integrin subunit beta 5 [Source:HGNC Symbol;Acc:HGNC:6160]		KEGG_FOCAL_ADHESION					KEGG_ECM_RECEPTOR_INTERACTION	KEGG_REGULATION_OF_ACTIN_CYTOSKELETON			KEGG_ARRHYTHMOGENIC_RIGHT_VENTRICULAR_CARDIOMYOPATHY_ARVC							KEGG_DILATED_CARDIOMYOPATHY
7057	THBS1	thrombospondin 1 [Source:HGNC Symbol;Acc:HGNC:11785]		KEGG_FOCAL_ADHESION					KEGG_ECM_RECEPTOR_INTERACTION					KEGG_TGF_BETA_SIGNALING_PATHWAY
1291	COL6A1	collagen type VI alpha 1 chain [Source:HGNC Symbol;Acc:HGNC:2211]		KEGG_FOCAL_ADHESION					KEGG_ECM_RECEPTOR_INTERACTION
1292	COL6A2	collagen type VI alpha 2 chain [Source:HGNC Symbol;Acc:HGNC:2212]		KEGG_FOCAL_ADHESION					KEGG_ECM_RECEPTOR_INTERACTION
87	ACTN1	actinin alpha 1 [Source:HGNC Symbol;Acc:HGNC:163]		KEGG_FOCAL_ADHESION						KEGG_REGULATION_OF_ACTIN_CYTOSKELETON			KEGG_ARRHYTHMOGENIC_RIGHT_VENTRICULAR_CARDIOMYOPATHY_ARVC
4638	MYLK	myosin light chain kinase [Source:HGNC Symbol;Acc:HGNC:7590]		KEGG_FOCAL_ADHESION						KEGG_REGULATION_OF_ACTIN_CYTOSKELETON												KEGG_VASCULAR_SMOOTH_MUSCLE_CONTRACTION
10398	MYL9	myosin light chain 9 [Source:HGNC Symbol;Acc:HGNC:15754]		KEGG_FOCAL_ADHESION						KEGG_REGULATION_OF_ACTIN_CYTOSKELETON												KEGG_VASCULAR_SMOOTH_MUSCLE_CONTRACTION
6464	SHC1	SHC adaptor protein 1 [Source:HGNC Symbol;Acc:HGNC:10840]		KEGG_FOCAL_ADHESION											KEGG_INSULIN_SIGNALING_PATHWAY	KEGG_NATURAL_KILLER_CELL_MEDIATED_CYTOTOXICITY		KEGG_CHRONIC_MYELOID_LEUKEMIA
2889	RAPGEF1	Rap guanine nucleotide exchange factor 1 [Source:HGNC Symbol;Acc:HGNC:4568]		KEGG_FOCAL_ADHESION											KEGG_INSULIN_SIGNALING_PATHWAY
3611	ILK	integrin linked kinase [Source:HGNC Symbol;Acc:HGNC:6040]		KEGG_FOCAL_ADHESION
7408	VASP	vasodilator stimulated phosphoprotein [Source:HGNC Symbol;Acc:HGNC:12652]		KEGG_FOCAL_ADHESION
55742	PARVA	parvin alpha [Source:HGNC Symbol;Acc:HGNC:14652]		KEGG_FOCAL_ADHESION
7791	ZYX	zyxin [Source:HGNC Symbol;Acc:HGNC:13200]		KEGG_FOCAL_ADHESION
2770	GNAI1	G protein subunit alpha i1 [Source:HGNC Symbol;Acc:HGNC:4384]			KEGG_MELANOGENESIS						KEGG_AXON_GUIDANCE
805	CALM2	calmodulin 2 [Source:HGNC Symbol;Acc:HGNC:1445]			KEGG_MELANOGENESIS										KEGG_INSULIN_SIGNALING_PATHWAY							KEGG_VASCULAR_SMOOTH_MUSCLE_CONTRACTION
808	CALM3	calmodulin 3 [Source:HGNC Symbol;Acc:HGNC:1449]			KEGG_MELANOGENESIS										KEGG_INSULIN_SIGNALING_PATHWAY							KEGG_VASCULAR_SMOOTH_MUSCLE_CONTRACTION
10488	CREB3	cAMP responsive element binding protein 3 [Source:HGNC Symbol;Acc:HGNC:2347]			KEGG_MELANOGENESIS														KEGG_PROSTATE_CANCER
115	ADCY9	adenylate cyclase 9 [Source:HGNC Symbol;Acc:HGNC:240]			KEGG_MELANOGENESIS															KEGG_DILATED_CARDIOMYOPATHY		KEGG_VASCULAR_SMOOTH_MUSCLE_CONTRACTION
4157	MC1R	melanocortin 1 receptor [Source:HGNC Symbol;Acc:HGNC:6929]			KEGG_MELANOGENESIS
4773	NFATC2	nuclear factor of activated T cells 2 [Source:HGNC Symbol;Acc:HGNC:7776]					KEGG_MAPK_SIGNALING_PATHWAY	KEGG_WNT_SIGNALING_PATHWAY			KEGG_AXON_GUIDANCE					KEGG_NATURAL_KILLER_CELL_MEDIATED_CYTOTOXICITY
59285	CACNG6	calcium voltage-gated channel auxiliary subunit gamma 6 [Source:HGNC Symbol;Acc:HGNC:13625]					KEGG_MAPK_SIGNALING_PATHWAY						KEGG_ARRHYTHMOGENIC_RIGHT_VENTRICULAR_CARDIOMYOPATHY_ARVC							KEGG_DILATED_CARDIOMYOPATHY
785	CACNB4	calcium voltage-gated channel auxiliary subunit beta 4 [Source:HGNC Symbol;Acc:HGNC:1404]					KEGG_MAPK_SIGNALING_PATHWAY						KEGG_ARRHYTHMOGENIC_RIGHT_VENTRICULAR_CARDIOMYOPATHY_ARVC							KEGG_DILATED_CARDIOMYOPATHY
5321	PLA2G4A	phospholipase A2 group IVA [Source:HGNC Symbol;Acc:HGNC:9035]					KEGG_MAPK_SIGNALING_PATHWAY															KEGG_VASCULAR_SMOOTH_MUSCLE_CONTRACTION
8398	PLA2G6	phospholipase A2 group VI [Source:HGNC Symbol;Acc:HGNC:9039]					KEGG_MAPK_SIGNALING_PATHWAY															KEGG_VASCULAR_SMOOTH_MUSCLE_CONTRACTION
4214	MAP3K1	mitogen-activated protein kinase kinase kinase 1 [Source:HGNC Symbol;Acc:HGNC:6848]					KEGG_MAPK_SIGNALING_PATHWAY
6196	RPS6KA2	ribosomal protein S6 kinase A2 [Source:HGNC Symbol;Acc:HGNC:10431]					KEGG_MAPK_SIGNALING_PATHWAY
6197	RPS6KA3	ribosomal protein S6 kinase A3 [Source:HGNC Symbol;Acc:HGNC:10432]					KEGG_MAPK_SIGNALING_PATHWAY
4217	MAP3K5	mitogen-activated protein kinase kinase kinase 5 [Source:HGNC Symbol;Acc:HGNC:6857]					KEGG_MAPK_SIGNALING_PATHWAY
8913	CACNA1G	calcium voltage-gated channel subunit alpha1 G [Source:HGNC Symbol;Acc:HGNC:1394]					KEGG_MAPK_SIGNALING_PATHWAY
4616	GADD45B	growth arrest and DNA damage inducible beta [Source:HGNC Symbol;Acc:HGNC:4096]					KEGG_MAPK_SIGNALING_PATHWAY
3554	IL1R1	interleukin 1 receptor type 1 [Source:HGNC Symbol;Acc:HGNC:5993]					KEGG_MAPK_SIGNALING_PATHWAY
1843	DUSP1	dual specificity phosphatase 1 [Source:HGNC Symbol;Acc:HGNC:3064]					KEGG_MAPK_SIGNALING_PATHWAY
1844	DUSP2	dual specificity phosphatase 2 [Source:HGNC Symbol;Acc:HGNC:3068]					KEGG_MAPK_SIGNALING_PATHWAY
1848	DUSP6	dual specificity phosphatase 6 [Source:HGNC Symbol;Acc:HGNC:3072]					KEGG_MAPK_SIGNALING_PATHWAY
23542	MAPK8IP2	mitogen-activated protein kinase 8 interacting protein 2 [Source:HGNC Symbol;Acc:HGNC:6883]					KEGG_MAPK_SIGNALING_PATHWAY
4208	MEF2C	myocyte enhancer factor 2C [Source:HGNC Symbol;Acc:HGNC:6996]					KEGG_MAPK_SIGNALING_PATHWAY
9479	MAPK8IP1	mitogen-activated protein kinase 8 interacting protein 1 [Source:HGNC Symbol;Acc:HGNC:6882]					KEGG_MAPK_SIGNALING_PATHWAY
144165	PRICKLE1	prickle planar cell polarity protein 1 [Source:HGNC Symbol;Acc:HGNC:17019]						KEGG_WNT_SIGNALING_PATHWAY
22943	DKK1	dickkopf WNT signaling pathway inhibitor 1 [Source:HGNC Symbol;Acc:HGNC:2891]						KEGG_WNT_SIGNALING_PATHWAY
8061	FOSL1	FOS like 1, AP-1 transcription factor subunit [Source:HGNC Symbol;Acc:HGNC:13718]						KEGG_WNT_SIGNALING_PATHWAY
1605	DAG1	dystroglycan 1 [Source:HGNC Symbol;Acc:HGNC:2666]							KEGG_ECM_RECEPTOR_INTERACTION				KEGG_ARRHYTHMOGENIC_RIGHT_VENTRICULAR_CARDIOMYOPATHY_ARVC							KEGG_DILATED_CARDIOMYOPATHY
6382	SDC1	syndecan 1 [Source:HGNC Symbol;Acc:HGNC:10658]							KEGG_ECM_RECEPTOR_INTERACTION
6385	SDC4	syndecan 4 [Source:HGNC Symbol;Acc:HGNC:10661]							KEGG_ECM_RECEPTOR_INTERACTION
9672	SDC3	syndecan 3 [Source:HGNC Symbol;Acc:HGNC:10660]							KEGG_ECM_RECEPTOR_INTERACTION
3339	HSPG2	heparan sulfate proteoglycan 2 [Source:HGNC Symbol;Acc:HGNC:5273]							KEGG_ECM_RECEPTOR_INTERACTION
961	CD47	CD47 molecule [Source:HGNC Symbol;Acc:HGNC:1682]							KEGG_ECM_RECEPTOR_INTERACTION
1128	CHRM1	cholinergic receptor muscarinic 1 [Source:HGNC Symbol;Acc:HGNC:1950]								KEGG_REGULATION_OF_ACTIN_CYTOSKELETON
6548	SLC9A1	solute carrier family 9 member A1 [Source:HGNC Symbol;Acc:HGNC:11071]								KEGG_REGULATION_OF_ACTIN_CYTOSKELETON
26230	TIAM2	TIAM Rac1 associated GEF 2 [Source:HGNC Symbol;Acc:HGNC:11806]								KEGG_REGULATION_OF_ACTIN_CYTOSKELETON
128239	IQGAP3	IQ motif containing GTPase activating protein 3 [Source:HGNC Symbol;Acc:HGNC:20669]								KEGG_REGULATION_OF_ACTIN_CYTOSKELETON
54434	SSH1	slingshot protein phosphatase 1 [Source:HGNC Symbol;Acc:HGNC:30579]								KEGG_REGULATION_OF_ACTIN_CYTOSKELETON
7114	TMSB4X	thymosin beta 4 X-linked [Source:HGNC Symbol;Acc:HGNC:11881]								KEGG_REGULATION_OF_ACTIN_CYTOSKELETON
3897	L1CAM	L1 cell adhesion molecule [Source:HGNC Symbol;Acc:HGNC:6470]									KEGG_AXON_GUIDANCE
10371	SEMA3A	semaphorin 3A [Source:HGNC Symbol;Acc:HGNC:10723]									KEGG_AXON_GUIDANCE
10512	SEMA3C	semaphorin 3C [Source:HGNC Symbol;Acc:HGNC:10725]									KEGG_AXON_GUIDANCE
1808	DPYSL2	dihydropyrimidinase like 2 [Source:HGNC Symbol;Acc:HGNC:3014]									KEGG_AXON_GUIDANCE
1946	EFNA5	ephrin A5 [Source:HGNC Symbol;Acc:HGNC:3225]									KEGG_AXON_GUIDANCE
5361	PLXNA1	plexin A1 [Source:HGNC Symbol;Acc:HGNC:9099]									KEGG_AXON_GUIDANCE
55558	PLXNA3	plexin A3 [Source:HGNC Symbol;Acc:HGNC:9101]									KEGG_AXON_GUIDANCE
57556	SEMA6A	semaphorin 6A [Source:HGNC Symbol;Acc:HGNC:10738]									KEGG_AXON_GUIDANCE
59277	NTN4	netrin 4 [Source:HGNC Symbol;Acc:HGNC:13658]									KEGG_AXON_GUIDANCE
7869	SEMA3B	semaphorin 3B [Source:HGNC Symbol;Acc:HGNC:10724]									KEGG_AXON_GUIDANCE
8482	SEMA7A	semaphorin 7A (John Milton Hagen blood group) [Source:HGNC Symbol;Acc:HGNC:10741]									KEGG_AXON_GUIDANCE
9423	NTN1	netrin 1 [Source:HGNC Symbol;Acc:HGNC:8029]									KEGG_AXON_GUIDANCE
655	BMP7	bone morphogenetic protein 7 [Source:HGNC Symbol;Acc:HGNC:1074]										KEGG_HEDGEHOG_SIGNALING_PATHWAY		KEGG_TGF_BETA_SIGNALING_PATHWAY
7546	ZIC2	Zic family member 2 [Source:HGNC Symbol;Acc:HGNC:12873]										KEGG_HEDGEHOG_SIGNALING_PATHWAY
1674	DES	desmin [Source:HGNC Symbol;Acc:HGNC:2770]											KEGG_ARRHYTHMOGENIC_RIGHT_VENTRICULAR_CARDIOMYOPATHY_ARVC							KEGG_DILATED_CARDIOMYOPATHY
1875	E2F5	E2F transcription factor 5 [Source:HGNC Symbol;Acc:HGNC:3119]												KEGG_TGF_BETA_SIGNALING_PATHWAY
3625	INHBB	inhibin subunit beta B [Source:HGNC Symbol;Acc:HGNC:6067]												KEGG_TGF_BETA_SIGNALING_PATHWAY
94	ACVRL1	activin A receptor like type 1 [Source:HGNC Symbol;Acc:HGNC:175]												KEGG_TGF_BETA_SIGNALING_PATHWAY
3398	ID2	inhibitor of DNA binding 2 [Source:HGNC Symbol;Acc:HGNC:5361]												KEGG_TGF_BETA_SIGNALING_PATHWAY
4091	SMAD6	SMAD family member 6 [Source:HGNC Symbol;Acc:HGNC:6772]												KEGG_TGF_BETA_SIGNALING_PATHWAY
4092	SMAD7	SMAD family member 7 [Source:HGNC Symbol;Acc:HGNC:6773]												KEGG_TGF_BETA_SIGNALING_PATHWAY
8646	CHRD	chordin [Source:HGNC Symbol;Acc:HGNC:1949]												KEGG_TGF_BETA_SIGNALING_PATHWAY
5255	PHKA1	phosphorylase kinase regulatory subunit alpha 1 [Source:HGNC Symbol;Acc:HGNC:8925]													KEGG_INSULIN_SIGNALING_PATHWAY
10580	SORBS1	sorbin and SH3 domain containing 1 [Source:HGNC Symbol;Acc:HGNC:14565]													KEGG_INSULIN_SIGNALING_PATHWAY
9021	SOCS3	suppressor of cytokine signaling 3 [Source:HGNC Symbol;Acc:HGNC:19391]													KEGG_INSULIN_SIGNALING_PATHWAY
5140	PDE3B	phosphodiesterase 3B [Source:HGNC Symbol;Acc:HGNC:8779]													KEGG_INSULIN_SIGNALING_PATHWAY
3099	HK2	hexokinase 2 [Source:HGNC Symbol;Acc:HGNC:4923]													KEGG_INSULIN_SIGNALING_PATHWAY
5834	PYGB	glycogen phosphorylase B [Source:HGNC Symbol;Acc:HGNC:9723]													KEGG_INSULIN_SIGNALING_PATHWAY
5836	PYGL	glycogen phosphorylase L [Source:HGNC Symbol;Acc:HGNC:9725]													KEGG_INSULIN_SIGNALING_PATHWAY
23265	EXOC7	exocyst complex component 7 [Source:HGNC Symbol;Acc:HGNC:23214]													KEGG_INSULIN_SIGNALING_PATHWAY
3383	ICAM1	intercellular adhesion molecule 1 [Source:HGNC Symbol;Acc:HGNC:5344]														KEGG_NATURAL_KILLER_CELL_MEDIATED_CYTOTOXICITY
6850	SYK	spleen associated tyrosine kinase [Source:HGNC Symbol;Acc:HGNC:11491]														KEGG_NATURAL_KILLER_CELL_MEDIATED_CYTOTOXICITY
5551	PRF1	perforin 1 [Source:HGNC Symbol;Acc:HGNC:9360]														KEGG_NATURAL_KILLER_CELL_MEDIATED_CYTOTOXICITY
3932	LCK	LCK proto-oncogene, Src family tyrosine kinase [Source:HGNC Symbol;Acc:HGNC:6524]														KEGG_NATURAL_KILLER_CELL_MEDIATED_CYTOTOXICITY
3822	KLRC2	killer cell lectin like receptor C2 [Source:HGNC Symbol;Acc:HGNC:6375]														KEGG_NATURAL_KILLER_CELL_MEDIATED_CYTOTOXICITY
3823	KLRC3	killer cell lectin like receptor C3 [Source:HGNC Symbol;Acc:HGNC:6376]														KEGG_NATURAL_KILLER_CELL_MEDIATED_CYTOTOXICITY
100507436	MICA	MHC class I polypeptide-related sequence A [Source:HGNC Symbol;Acc:HGNC:7090]														KEGG_NATURAL_KILLER_CELL_MEDIATED_CYTOTOXICITY
154064	RAET1L	retinoic acid early transcript 1L [Source:HGNC Symbol;Acc:HGNC:16798]														KEGG_NATURAL_KILLER_CELL_MEDIATED_CYTOTOXICITY
353091	RAET1G	retinoic acid early transcript 1G [Source:HGNC Symbol;Acc:HGNC:16795]														KEGG_NATURAL_KILLER_CELL_MEDIATED_CYTOTOXICITY
80328	ULBP2	UL16 binding protein 2 [Source:HGNC Symbol;Acc:HGNC:14894]														KEGG_NATURAL_KILLER_CELL_MEDIATED_CYTOTOXICITY
6272	SORT1	sortilin 1 [Source:HGNC Symbol;Acc:HGNC:11186]															KEGG_LYSOSOME
1212	CLTB	clathrin light chain B [Source:HGNC Symbol;Acc:HGNC:2091]															KEGG_LYSOSOME
50617	ATP6V0A4	ATPase H+ transporting V0 subunit a4 [Source:HGNC Symbol;Acc:HGNC:866]															KEGG_LYSOSOME
6609	SMPD1	sphingomyelin phosphodiesterase 1 [Source:HGNC Symbol;Acc:HGNC:11120]															KEGG_LYSOSOME
53	ACP2	acid phosphatase 2, lysosomal [Source:HGNC Symbol;Acc:HGNC:123]															KEGG_LYSOSOME
10577	NPC2	NPC intracellular cholesterol transporter 2 [Source:HGNC Symbol;Acc:HGNC:14537]															KEGG_LYSOSOME
1176	AP3S1	adaptor related protein complex 3 subunit sigma 1 [Source:HGNC Symbol;Acc:HGNC:2013]															KEGG_LYSOSOME
1509	CTSD	cathepsin D [Source:HGNC Symbol;Acc:HGNC:2529]															KEGG_LYSOSOME
1522	CTSZ	cathepsin Z [Source:HGNC Symbol;Acc:HGNC:2547]															KEGG_LYSOSOME
27074	LAMP3	lysosomal associated membrane protein 3 [Source:HGNC Symbol;Acc:HGNC:14582]															KEGG_LYSOSOME
3920	LAMP2	lysosomal associated membrane protein 2 [Source:HGNC Symbol;Acc:HGNC:6501]															KEGG_LYSOSOME
55353	LAPTM4B	lysosomal protein transmembrane 4 beta [Source:HGNC Symbol;Acc:HGNC:13646]															KEGG_LYSOSOME
967	CD63	CD63 molecule [Source:HGNC Symbol;Acc:HGNC:1692]															KEGG_LYSOSOME
9846	GAB2	GRB2 associated binding protein 2 [Source:HGNC Symbol;Acc:HGNC:14458]																KEGG_CHRONIC_MYELOID_LEUKEMIA
7134	TNNC1	troponin C1, slow skeletal and cardiac type [Source:HGNC Symbol;Acc:HGNC:11943]																		KEGG_DILATED_CARDIOMYOPATHY
2767	GNA11	G protein subunit alpha 11 [Source:HGNC Symbol;Acc:HGNC:4379]																				KEGG_VASCULAR_SMOOTH_MUSCLE_CONTRACTION
147	ADRA1B	adrenoceptor alpha 1B [Source:HGNC Symbol;Acc:HGNC:278]																				KEGG_VASCULAR_SMOOTH_MUSCLE_CONTRACTION
10267	RAMP1	receptor activity modifying protein 1 [Source:HGNC Symbol;Acc:HGNC:9843]																				KEGG_VASCULAR_SMOOTH_MUSCLE_CONTRACTION
10335	IRAG1	inositol 1,4,5-triphosphate receptor associated 1 [Source:HGNC Symbol;Acc:HGNC:7237]																				KEGG_VASCULAR_SMOOTH_MUSCLE_CONTRACTION
4637	MYL6	myosin light chain 6 [Source:HGNC Symbol;Acc:HGNC:7587]																				KEGG_VASCULAR_SMOOTH_MUSCLE_CONTRACTION
1812	DRD1	dopamine receptor D1 [Source:HGNC Symbol;Acc:HGNC:3020]
347733	TUBB2B	tubulin beta 2B class IIb [Source:HGNC Symbol;Acc:HGNC:30829]
7280	TUBB2A	tubulin beta 2A class IIa [Source:HGNC Symbol;Acc:HGNC:12412]
7846	TUBA1A	tubulin alpha 1a [Source:HGNC Symbol;Acc:HGNC:20766]
84617	TUBB6	tubulin beta 6 class V [Source:HGNC Symbol;Acc:HGNC:20776]
4804	NGFR	nerve growth factor receptor [Source:HGNC Symbol;Acc:HGNC:7809]
3654	IRAK1	interleukin 1 receptor associated kinase 1 [Source:HGNC Symbol;Acc:HGNC:6112]
100506658	OCLN	occludin [Source:HGNC Symbol;Acc:HGNC:8104]
90952	ESAM	endothelial cell adhesion molecule [Source:HGNC Symbol;Acc:HGNC:17474]
5797	PTPRM	protein tyrosine phosphatase receptor type M [Source:HGNC Symbol;Acc:HGNC:9675]
1013	CDH15	cadherin 15 [Source:HGNC Symbol;Acc:HGNC:1754]
4756	NEO1	neogenin 1 [Source:HGNC Symbol;Acc:HGNC:7754]
6402	SELL	selectin L [Source:HGNC Symbol;Acc:HGNC:10720]
3363	HTR7	5-hydroxytryptamine receptor 7 [Source:HGNC Symbol;Acc:HGNC:5302]
5026	P2RX5	purinergic receptor P2X 5 [Source:HGNC Symbol;Acc:HGNC:8536]
2769	GNA15	G protein subunit alpha 15 [Source:HGNC Symbol;Acc:HGNC:4383]
2272	FHIT	fragile histidine triad diadenosine triphosphatase [Source:HGNC Symbol;Acc:HGNC:3701]
6483	ST3GAL2	ST3 beta-galactoside alpha-2,3-sialyltransferase 2 [Source:HGNC Symbol;Acc:HGNC:10863]
2530	FUT8	fucosyltransferase 8 [Source:HGNC Symbol;Acc:HGNC:4019]
10164	CHST4	carbohydrate sulfotransferase 4 [Source:HGNC Symbol;Acc:HGNC:1972]
8534	CHST1	carbohydrate sulfotransferase 1 [Source:HGNC Symbol;Acc:HGNC:1969]
4176	MCM7	minichromosome maintenance complex component 7 [Source:HGNC Symbol;Acc:HGNC:6950]
5591	PRKDC	protein kinase, DNA-activated, catalytic subunit [Source:HGNC Symbol;Acc:HGNC:9413]
1031	CDKN2C	cyclin dependent kinase inhibitor 2C [Source:HGNC Symbol;Acc:HGNC:1789]
1032	CDKN2D	cyclin dependent kinase inhibitor 2D [Source:HGNC Symbol;Acc:HGNC:1790]
3875	KRT18	keratin 18 [Source:HGNC Symbol;Acc:HGNC:6430]
246	ALOX15	arachidonate 15-lipoxygenase [Source:HGNC Symbol;Acc:HGNC:433]
2053	EPHX2	epoxide hydrolase 2 [Source:HGNC Symbol;Acc:HGNC:3402]
4048	LTA4H	leukotriene A4 hydrolase [Source:HGNC Symbol;Acc:HGNC:6710]
5742	PTGS1	prostaglandin-endoperoxide synthase 1 [Source:HGNC Symbol;Acc:HGNC:9604]
874	CBR3	carbonyl reductase 3 [Source:HGNC Symbol;Acc:HGNC:1549]
1380	CR2	complement C3d receptor 2 [Source:HGNC Symbol;Acc:HGNC:2336]
118788	PIK3AP1	phosphoinositide-3-kinase adaptor protein 1 [Source:HGNC Symbol;Acc:HGNC:30034]
974	CD79B	CD79b molecule [Source:HGNC Symbol;Acc:HGNC:1699]
1435	CSF1	colony stimulating factor 1 [Source:HGNC Symbol;Acc:HGNC:2432]
53833	IL20RB	interleukin 20 receptor subunit beta [Source:HGNC Symbol;Acc:HGNC:6004]
10344	CCL26	C-C motif chemokine ligand 26 [Source:HGNC Symbol;Acc:HGNC:10625]
4055	LTBR	lymphotoxin beta receptor [Source:HGNC Symbol;Acc:HGNC:6718]
51330	TNFRSF12A	TNF receptor superfamily member 12A [Source:HGNC Symbol;Acc:HGNC:18152]
55540	IL17RB	interleukin 17 receptor B [Source:HGNC Symbol;Acc:HGNC:18015]
80301	PLEKHO2	pleckstrin homology domain containing O2 [Source:HGNC Symbol;Acc:HGNC:30026]
8771	TNFRSF6B	TNF receptor superfamily member 6b [Source:HGNC Symbol;Acc:HGNC:11921]
5054	SERPINE1	serpin family E member 1 [Source:HGNC Symbol;Acc:HGNC:8583]
55240	STEAP3	STEAP3 metalloreductase [Source:HGNC Symbol;Acc:HGNC:24592]
2069	EREG	epiregulin [Source:HGNC Symbol;Acc:HGNC:3443]
374	AREG	amphiregulin [Source:HGNC Symbol;Acc:HGNC:651]
966	CD59	CD59 molecule (CD59 blood group) [Source:HGNC Symbol;Acc:HGNC:1689]
715	C1R	complement C1r [Source:HGNC Symbol;Acc:HGNC:1246]
2152	F3	coagulation factor III, tissue factor [Source:HGNC Symbol;Acc:HGNC:3541]
5265	SERPINA1	serpin family A member 1 [Source:HGNC Symbol;Acc:HGNC:8941]
710	SERPING1	serpin family G member 1 [Source:HGNC Symbol;Acc:HGNC:1228]
22989	MYH15	myosin heavy chain 15 [Source:HGNC Symbol;Acc:HGNC:31073]
150084	IGSF5	immunoglobulin superfamily member 5 [Source:HGNC Symbol;Acc:HGNC:5952]
27134	TJP3	tight junction protein 3 [Source:HGNC Symbol;Acc:HGNC:11829]
5865	RAB3B	RAB3B, member RAS oncogene family [Source:HGNC Symbol;Acc:HGNC:9778]
8531	YBX3	Y-box binding protein 3 [Source:HGNC Symbol;Acc:HGNC:2428]
1642	DDB1	damage specific DNA binding protein 1 [Source:HGNC Symbol;Acc:HGNC:2717]
10075	HUWE1	HECT, UBA and WWE domain containing E3 ubiquitin protein ligase 1 [Source:HGNC Symbol;Acc:HGNC:30892]
11065	UBE2C	ubiquitin conjugating enzyme E2 C [Source:HGNC Symbol;Acc:HGNC:15937]
26232	FBXO2	F-box protein 2 [Source:HGNC Symbol;Acc:HGNC:13581]
4281	MID1	midline 1 [Source:HGNC Symbol;Acc:HGNC:7095]
51619	UBE2D4	ubiquitin conjugating enzyme E2 D4 (putative) [Source:HGNC Symbol;Acc:HGNC:21647]
7319	UBE2A	ubiquitin conjugating enzyme E2 A [Source:HGNC Symbol;Acc:HGNC:12472]
8925	HERC1	HECT and RLD domain containing E3 ubiquitin protein ligase family member 1 [Source:HGNC Symbol;Acc:HGNC:4867]
9060	PAPSS2	3'-phosphoadenosine 5'-phosphosulfate synthase 2 [Source:HGNC Symbol;Acc:HGNC:8604]
7498	XDH	xanthine dehydrogenase [Source:HGNC Symbol;Acc:HGNC:12805]
2618	GART	phosphoribosylglycinamide formyltransferase, phosphoribosylglycinamide synthetase, phosphoribosylaminoimidazole synthetase [Source:HGNC Symbol;Acc:HGNC:4163]
10622	POLR3G	RNA polymerase III subunit G [Source:HGNC Symbol;Acc:HGNC:30075]
84172	POLR1B	RNA polymerase I subunit B [Source:HGNC Symbol;Acc:HGNC:20454]
10606	PAICS	phosphoribosylaminoimidazole carboxylase and phosphoribosylaminoimidazolesuccinocarboxamide synthase [Source:HGNC Symbol;Acc:HGNC:8587]
203	AK1	adenylate kinase 1 [Source:HGNC Symbol;Acc:HGNC:361]
5198	PFAS	phosphoribosylformylglycinamidine synthase [Source:HGNC Symbol;Acc:HGNC:8863]
4862	NPAS2	neuronal PAS domain protein 2 [Source:HGNC Symbol;Acc:HGNC:7895]
5187	PER1	period circadian regulator 1 [Source:HGNC Symbol;Acc:HGNC:8845]
9572	NR1D1	nuclear receptor subfamily 1 group D member 1 [Source:HGNC Symbol;Acc:HGNC:7962]
92935	MARS2	methionyl-tRNA synthetase 2, mitochondrial [Source:HGNC Symbol;Acc:HGNC:25133]
3376	IARS1	isoleucyl-tRNA synthetase 1 [Source:HGNC Symbol;Acc:HGNC:5330]
51520	LARS1	leucyl-tRNA synthetase 1 [Source:HGNC Symbol;Acc:HGNC:6512]
2058	EPRS1	glutamyl-prolyl-tRNA synthetase 1 [Source:HGNC Symbol;Acc:HGNC:3418]
10056	FARSB	phenylalanyl-tRNA synthetase subunit beta [Source:HGNC Symbol;Acc:HGNC:17800]
10317	B3GALT5	beta-1,3-galactosyltransferase 5 [Source:HGNC Symbol;Acc:HGNC:920]
53947	A4GALT	alpha 1,4-galactosyltransferase (P blood group) [Source:HGNC Symbol;Acc:HGNC:18149]
1727	CYB5R3	cytochrome b5 reductase 3 [Source:HGNC Symbol;Acc:HGNC:2873]
51706	CYB5R1	cytochrome b5 reductase 1 [Source:HGNC Symbol;Acc:HGNC:13397]
54187	NANS	N-acetylneuraminate synthase [Source:HGNC Symbol;Acc:HGNC:19237]
55577	NAGK	N-acetylglucosamine kinase [Source:HGNC Symbol;Acc:HGNC:17174]
11320	MGAT4A	alpha-1,3-mannosyl-glycoprotein 4-beta-N-acetylglucosaminyltransferase A [Source:HGNC Symbol;Acc:HGNC:7047]
146664	MGAT5B	alpha-1,6-mannosylglycoprotein 6-beta-N-acetylglucosaminyltransferase B [Source:HGNC Symbol;Acc:HGNC:24140]
54344	DPM3	dolichyl-phosphate mannosyltransferase subunit 3, regulatory [Source:HGNC Symbol;Acc:HGNC:3007]
6480	ST6GAL1	ST6 beta-galactoside alpha-2,6-sialyltransferase 1 [Source:HGNC Symbol;Acc:HGNC:10860]
4522	MTHFD1	methylenetetrahydrofolate dehydrogenase, cyclohydrolase and formyltetrahydrofolate synthetase 1 [Source:HGNC Symbol;Acc:HGNC:7432]
125061	AFMID	arylformamidase [Source:HGNC Symbol;Acc:HGNC:20910]
81888	HYI	hydroxypyruvate isomerase (putative) [Source:HGNC Symbol;Acc:HGNC:26948]
928	CD9	CD9 molecule [Source:HGNC Symbol;Acc:HGNC:1709]
10252	SPRY1	sprouty RTK signaling antagonist 1 [Source:HGNC Symbol;Acc:HGNC:11269]
81848	SPRY4	sprouty RTK signaling antagonist 4 [Source:HGNC Symbol;Acc:HGNC:15533]
2904	GRIN2B	glutamate ionotropic receptor NMDA type subunit 2B [Source:HGNC Symbol;Acc:HGNC:4586]
3014	H2AX	H2A.X variant histone [Source:HGNC Symbol;Acc:HGNC:4739]
3021	H3-3B	H3.3 histone B [Source:HGNC Symbol;Acc:HGNC:4765]
8331	H2AC14	H2A clustered histone 14 [Source:HGNC Symbol;Acc:HGNC:4727]
8342	H2BC14	H2B clustered histone 14 [Source:HGNC Symbol;Acc:HGNC:4750]
8350	H3C1	H3 clustered histone 1 [Source:HGNC Symbol;Acc:HGNC:4766]
85236	H2BC12	H2B clustered histone 12 [Source:HGNC Symbol;Acc:HGNC:13954]
4129	MAOB	monoamine oxidase B [Source:HGNC Symbol;Acc:HGNC:6834]
1159	CKMT1B	creatine kinase, mitochondrial 1B [Source:HGNC Symbol;Acc:HGNC:1995]
548596	CKMT1A	creatine kinase, mitochondrial 1A [Source:HGNC Symbol;Acc:HGNC:31736]
5832	ALDH18A1	aldehyde dehydrogenase 18 family member A1 [Source:HGNC Symbol;Acc:HGNC:9722]
6303	SAT1	spermidine/spermine N1-acetyltransferase 1 [Source:HGNC Symbol;Acc:HGNC:10540]
1608	DGKG	diacylglycerol kinase gamma [Source:HGNC Symbol;Acc:HGNC:2853]
5289	PIK3C3	phosphatidylinositol 3-kinase catalytic subunit type 3 [Source:HGNC Symbol;Acc:HGNC:8974]
8821	INPP4B	inositol polyphosphate-4-phosphatase type II B [Source:HGNC Symbol;Acc:HGNC:6075]
84803	GPAT3	glycerol-3-phosphate acyltransferase 3 [Source:HGNC Symbol;Acc:HGNC:28157]
5130	PCYT1A	phosphate cytidylyltransferase 1, choline, alpha [Source:HGNC Symbol;Acc:HGNC:8754]
5833	PCYT2	phosphate cytidylyltransferase 2, ethanolamine [Source:HGNC Symbol;Acc:HGNC:8756]
140735	DYNLL2	dynein light chain LC8-type 2 [Source:HGNC Symbol;Acc:HGNC:24596]
360	AQP3	aquaporin 3 (Gill blood group) [Source:HGNC Symbol;Acc:HGNC:636]
4143	MAT1A	methionine adenosyltransferase 1A [Source:HGNC Symbol;Acc:HGNC:6903]
250	ALPP	alkaline phosphatase, placental [Source:HGNC Symbol;Acc:HGNC:439]
251	ALPG	alkaline phosphatase, germ cell [Source:HGNC Symbol;Acc:HGNC:441]
11343	MGLL	monoglyceride lipase [Source:HGNC Symbol;Acc:HGNC:17038]
9388	LIPG	lipase G, endothelial type [Source:HGNC Symbol;Acc:HGNC:6623]
79623	GALNT14	polypeptide N-acetylgalactosaminyltransferase 14 [Source:HGNC Symbol;Acc:HGNC:22946]
9245	GCNT3	glucosaminyl (N-acetyl) transferase 3, mucin type [Source:HGNC Symbol;Acc:HGNC:4205]
10938	EHD1	EH domain containing 1 [Source:HGNC Symbol;Acc:HGNC:3242]
23362	PSD3	pleckstrin and Sec7 domain containing 3 [Source:HGNC Symbol;Acc:HGNC:19093]
30846	EHD2	EH domain containing 2 [Source:HGNC Symbol;Acc:HGNC:3243]
3949	LDLR	low density lipoprotein receptor [Source:HGNC Symbol;Acc:HGNC:6547]
79643	CHMP6	charged multivesicular body protein 6 [Source:HGNC Symbol;Acc:HGNC:25675]
155066	ATP6V0E2	ATPase H+ transporting V0 subunit e2 [Source:HGNC Symbol;Acc:HGNC:21723]
8992	ATP6V0E1	ATPase H+ transporting V0 subunit e1 [Source:HGNC Symbol;Acc:HGNC:863]
215	ABCD1	ATP binding cassette subfamily D member 1 [Source:HGNC Symbol;Acc:HGNC:61]
51703	ACSL5	acyl-CoA synthetase long chain family member 5 [Source:HGNC Symbol;Acc:HGNC:16526]
1384	CRAT	carnitine O-acetyltransferase [Source:HGNC Symbol;Acc:HGNC:2342]
2583	B4GALNT1	beta-1,4-N-acetyl-galactosaminyltransferase 1 [Source:HGNC Symbol;Acc:HGNC:4117]
125965	COX6B2	cytochrome c oxidase subunit 6B2 [Source:HGNC Symbol;Acc:HGNC:24380]
5213	PFKM	phosphofructokinase, muscle [Source:HGNC Symbol;Acc:HGNC:8877]
6652	SORD	sorbitol dehydrogenase [Source:HGNC Symbol;Acc:HGNC:11184]
2357	FPR1	formyl peptide receptor 1 [Source:HGNC Symbol;Acc:HGNC:3826]
3352	HTR1D	5-hydroxytryptamine receptor 1D [Source:HGNC Symbol;Acc:HGNC:5289]
5031	P2RY6	pyrimidinergic receptor P2Y6 [Source:HGNC Symbol;Acc:HGNC:8543]
5745	PTH1R	parathyroid hormone 1 receptor [Source:HGNC Symbol;Acc:HGNC:9608]
7068	THRB	thyroid hormone receptor beta [Source:HGNC Symbol;Acc:HGNC:11799]
143187	VTI1A	vesicle transport through interaction with t-SNAREs 1A [Source:HGNC Symbol;Acc:HGNC:17792]
8676	STX11	syntaxin 11 [Source:HGNC Symbol;Acc:HGNC:11429]
9570	GOSR2	golgi SNAP receptor complex member 2 [Source:HGNC Symbol;Acc:HGNC:4431]
220	ALDH1A3	aldehyde dehydrogenase 1 family member A3 [Source:HGNC Symbol;Acc:HGNC:409]
1371	CPOX	coproporphyrinogen oxidase [Source:HGNC Symbol;Acc:HGNC:2321]
645	BLVRB	biliverdin reductase B [Source:HGNC Symbol;Acc:HGNC:1063]
6337	SCNN1A	sodium channel epithelial 1 subunit alpha [Source:HGNC Symbol;Acc:HGNC:10599]
6446	SGK1	serum/glucocorticoid regulated kinase 1 [Source:HGNC Symbol;Acc:HGNC:10810]
10058	ABCB6	ATP binding cassette subfamily B member 6 (Langereis blood group) [Source:HGNC Symbol;Acc:HGNC:47]
1244	ABCC2	ATP binding cassette subfamily C member 2 [Source:HGNC Symbol;Acc:HGNC:53]
440	ASNS	asparagine synthetase (glutamine-hydrolyzing) [Source:HGNC Symbol;Acc:HGNC:753]
767	CA8	carbonic anhydrase 8 [Source:HGNC Symbol;Acc:HGNC:1382]
4854	NOTCH3	notch receptor 3 [Source:HGNC Symbol;Acc:HGNC:7883]
182	JAG1	jagged canonical Notch ligand 1 [Source:HGNC Symbol;Acc:HGNC:6188]
84441	MAML2	mastermind like transcriptional coactivator 2 [Source:HGNC Symbol;Acc:HGNC:16259]
168620	BHLHA15	basic helix-loop-helix family member a15 [Source:HGNC Symbol;Acc:HGNC:22265]
6928	HNF1B	HNF1 homeobox B [Source:HGNC Symbol;Acc:HGNC:11630]
23464	GCAT	glycine C-acetyltransferase [Source:HGNC Symbol;Acc:HGNC:4188]
790	CAD	carbamoyl-phosphate synthetase 2, aspartate transcarbamylase, and dihydroorotase [Source:HGNC Symbol;Acc:HGNC:1424]
9140	ATG12	autophagy related 12 [Source:HGNC Symbol;Acc:HGNC:588]
978	CDA	cytidine deaminase [Source:HGNC Symbol;Acc:HGNC:1712]
123099	DEGS2	delta 4-desaturase, sphingolipid 2 [Source:HGNC Symbol;Acc:HGNC:20113]
4535	MT-ND1	mitochondrially encoded NADH:ubiquinone oxidoreductase core subunit 1 [Source:HGNC Symbol;Acc:HGNC:7455]
4257	MGST1	microsomal glutathione S-transferase 1 [Source:HGNC Symbol;Acc:HGNC:7061]
29785	CYP2S1	cytochrome P450 family 2 subfamily S member 1 [Source:HGNC Symbol;Acc:HGNC:15654]
340061	STING1	stimulator of interferon response cGAMP interactor 1 [Source:HGNC Symbol;Acc:HGNC:27962]
3382	ICA1	islet cell autoantigen 1 [Source:HGNC Symbol;Acc:HGNC:5343]
8985	PLOD3	procollagen-lysine,2-oxoglutarate 5-dioxygenase 3 [Source:HGNC Symbol;Acc:HGNC:9083]
9869	SETDB1	SET domain bifurcated histone lysine methyltransferase 1 [Source:HGNC Symbol;Acc:HGNC:10761]
5692	PSMB4	proteasome 20S subunit beta 4 [Source:HGNC Symbol;Acc:HGNC:9541]
5705	PSMC5	proteasome 26S subunit, ATPase 5 [Source:HGNC Symbol;Acc:HGNC:9552]
55567	DNAH3	dynein axonemal heavy chain 3 [Source:HGNC Symbol;Acc:HGNC:2949]
7052	TGM2	transglutaminase 2 [Source:HGNC Symbol;Acc:HGNC:11778]
2936	GSR	glutathione-disulfide reductase [Source:HGNC Symbol;Acc:HGNC:4623]
6167	RPL37	ribosomal protein L37 [Source:HGNC Symbol;Acc:HGNC:10347]
6192	RPS4Y1	ribosomal protein S4 Y-linked 1 [Source:HGNC Symbol;Acc:HGNC:10425]
23020	SNRNP200	small nuclear ribonucleoprotein U5 subunit 200 [Source:HGNC Symbol;Acc:HGNC:30859]
9343	EFTUD2	elongation factor Tu GTP binding domain containing 2 [Source:HGNC Symbol;Acc:HGNC:30858]
390058	OR51B6	olfactory receptor family 51 subfamily B member 6 [Source:HGNC Symbol;Acc:HGNC:19600]
79345	OR51B2	olfactory receptor family 51 subfamily B member 2 [Source:HGNC Symbol;Acc:HGNC:14703]
56603	CYP26B1	cytochrome P450 family 26 subfamily B member 1 [Source:HGNC Symbol;Acc:HGNC:20581]
84264	HAGHL	hydroxyacylglutathione hydrolase like [Source:HGNC Symbol;Acc:HGNC:14177]
1958	EGR1	early growth response 1 [Source:HGNC Symbol;Acc:HGNC:3238]
9957	HS3ST1	heparan sulfate-glucosamine 3-sulfotransferase 1 [Source:HGNC Symbol;Acc:HGNC:5194]
84992	PIGY	phosphatidylinositol glycan anchor biosynthesis class Y [Source:HGNC Symbol;Acc:HGNC:28213]
23057	NMNAT2	nicotinamide nucleotide adenylyltransferase 2 [Source:HGNC Symbol;Acc:HGNC:16789]
54480	CHPF2	chondroitin polymerizing factor 2 [Source:HGNC Symbol;Acc:HGNC:29270]
8372	HYAL3	hyaluronidase 3 [Source:HGNC Symbol;Acc:HGNC:5322]
100126784	AC009549.1	novel transcript
100129387	GABPB1-AS1	GABPB1 antisense RNA 1 [Source:HGNC Symbol;Acc:HGNC:44157]
100130933	SMIM6	small integral membrane protein 6 [Source:HGNC Symbol;Acc:HGNC:40032]
100131138	LINC01405	long intergenic non-protein coding RNA 1405 [Source:HGNC Symbol;Acc:HGNC:50688]
100133941	CD24	CD24 molecule [Source:HGNC Symbol;Acc:HGNC:1645]
100151683	RNU4ATAC	RNA, U4atac small nuclear (U12-dependent splicing) [Source:HGNC Symbol;Acc:HGNC:34016]
100191040	C2CD4D	C2 calcium dependent domain containing 4D [Source:HGNC Symbol;Acc:HGNC:37210]
100216001	MANCR	mitotically associated long non coding RNA [Source:HGNC Symbol;Acc:HGNC:44678]
100287013	FAM86KP	family with sequence similarity 86 member K, pseudogene [Source:HGNC Symbol;Acc:HGNC:44098]
100287569	LINC00173	long intergenic non-protein coding RNA 173 [Source:HGNC Symbol;Acc:HGNC:33791]
100288413	ERVMER34-1	endogenous retrovirus group MER34 member 1, envelope [Source:HGNC Symbol;Acc:HGNC:42970]
10045	SH2D3A	SH2 domain containing 3A [Source:HGNC Symbol;Acc:HGNC:16885]
10049	DNAJB6	DnaJ heat shock protein family (Hsp40) member B6 [Source:HGNC Symbol;Acc:HGNC:14888]
100505761	RPARP-AS1	RPARP antisense RNA 1 [Source:HGNC Symbol;Acc:HGNC:45238]
100505839	SH3PXD2A-AS1	SH3PXD2A antisense RNA 1 [Source:HGNC Symbol;Acc:HGNC:45242]
100506330	WBP1LP2	WBP1L pseudogene 2 [Source:HGNC Symbol;Acc:HGNC:43949]
100506436	SPAG5-AS1	SPAG5 antisense RNA 1 [Source:HGNC Symbol;Acc:HGNC:41140]
100506469	TMEM147-AS1	TMEM147 antisense RNA 1 [Source:HGNC Symbol;Acc:HGNC:51273]
100506691	AC156455.1	uncharacterized LOC100506691 [Source:NCBI gene (formerly Entrezgene);Acc:100506691]
100506844	GIHCG	GIHCG inhibitor of miR-200b/200a/429 expression [Source:HGNC Symbol;Acc:HGNC:52649]
100506895	LUARIS	lncRNA upregulator of antiviral response interferon signaling [Source:HGNC Symbol;Acc:HGNC:40992]
100507173	LINC01012	long intergenic non-protein coding RNA 1012 [Source:NCBI gene (formerly Entrezgene);Acc:100507173]
100507316	MINCR	MYC-induced long non-coding RNA [Source:HGNC Symbol;Acc:HGNC:51653]
100507347	VIM-AS1	VIM antisense RNA 1 [Source:HGNC Symbol;Acc:HGNC:44879]
100528032	KLRC4-KLRK1	KLRC4-KLRK1 readthrough [Source:HGNC Symbol;Acc:HGNC:48357]
100529262	MIA-RAB4B	MIA-RAB4B readthrough (NMD candidate) [Source:HGNC Symbol;Acc:HGNC:48352]
100616211	MIR4709	microRNA 4709 [Source:HGNC Symbol;Acc:HGNC:41690]
100873645	RNA5SP392	RNA, 5S ribosomal pseudogene 392 [Source:HGNC Symbol;Acc:HGNC:43292]
101060264	FOXP4-AS1	FOXP4 antisense RNA 1 [Source:HGNC Symbol;Acc:HGNC:50332]
10114	HIPK3	homeodomain interacting protein kinase 3 [Source:HGNC Symbol;Acc:HGNC:4915]
10123	ARL4C	ADP ribosylation factor like GTPase 4C [Source:HGNC Symbol;Acc:HGNC:698]
10128	LRPPRC	leucine rich pentatricopeptide repeat containing [Source:HGNC Symbol;Acc:HGNC:15714]
10131	TRAP1	TNF receptor associated protein 1 [Source:HGNC Symbol;Acc:HGNC:16264]
10144	FAM13A	family with sequence similarity 13 member A [Source:HGNC Symbol;Acc:HGNC:19367]
10174	SORBS3	sorbin and SH3 domain containing 3 [Source:HGNC Symbol;Acc:HGNC:30907]
101927125	ELFN1-AS1	ELFN1 antisense RNA 1 [Source:HGNC Symbol;Acc:HGNC:39071]
101927780	LINC01303	long intergenic non-protein coding RNA 1303 [Source:HGNC Symbol;Acc:HGNC:50470]
101928931	SEMA3B-AS1	SEMA3B antisense RNA 1 (head to head) [Source:HGNC Symbol;Acc:HGNC:49096]
101929541	LINC02608	long intergenic non-protein coding RNA 2608 [Source:HGNC Symbol;Acc:HGNC:54052]
101929575	CFAP61-AS1	CFAP61 antisense RNA 1 [Source:HGNC Symbol;Acc:HGNC:40731]
101930275	AC027117.1	novel transcript
101954267	RNVU1-15	RNA, variant U1 small nuclear 15 [Source:HGNC Symbol;Acc:HGNC:48320]
10202	DHRS2	dehydrogenase/reductase 2 [Source:HGNC Symbol;Acc:HGNC:18349]
10221	TRIB1	tribbles pseudokinase 1 [Source:HGNC Symbol;Acc:HGNC:16891]
102577425	ARHGAP23P1	Rho GTPase activating protein 23 pseudogene 1 [Source:HGNC Symbol;Acc:HGNC:45039]
10263	CDK2AP2	cyclin dependent kinase 2 associated protein 2 [Source:HGNC Symbol;Acc:HGNC:30833]
10272	FSTL3	follistatin like 3 [Source:HGNC Symbol;Acc:HGNC:3973]
102723786	AC106736.1	uncharacterized LOC102723786 [Source:NCBI gene (formerly Entrezgene);Acc:102723786]
102724316	SVIL-AS1	SVIL antisense RNA 1 [Source:HGNC Symbol;Acc:HGNC:51219]
102724895	LIVAR	liver cell viability associated lncRNA [Source:HGNC Symbol;Acc:HGNC:53130]
103021294	ABALON	apoptotic BCL2L1-antisense long non-coding RNA [Source:HGNC Symbol;Acc:HGNC:49667]
103344931	AL158212.3	novel transcript, overlapping to VTI1A
10365	KLF2	Kruppel like factor 2 [Source:HGNC Symbol;Acc:HGNC:6347]
10435	CDC42EP2	CDC42 effector protein 2 [Source:HGNC Symbol;Acc:HGNC:16263]
10472	ZBTB18	zinc finger and BTB domain containing 18 [Source:HGNC Symbol;Acc:HGNC:13030]
10485	MIR9-1HG	MIR9-1 host gene [Source:HGNC Symbol;Acc:HGNC:30780]
10516	FBLN5	fibulin 5 [Source:HGNC Symbol;Acc:HGNC:3602]
10518	CIB2	calcium and integrin binding family member 2 [Source:HGNC Symbol;Acc:HGNC:24579]
10529	NEBL	nebulette [Source:HGNC Symbol;Acc:HGNC:16932]
105369807	LINC02454	long intergenic non-protein coding RNA 2454 [Source:HGNC Symbol;Acc:HGNC:53387]
105372481	ERVK3-1	endogenous retrovirus group K3 member 1 [Source:HGNC Symbol;Acc:HGNC:30466]
105372840	LINC01694	long intergenic non-protein coding RNA 1694 [Source:HGNC Symbol;Acc:HGNC:52481]
105373886	LINC02832	long intergenic non-protein coding RNA 2832 [Source:HGNC Symbol;Acc:HGNC:54366]
105416157	NKILA	NF-kappaB interacting lncRNA [Source:HGNC Symbol;Acc:HGNC:51599]
10560	SLC19A2	solute carrier family 19 member 2 [Source:HGNC Symbol;Acc:HGNC:10938]
10589	DRAP1	DR1 associated protein 1 [Source:HGNC Symbol;Acc:HGNC:3019]
10599	SLCO1B1	solute carrier organic anion transporter family member 1B1 [Source:HGNC Symbol;Acc:HGNC:10959]
10611	PDLIM5	PDZ and LIM domain 5 [Source:HGNC Symbol;Acc:HGNC:17468]
10626	TRIM16	tripartite motif containing 16 [Source:HGNC Symbol;Acc:HGNC:17241]
10633	RASL10A	RAS like family 10 member A [Source:HGNC Symbol;Acc:HGNC:16954]
10634	GAS2L1	growth arrest specific 2 like 1 [Source:HGNC Symbol;Acc:HGNC:16955]
10687	PNMA2	PNMA family member 2 [Source:HGNC Symbol;Acc:HGNC:9159]
10755	GIPC1	GIPC PDZ domain containing family member 1 [Source:HGNC Symbol;Acc:HGNC:1226]
10765	KDM5B	lysine demethylase 5B [Source:HGNC Symbol;Acc:HGNC:18039]
10769	PLK2	polo like kinase 2 [Source:HGNC Symbol;Acc:HGNC:19699]
10849	POLR1G	RNA polymerase I subunit G [Source:HGNC Symbol;Acc:HGNC:24219]
10884	MRPS30	mitochondrial ribosomal protein S30 [Source:HGNC Symbol;Acc:HGNC:8769]
10885	WDR3	WD repeat domain 3 [Source:HGNC Symbol;Acc:HGNC:12755]
10985	GCN1	GCN1 activator of EIF2AK4 [Source:HGNC Symbol;Acc:HGNC:4199]
1102	RCBTB2	RCC1 and BTB domain containing protein 2 [Source:HGNC Symbol;Acc:HGNC:1914]
11021	RAB35	RAB35, member RAS oncogene family [Source:HGNC Symbol;Acc:HGNC:9774]
11030	RBPMS	RNA binding protein, mRNA processing factor [Source:HGNC Symbol;Acc:HGNC:19097]
11047	ADRM1	adhesion regulating molecule 1 [Source:HGNC Symbol;Acc:HGNC:15759]
1108	CHD4	chromodomain helicase DNA binding protein 4 [Source:HGNC Symbol;Acc:HGNC:1919]
11098	PRSS23	serine protease 23 [Source:HGNC Symbol;Acc:HGNC:14370]
11130	ZWINT	ZW10 interacting kinetochore protein [Source:HGNC Symbol;Acc:HGNC:13195]
11149	BVES	blood vessel epicardial substance [Source:HGNC Symbol;Acc:HGNC:1152]
11167	FSTL1	follistatin like 1 [Source:HGNC Symbol;Acc:HGNC:3972]
11178	LZTS1	leucine zipper tumor suppressor 1 [Source:HGNC Symbol;Acc:HGNC:13861]
11199	ANXA10	annexin A10 [Source:HGNC Symbol;Acc:HGNC:534]
11230	PRAF2	PRA1 domain family member 2 [Source:HGNC Symbol;Acc:HGNC:28911]
112464	CAVIN3	caveolae associated protein 3 [Source:HGNC Symbol;Acc:HGNC:9400]
11258	DCTN3	dynactin subunit 3 [Source:HGNC Symbol;Acc:HGNC:2713]
112597	CYTOR	cytoskeleton regulator RNA [Source:HGNC Symbol;Acc:HGNC:28717]
112616	CMTM7	CKLF like MARVEL transmembrane domain containing 7 [Source:HGNC Symbol;Acc:HGNC:19178]
11322	TMC6	transmembrane channel like 6 [Source:HGNC Symbol;Acc:HGNC:18021]
113220	KIF12	kinesin family member 12 [Source:HGNC Symbol;Acc:HGNC:21495]
113277	TMEM106A	transmembrane protein 106A [Source:HGNC Symbol;Acc:HGNC:28288]
11342	RNF13	ring finger protein 13 [Source:HGNC Symbol;Acc:HGNC:10057]
113828	FAM83F	family with sequence similarity 83 member F [Source:HGNC Symbol;Acc:HGNC:25148]
114041	B3GALT5-AS1	B3GALT5 antisense RNA 1 [Source:HGNC Symbol;Acc:HGNC:16424]
114336	CGB2	chorionic gonadotropin subunit beta 2 [Source:HGNC Symbol;Acc:HGNC:16722]
114569	MAL2	mal, T cell differentiation protein 2 [Source:HGNC Symbol;Acc:HGNC:13634]
114801	TMEM200A	transmembrane protein 200A [Source:HGNC Symbol;Acc:HGNC:21075]
114898	C1QTNF2	C1q and TNF related 2 [Source:HGNC Symbol;Acc:HGNC:14325]
114907	FBXO32	F-box protein 32 [Source:HGNC Symbol;Acc:HGNC:16731]
115572	TENT5B	terminal nucleotidyltransferase 5B [Source:HGNC Symbol;Acc:HGNC:28273]
116441	TM4SF18	transmembrane 4 L six family member 18 [Source:HGNC Symbol;Acc:HGNC:25181]
116496	NIBAN1	niban apoptosis regulator 1 [Source:HGNC Symbol;Acc:HGNC:16784]
116535	MRGPRF	MAS related GPR family member F [Source:HGNC Symbol;Acc:HGNC:24828]
116843	SLC18B1	solute carrier family 18 member B1 [Source:HGNC Symbol;Acc:HGNC:21573]
1183	CLCN4	chloride voltage-gated channel 4 [Source:HGNC Symbol;Acc:HGNC:2022]
118932	ANKRD22	ankyrin repeat domain 22 [Source:HGNC Symbol;Acc:HGNC:28321]
1191	CLU	clusterin [Source:HGNC Symbol;Acc:HGNC:2095]
121457	IKBIP	IKBKB interacting protein [Source:HGNC Symbol;Acc:HGNC:26430]
121601	ANO4	anoctamin 4 [Source:HGNC Symbol;Acc:HGNC:23837]
122953	JDP2	Jun dimerization protein 2 [Source:HGNC Symbol;Acc:HGNC:17546]
123346	HIGD2B	HIG1 hypoxia inducible domain family member 2B [Source:HGNC Symbol;Acc:HGNC:26984]
123879	DCUN1D3	defective in cullin neddylation 1 domain containing 3 [Source:HGNC Symbol;Acc:HGNC:28734]
124930	ANKRD13B	ankyrin repeat domain 13B [Source:HGNC Symbol;Acc:HGNC:26363]
124935	SLC43A2	solute carrier family 43 member 2 [Source:HGNC Symbol;Acc:HGNC:23087]
125058	TBC1D16	TBC1 domain family member 16 [Source:HGNC Symbol;Acc:HGNC:28356]
126353	MISP	mitotic spindle positioning [Source:HGNC Symbol;Acc:HGNC:27000]
126374	WTIP	WT1 interacting protein [Source:HGNC Symbol;Acc:HGNC:20964]
126549	ANKLE1	ankyrin repeat and LEM domain containing 1 [Source:HGNC Symbol;Acc:HGNC:26812]
1266	CNN3	calponin 3 [Source:HGNC Symbol;Acc:HGNC:2157]
127262	TPRG1L	tumor protein p63 regulated 1 like [Source:HGNC Symbol;Acc:HGNC:27007]
127544	RNF19B	ring finger protein 19B [Source:HGNC Symbol;Acc:HGNC:26886]
127829	ARL8A	ADP ribosylation factor like GTPase 8A [Source:HGNC Symbol;Acc:HGNC:25192]
1287	COL4A5	collagen type IV alpha 5 chain [Source:HGNC Symbol;Acc:HGNC:2207]
1298	COL9A2	collagen type IX alpha 2 chain [Source:HGNC Symbol;Acc:HGNC:2218]
1305	COL13A1	collagen type XIII alpha 1 chain [Source:HGNC Symbol;Acc:HGNC:2190]
131566	DCBLD2	discoidin, CUB and LCCL domain containing 2 [Source:HGNC Symbol;Acc:HGNC:24627]
131578	LRRC15	leucine rich repeat containing 15 [Source:HGNC Symbol;Acc:HGNC:20818]
131583	FAM43A	family with sequence similarity 43 member A [Source:HGNC Symbol;Acc:HGNC:26888]
134285	TMEM171	transmembrane protein 171 [Source:HGNC Symbol;Acc:HGNC:27031]
134637	ADAT2	adenosine deaminase tRNA specific 2 [Source:HGNC Symbol;Acc:HGNC:21172]
135886	TMEM270	transmembrane protein 270 [Source:HGNC Symbol;Acc:HGNC:23018]
135932	TMEM139	transmembrane protein 139 [Source:HGNC Symbol;Acc:HGNC:22058]
136647	MPLKIP	M-phase specific PLK1 interacting protein [Source:HGNC Symbol;Acc:HGNC:16002]
1382	CRABP2	cellular retinoic acid binding protein 2 [Source:HGNC Symbol;Acc:HGNC:2339]
139221	PWWP3B	PWWP domain containing 3B [Source:HGNC Symbol;Acc:HGNC:26583]
1396	CRIP1	cysteine rich protein 1 [Source:HGNC Symbol;Acc:HGNC:2360]
1397	CRIP2	cysteine rich protein 2 [Source:HGNC Symbol;Acc:HGNC:2361]
140467	ZNF358	zinc finger protein 358 [Source:HGNC Symbol;Acc:HGNC:16838]
140564	APOBEC3D	apolipoprotein B mRNA editing enzyme catalytic subunit 3D [Source:HGNC Symbol;Acc:HGNC:17354]
140893	RBBP8NL	RBBP8 N-terminal like [Source:HGNC Symbol;Acc:HGNC:16144]
143098	MPP7	membrane palmitoylated protein 7 [Source:HGNC Symbol;Acc:HGNC:26542]
144501	KRT80	keratin 80 [Source:HGNC Symbol;Acc:HGNC:27056]
144577	C12orf66	chromosome 12 open reading frame 66 [Source:HGNC Symbol;Acc:HGNC:26517]
1464	CSPG4	chondroitin sulfate proteoglycan 4 [Source:HGNC Symbol;Acc:HGNC:2466]
146439	BICDL2	BICD family like cargo adaptor 2 [Source:HGNC Symbol;Acc:HGNC:33584]
1465	CSRP1	cysteine and glycine rich protein 1 [Source:HGNC Symbol;Acc:HGNC:2469]
146691	TOM1L2	target of myb1 like 2 membrane trafficking protein [Source:HGNC Symbol;Acc:HGNC:11984]
147111	NOTUM	notum, palmitoleoyl-protein carboxylesterase [Source:HGNC Symbol;Acc:HGNC:27106]
1474	CST6	cystatin E/M [Source:HGNC Symbol;Acc:HGNC:2478]
148229	ATP8B3	ATPase phospholipid transporting 8B3 [Source:HGNC Symbol;Acc:HGNC:13535]
148418	SAMD13	sterile alpha motif domain containing 13 [Source:HGNC Symbol;Acc:HGNC:24582]
148645	LINC00337	long intergenic non-protein coding RNA 337 [Source:HGNC Symbol;Acc:HGNC:28620]
1490	CCN2	cellular communication network factor 2 [Source:HGNC Symbol;Acc:HGNC:2500]
149466	C1orf210	chromosome 1 open reading frame 210 [Source:HGNC Symbol;Acc:HGNC:28755]
150696	PROM2	prominin 2 [Source:HGNC Symbol;Acc:HGNC:20685]
150864	FAM117B	family with sequence similarity 117 member B [Source:HGNC Symbol;Acc:HGNC:14440]
151176	ERFE	erythroferrone [Source:HGNC Symbol;Acc:HGNC:26727]
152217	NCBP2AS2	NCBP2 antisense 2 (head to head) [Source:HGNC Symbol;Acc:HGNC:25121]
154075	SAMD3	sterile alpha motif domain containing 3 [Source:HGNC Symbol;Acc:HGNC:21574]
158405	KIAA1958	KIAA1958 [Source:HGNC Symbol;Acc:HGNC:23427]
1591	CYP24A1	cytochrome P450 family 24 subfamily A member 1 [Source:HGNC Symbol;Acc:HGNC:2602]
1611	DAP	death associated protein [Source:HGNC Symbol;Acc:HGNC:2672]
161176	SYNE3	spectrin repeat containing nuclear envelope family member 3 [Source:HGNC Symbol;Acc:HGNC:19861]
162461	TMEM92	transmembrane protein 92 [Source:HGNC Symbol;Acc:HGNC:26579]
1628	DBP	D-box binding PAR bZIP transcription factor [Source:HGNC Symbol;Acc:HGNC:2697]
1690	COCH	cochlin [Source:HGNC Symbol;Acc:HGNC:2180]
169611	OLFML2A	olfactomedin like 2A [Source:HGNC Symbol;Acc:HGNC:27270]
169792	GLIS3	GLIS family zinc finger 3 [Source:HGNC Symbol;Acc:HGNC:28510]
1747	DLX3	distal-less homeobox 3 [Source:HGNC Symbol;Acc:HGNC:2916]
1755	DMBT1	deleted in malignant brain tumors 1 [Source:HGNC Symbol;Acc:HGNC:2926]
1803	DPP4	dipeptidyl peptidase 4 [Source:HGNC Symbol;Acc:HGNC:3009]
1889	ECE1	endothelin converting enzyme 1 [Source:HGNC Symbol;Acc:HGNC:3146]
1893	ECM1	extracellular matrix protein 1 [Source:HGNC Symbol;Acc:HGNC:3153]
196394	AMN1	antagonist of mitotic exit network 1 homolog [Source:HGNC Symbol;Acc:HGNC:27281]
197021	LCTL	lactase like [Source:HGNC Symbol;Acc:HGNC:15583]
2009	EML1	EMAP like 1 [Source:HGNC Symbol;Acc:HGNC:3330]
200942	KLHDC8B	kelch domain containing 8B [Source:HGNC Symbol;Acc:HGNC:28557]
201294	UNC13D	unc-13 homolog D [Source:HGNC Symbol;Acc:HGNC:23147]
2014	EMP3	epithelial membrane protein 3 [Source:HGNC Symbol;Acc:HGNC:3335]
203190	LGI3	leucine rich repeat LGI family member 3 [Source:HGNC Symbol;Acc:HGNC:18711]
2039	DMTN	dematin actin binding protein [Source:HGNC Symbol;Acc:HGNC:3382]
205860	TRIML2	tripartite motif family like 2 [Source:HGNC Symbol;Acc:HGNC:26378]
206358	SLC36A1	solute carrier family 36 member 1 [Source:HGNC Symbol;Acc:HGNC:18761]
2192	FBLN1	fibulin 1 [Source:HGNC Symbol;Acc:HGNC:3600]
219654	ZCCHC24	zinc finger CCHC-type containing 24 [Source:HGNC Symbol;Acc:HGNC:26911]
219833	C11orf45	chromosome 11 open reading frame 45 [Source:HGNC Symbol;Acc:HGNC:28584]
219855	SLC37A2	solute carrier family 37 member 2 [Source:HGNC Symbol;Acc:HGNC:20644]
2200	FBN1	fibrillin 1 [Source:HGNC Symbol;Acc:HGNC:3603]
220963	SLC16A9	solute carrier family 16 member 9 [Source:HGNC Symbol;Acc:HGNC:23520]
221184	CPNE2	copine 2 [Source:HGNC Symbol;Acc:HGNC:2315]
221662	RBM24	RNA binding motif protein 24 [Source:HGNC Symbol;Acc:HGNC:21539]
221749	PXDC1	PX domain containing 1 [Source:HGNC Symbol;Acc:HGNC:21361]
221806	VWDE	von Willebrand factor D and EGF domains [Source:HGNC Symbol;Acc:HGNC:21897]
2274	FHL2	four and a half LIM domains 2 [Source:HGNC Symbol;Acc:HGNC:3703]
22848	AAK1	AP2 associated kinase 1 [Source:HGNC Symbol;Acc:HGNC:19679]
22874	PLEKHA6	pleckstrin homology domain containing A6 [Source:HGNC Symbol;Acc:HGNC:17053]
22891	ZNF365	zinc finger protein 365 [Source:HGNC Symbol;Acc:HGNC:18194]
22921	MSRB2	methionine sulfoxide reductase B2 [Source:HGNC Symbol;Acc:HGNC:17061]
2296	FOXC1	forkhead box C1 [Source:HGNC Symbol;Acc:HGNC:3800]
2297	FOXD1	forkhead box D1 [Source:HGNC Symbol;Acc:HGNC:3802]
22984	PDCD11	programmed cell death 11 [Source:HGNC Symbol;Acc:HGNC:13408]
23022	PALLD	palladin, cytoskeletal associated protein [Source:HGNC Symbol;Acc:HGNC:17068]
23025	UNC13A	unc-13 homolog A [Source:HGNC Symbol;Acc:HGNC:23150]
23034	SAMD4A	sterile alpha motif domain containing 4A [Source:HGNC Symbol;Acc:HGNC:23023]
23108	RAP1GAP2	RAP1 GTPase activating protein 2 [Source:HGNC Symbol;Acc:HGNC:29176]
23109	DDN	dendrin [Source:HGNC Symbol;Acc:HGNC:24458]
23178	PASK	PAS domain containing serine/threonine kinase [Source:HGNC Symbol;Acc:HGNC:17270]
23195	MDN1	midasin AAA ATPase 1 [Source:HGNC Symbol;Acc:HGNC:18302]
23237	ARC	activity regulated cytoskeleton associated protein [Source:HGNC Symbol;Acc:HGNC:648]
23279	NUP160	nucleoporin 160 [Source:HGNC Symbol;Acc:HGNC:18017]
23329	TBC1D30	TBC1 domain family member 30 [Source:HGNC Symbol;Acc:HGNC:29164]
23336	SYNM	synemin [Source:HGNC Symbol;Acc:HGNC:24466]
23467	NPTXR	neuronal pentraxin receptor [Source:HGNC Symbol;Acc:HGNC:7954]
2348	FOLR1	folate receptor alpha [Source:HGNC Symbol;Acc:HGNC:3791]
23508	TTC9	tetratricopeptide repeat domain 9 [Source:HGNC Symbol;Acc:HGNC:20267]
23526	ARHGAP45	Rho GTPase activating protein 45 [Source:HGNC Symbol;Acc:HGNC:17102]
2354	FOSB	FosB proto-oncogene, AP-1 transcription factor subunit [Source:HGNC Symbol;Acc:HGNC:3797]
23541	SEC14L2	SEC14 like lipid binding 2 [Source:HGNC Symbol;Acc:HGNC:10699]
2355	FOSL2	FOS like 2, AP-1 transcription factor subunit [Source:HGNC Symbol;Acc:HGNC:3798]
23612	PHLDA3	pleckstrin homology like domain family A member 3 [Source:HGNC Symbol;Acc:HGNC:8934]
23657	SLC7A11	solute carrier family 7 member 11 [Source:HGNC Symbol;Acc:HGNC:11059]
23670	CEMIP2	cell migration inducing hyaluronidase 2 [Source:HGNC Symbol;Acc:HGNC:11869]
23677	SH3BP4	SH3 domain binding protein 4 [Source:HGNC Symbol;Acc:HGNC:10826]
23767	FLRT3	fibronectin leucine rich transmembrane protein 3 [Source:HGNC Symbol;Acc:HGNC:3762]
2537	IFI6	interferon alpha inducible protein 6 [Source:HGNC Symbol;Acc:HGNC:4054]
255187	SH3TC2-DT	SH3TC2 divergent transcript [Source:HGNC Symbol;Acc:HGNC:52905]
255394	TCP11L2	t-complex 11 like 2 [Source:HGNC Symbol;Acc:HGNC:28627]
255488	RNF144B	ring finger protein 144B [Source:HGNC Symbol;Acc:HGNC:21578]
255743	NPNT	nephronectin [Source:HGNC Symbol;Acc:HGNC:27405]
256472	TMEM151A	transmembrane protein 151A [Source:HGNC Symbol;Acc:HGNC:28497]
256691	MAMDC2	MAM domain containing 2 [Source:HGNC Symbol;Acc:HGNC:23673]
257000	TINCR	TINCR ubiquitin domain containing [Source:HGNC Symbol;Acc:HGNC:14607]
257019	FRMD3	FERM domain containing 3 [Source:HGNC Symbol;Acc:HGNC:24125]
25758	KIAA1549L	KIAA1549 like [Source:HGNC Symbol;Acc:HGNC:24836]
25789	TMEM59L	transmembrane protein 59 like [Source:HGNC Symbol;Acc:HGNC:13237]
25805	BAMBI	BMP and activin membrane bound inhibitor [Source:HGNC Symbol;Acc:HGNC:30251]
25829	TMEM184B	transmembrane protein 184B [Source:HGNC Symbol;Acc:HGNC:1310]
25841	ABTB2	ankyrin repeat and BTB domain containing 2 [Source:HGNC Symbol;Acc:HGNC:23842]
25849	PARM1	prostate androgen-regulated mucin-like protein 1 [Source:HGNC Symbol;Acc:HGNC:24536]
259173	ALS2CL	ALS2 C-terminal like [Source:HGNC Symbol;Acc:HGNC:20605]
25929	GEMIN5	gem nuclear organelle associated protein 5 [Source:HGNC Symbol;Acc:HGNC:20043]
25932	CLIC4	chloride intracellular channel 4 [Source:HGNC Symbol;Acc:HGNC:13518]
25937	WWTR1	WW domain containing transcription regulator 1 [Source:HGNC Symbol;Acc:HGNC:24042]
25946	ZNF385A	zinc finger protein 385A [Source:HGNC Symbol;Acc:HGNC:17521]
25960	ADGRA2	adhesion G protein-coupled receptor A2 [Source:HGNC Symbol;Acc:HGNC:17849]
26002	MOXD1	monooxygenase DBH like 1 [Source:HGNC Symbol;Acc:HGNC:21063]
26022	TMEM98	transmembrane protein 98 [Source:HGNC Symbol;Acc:HGNC:24529]
26031	OSBPL3	oxysterol binding protein like 3 [Source:HGNC Symbol;Acc:HGNC:16370]
26038	CHD5	chromodomain helicase DNA binding protein 5 [Source:HGNC Symbol;Acc:HGNC:16816]
260429	PRSS33	serine protease 33 [Source:HGNC Symbol;Acc:HGNC:30405]
2624	GATA2	GATA binding protein 2 [Source:HGNC Symbol;Acc:HGNC:4171]
26298	EHF	ETS homologous factor [Source:HGNC Symbol;Acc:HGNC:3246]
26353	HSPB8	heat shock protein family B (small) member 8 [Source:HGNC Symbol;Acc:HGNC:30171]
26355	FAM162A	family with sequence similarity 162 member A [Source:HGNC Symbol;Acc:HGNC:17865]
2636	GBX1	gastrulation brain homeobox 1 [Source:HGNC Symbol;Acc:HGNC:4185]
2644	GCHFR	GTP cyclohydrolase I feedback regulator [Source:HGNC Symbol;Acc:HGNC:4194]
266727	MDGA1	MAM domain containing glycosylphosphatidylinositol anchor 1 [Source:HGNC Symbol;Acc:HGNC:19267]
266977	ADGRF1	adhesion G protein-coupled receptor F1 [Source:HGNC Symbol;Acc:HGNC:18990]
26777	SNORA71A	small nucleolar RNA, H/ACA box 71A [Source:HGNC Symbol;Acc:HGNC:10232]
26816	SNORD35A	small nucleolar RNA, C/D box 35A [Source:HGNC Symbol;Acc:HGNC:10162]
26828	RNU5F-1	RNA, U5F small nuclear 1 [Source:HGNC Symbol;Acc:HGNC:10216]
26829	RNU5E-1	RNA, U5E small nuclear 1 [Source:HGNC Symbol;Acc:HGNC:10215]
26872	STEAP1	STEAP family member 1 [Source:HGNC Symbol;Acc:HGNC:11378]
26958	COPG2	COPI coat complex subunit gamma 2 [Source:HGNC Symbol;Acc:HGNC:2237]
27020	NPTN	neuroplastin [Source:HGNC Symbol;Acc:HGNC:17867]
27063	ANKRD1	ankyrin repeat domain 1 [Source:HGNC Symbol;Acc:HGNC:15819]
27076	LYPD3	LY6/PLAUR domain containing 3 [Source:HGNC Symbol;Acc:HGNC:24880]
27147	DENND2A	DENN domain containing 2A [Source:HGNC Symbol;Acc:HGNC:22212]
27239	GPR162	G protein-coupled receptor 162 [Source:HGNC Symbol;Acc:HGNC:16693]
27250	PDCD4	programmed cell death 4 [Source:HGNC Symbol;Acc:HGNC:8763]
27292	DIMT1	DIMT1 rRNA methyltransferase and ribosome maturation factor [Source:HGNC Symbol;Acc:HGNC:30217]
27347	STK39	serine/threonine kinase 39 [Source:HGNC Symbol;Acc:HGNC:17717]
27350	APOBEC3C	apolipoprotein B mRNA editing enzyme catalytic subunit 3C [Source:HGNC Symbol;Acc:HGNC:17353]
2817	GPC1	glypican 1 [Source:HGNC Symbol;Acc:HGNC:4449]
28234	SLCO1B3	solute carrier organic anion transporter family member 1B3 [Source:HGNC Symbol;Acc:HGNC:10961]
283078	MKX	mohawk homeobox [Source:HGNC Symbol;Acc:HGNC:23729]
283149	BCL9L	BCL9 like [Source:HGNC Symbol;Acc:HGNC:23688]
283576	ZDHHC22	zinc finger DHHC-type palmitoyltransferase 22 [Source:HGNC Symbol;Acc:HGNC:20106]
2838	GPR15	G protein-coupled receptor 15 [Source:HGNC Symbol;Acc:HGNC:4469]
284119	CAVIN1	caveolae associated protein 1 [Source:HGNC Symbol;Acc:HGNC:9688]
284403	WDR62	WD repeat domain 62 [Source:HGNC Symbol;Acc:HGNC:24502]
284434	NWD1	NACHT and WD repeat domain containing 1 [Source:HGNC Symbol;Acc:HGNC:27619]
284440	LINC00663	long intergenic non-protein coding RNA 663 [Source:HGNC Symbol;Acc:HGNC:28609]
284958	NT5DC4	5'-nucleotidase domain containing 4 [Source:HGNC Symbol;Acc:HGNC:27678]
285074	ANAPC1P2	ANAPC1 pseudogene 2 [Source:HGNC Symbol;Acc:HGNC:54708]
2852	GPER1	G protein-coupled estrogen receptor 1 [Source:HGNC Symbol;Acc:HGNC:4485]
285489	DOK7	docking protein 7 [Source:HGNC Symbol;Acc:HGNC:26594]
285521	COX18	cytochrome c oxidase assembly factor COX18 [Source:HGNC Symbol;Acc:HGNC:26801]
286077	FAM83H	family with sequence similarity 83 member H [Source:HGNC Symbol;Acc:HGNC:24797]
286467	FIRRE	firre intergenic repeating RNA element [Source:HGNC Symbol;Acc:HGNC:49627]
286676	ILDR1	immunoglobulin like domain containing receptor 1 [Source:HGNC Symbol;Acc:HGNC:28741]
288	ANK3	ankyrin 3 [Source:HGNC Symbol;Acc:HGNC:494]
2886	GRB7	growth factor receptor bound protein 7 [Source:HGNC Symbol;Acc:HGNC:4567]
2888	GRB14	growth factor receptor bound protein 14 [Source:HGNC Symbol;Acc:HGNC:4565]
28969	BZW2	basic leucine zipper and W2 domains 2 [Source:HGNC Symbol;Acc:HGNC:18808]
29091	STXBP6	syntaxin binding protein 6 [Source:HGNC Symbol;Acc:HGNC:19666]
29095	ORMDL2	ORMDL sphingolipid biosynthesis regulator 2 [Source:HGNC Symbol;Acc:HGNC:16037]
29109	FHOD1	formin homology 2 domain containing 1 [Source:HGNC Symbol;Acc:HGNC:17905]
29915	HCFC2	host cell factor C2 [Source:HGNC Symbol;Acc:HGNC:24972]
29923	HILPDA	hypoxia inducible lipid droplet associated [Source:HGNC Symbol;Acc:HGNC:28859]
29948	OSGIN1	oxidative stress induced growth inhibitor 1 [Source:HGNC Symbol;Acc:HGNC:30093]
29993	PACSIN1	protein kinase C and casein kinase substrate in neurons 1 [Source:HGNC Symbol;Acc:HGNC:8570]
30009	TBX21	T-box transcription factor 21 [Source:HGNC Symbol;Acc:HGNC:11599]
30061	SLC40A1	solute carrier family 40 member 1 [Source:HGNC Symbol;Acc:HGNC:10909]
3037	HAS2	hyaluronan synthase 2 [Source:HGNC Symbol;Acc:HGNC:4819]
3038	HAS3	hyaluronan synthase 3 [Source:HGNC Symbol;Acc:HGNC:4820]
308	ANXA5	annexin A5 [Source:HGNC Symbol;Acc:HGNC:543]
309	ANXA6	annexin A6 [Source:HGNC Symbol;Acc:HGNC:544]
3200	HOXA3	homeobox A3 [Source:HGNC Symbol;Acc:HGNC:5104]
3214	HOXB4	homeobox B4 [Source:HGNC Symbol;Acc:HGNC:5115]
3217	HOXB7	homeobox B7 [Source:HGNC Symbol;Acc:HGNC:5118]
3218	HOXB8	homeobox B8 [Source:HGNC Symbol;Acc:HGNC:5119]
3219	HOXB9	homeobox B9 [Source:HGNC Symbol;Acc:HGNC:5120]
3223	HOXC6	homeobox C6 [Source:HGNC Symbol;Acc:HGNC:5128]
3300	DNAJB2	DnaJ heat shock protein family (Hsp40) member B2 [Source:HGNC Symbol;Acc:HGNC:5228]
3327	HSP90AB3P	heat shock protein 90 alpha family class B member 3, pseudogene [Source:HGNC Symbol;Acc:HGNC:5259]
333	APLP1	amyloid beta precursor like protein 1 [Source:HGNC Symbol;Acc:HGNC:597]
339366	ADAMTSL5	ADAMTS like 5 [Source:HGNC Symbol;Acc:HGNC:27912]
340075	ARSI	arylsulfatase family member I [Source:HGNC Symbol;Acc:HGNC:32521]
342979	PALM3	paralemmin 3 [Source:HGNC Symbol;Acc:HGNC:33274]
3434	IFIT1	interferon induced protein with tetratricopeptide repeats 1 [Source:HGNC Symbol;Acc:HGNC:5407]
346389	MACC1	MET transcriptional regulator MACC1 [Source:HGNC Symbol;Acc:HGNC:30215]
347735	SERINC2	serine incorporator 2 [Source:HGNC Symbol;Acc:HGNC:23231]
348645	C22orf34	chromosome 22 putative open reading frame 34 [Source:HGNC Symbol;Acc:HGNC:28010]
3489	IGFBP6	insulin like growth factor binding protein 6 [Source:HGNC Symbol;Acc:HGNC:5475]
353194	KRT16P6	keratin 16 pseudogene 6 [Source:HGNC Symbol;Acc:HGNC:50719]
3726	JUNB	JunB proto-oncogene, AP-1 transcription factor subunit [Source:HGNC Symbol;Acc:HGNC:6205]
374946	DRAXIN	dorsal inhibitory axon guidance protein [Source:HGNC Symbol;Acc:HGNC:25054]
375719	AQP7P1	aquaporin 7 pseudogene 1 [Source:HGNC Symbol;Acc:HGNC:32048]
376267	RAB15	RAB15, member RAS oncogene family [Source:HGNC Symbol;Acc:HGNC:20150]
378	ARF4	ADP ribosylation factor 4 [Source:HGNC Symbol;Acc:HGNC:655]
378707	RN7SL3	RNA component of signal recognition particle 7SL3 [Source:HGNC Symbol;Acc:HGNC:23135]
379	ARL4D	ADP ribosylation factor like GTPase 4D [Source:HGNC Symbol;Acc:HGNC:656]
3797	KIF3C	kinesin family member 3C [Source:HGNC Symbol;Acc:HGNC:6321]
3801	KIFC3	kinesin family member C3 [Source:HGNC Symbol;Acc:HGNC:6326]
3855	KRT7	keratin 7 [Source:HGNC Symbol;Acc:HGNC:6445]
3856	KRT8	keratin 8 [Source:HGNC Symbol;Acc:HGNC:6446]
386724	AMIGO3	adhesion molecule with Ig like domain 3 [Source:HGNC Symbol;Acc:HGNC:24075]
3868	KRT16	keratin 16 [Source:HGNC Symbol;Acc:HGNC:6423]
387597	ILDR2	immunoglobulin like domain containing receptor 2 [Source:HGNC Symbol;Acc:HGNC:18131]
387640	SKIDA1	SKI/DACH domain containing 1 [Source:HGNC Symbol;Acc:HGNC:32697]
388121	TNFAIP8L3	TNF alpha induced protein 8 like 3 [Source:HGNC Symbol;Acc:HGNC:20620]
388135	INSYN1	inhibitory synaptic factor 1 [Source:HGNC Symbol;Acc:HGNC:33753]
388630	TRABD2B	TraB domain containing 2B [Source:HGNC Symbol;Acc:HGNC:44200]
3887	KRT81	keratin 81 [Source:HGNC Symbol;Acc:HGNC:6458]
388969	C2orf68	chromosome 2 open reading frame 68 [Source:HGNC Symbol;Acc:HGNC:34353]
389	RHOC	ras homolog family member C [Source:HGNC Symbol;Acc:HGNC:669]
389058	SP5	Sp5 transcription factor [Source:HGNC Symbol;Acc:HGNC:14529]
390345	RPL10P13	ribosomal protein L10 pseudogene 13 [Source:HGNC Symbol;Acc:HGNC:52346]
390595	UBAP1L	ubiquitin associated protein 1 like [Source:HGNC Symbol;Acc:HGNC:40028]
390928	ACP7	acid phosphatase 7, tartrate resistant (putative) [Source:HGNC Symbol;Acc:HGNC:33781]
391059	FRRS1	ferric chelate reductase 1 [Source:HGNC Symbol;Acc:HGNC:27622]
3927	LASP1	LIM and SH3 protein 1 [Source:HGNC Symbol;Acc:HGNC:6513]
3956	LGALS1	galectin 1 [Source:HGNC Symbol;Acc:HGNC:6561]
399473	SPRED3	sprouty related EVH1 domain containing 3 [Source:HGNC Symbol;Acc:HGNC:31041]
399665	FAM102A	family with sequence similarity 102 member A [Source:HGNC Symbol;Acc:HGNC:31419]
399726	MIR1915HG	MIR1915 host gene [Source:HGNC Symbol;Acc:HGNC:31448]
400224	PLEKHD1	pleckstrin homology and coiled-coil domain containing D1 [Source:HGNC Symbol;Acc:HGNC:20148]
400673	VMAC	vimentin type intermediate filament associated coiled-coil protein [Source:HGNC Symbol;Acc:HGNC:33803]
400720	ZNF772	zinc finger protein 772 [Source:HGNC Symbol;Acc:HGNC:33106]
400916	CHCHD10	coiled-coil-helix-coiled-coil-helix domain containing 10 [Source:HGNC Symbol;Acc:HGNC:15559]
401474	SAMD12	sterile alpha motif domain containing 12 [Source:HGNC Symbol;Acc:HGNC:31750]
401647	GOLGA7B	golgin A7 family member B [Source:HGNC Symbol;Acc:HGNC:31668]
4017	LOXL2	lysyl oxidase like 2 [Source:HGNC Symbol;Acc:HGNC:6666]
404093	CUEDC1	CUE domain containing 1 [Source:HGNC Symbol;Acc:HGNC:31350]
4053	LTBP2	latent transforming growth factor beta binding protein 2 [Source:HGNC Symbol;Acc:HGNC:6715]
4054	LTBP3	latent transforming growth factor beta binding protein 3 [Source:HGNC Symbol;Acc:HGNC:6716]
4059	BCAM	basal cell adhesion molecule (Lutheran blood group) [Source:HGNC Symbol;Acc:HGNC:6722]
4066	LYL1	LYL1 basic helix-loop-helix family member [Source:HGNC Symbol;Acc:HGNC:6734]
406991	MIR21	microRNA 21 [Source:HGNC Symbol;Acc:HGNC:31586]
4070	TACSTD2	tumor associated calcium signal transducer 2 [Source:HGNC Symbol;Acc:HGNC:11530]
414149	ACBD7	acyl-CoA binding domain containing 7 [Source:HGNC Symbol;Acc:HGNC:17715]
4147	MATN2	matrilin 2 [Source:HGNC Symbol;Acc:HGNC:6908]
4162	MCAM	melanoma cell adhesion molecule [Source:HGNC Symbol;Acc:HGNC:6934]
4201	MEA1	male-enhanced antigen 1 [Source:HGNC Symbol;Acc:HGNC:6986]
4241	MELTF	melanotransferrin [Source:HGNC Symbol;Acc:HGNC:7037]
4327	MMP19	matrix metallopeptidase 19 [Source:HGNC Symbol;Acc:HGNC:7165]
440375	RAB43P1	RAB43 pseudogene 1 [Source:HGNC Symbol;Acc:HGNC:33153]
4435	CITED1	Cbp/p300 interacting transactivator with Glu/Asp rich carboxy-terminal domain 1 [Source:HGNC Symbol;Acc:HGNC:1986]
4487	MSX1	msh homeobox 1 [Source:HGNC Symbol;Acc:HGNC:7391]
4488	MSX2	msh homeobox 2 [Source:HGNC Symbol;Acc:HGNC:7392]
4494	MT1F	metallothionein 1F [Source:HGNC Symbol;Acc:HGNC:7398]
4582	MUC1	mucin 1, cell surface associated [Source:HGNC Symbol;Acc:HGNC:7508]
4601	MXI1	MAX interactor 1, dimerization protein [Source:HGNC Symbol;Acc:HGNC:7534]
4602	MYB	MYB proto-oncogene, transcription factor [Source:HGNC Symbol;Acc:HGNC:7545]
4603	MYBL1	MYB proto-oncogene like 1 [Source:HGNC Symbol;Acc:HGNC:7547]
4739	NEDD9	neural precursor cell expressed, developmentally down-regulated 9 [Source:HGNC Symbol;Acc:HGNC:7733]
475	ATOX1	antioxidant 1 copper chaperone [Source:HGNC Symbol;Acc:HGNC:798]
4771	NF2	neurofibromin 2 [Source:HGNC Symbol;Acc:HGNC:7773]
4774	NFIA	nuclear factor I A [Source:HGNC Symbol;Acc:HGNC:7784]
4779	NFE2L1	nuclear factor, erythroid 2 like 1 [Source:HGNC Symbol;Acc:HGNC:7781]
4781	NFIB	nuclear factor I B [Source:HGNC Symbol;Acc:HGNC:7785]
4929	NR4A2	nuclear receptor subfamily 4 group A member 2 [Source:HGNC Symbol;Acc:HGNC:7981]
493869	GPX8	glutathione peroxidase 8 (putative) [Source:HGNC Symbol;Acc:HGNC:33100]
5066	PAM	peptidylglycine alpha-amidating monooxygenase [Source:HGNC Symbol;Acc:HGNC:8596]
5076	PAX2	paired box 2 [Source:HGNC Symbol;Acc:HGNC:8616]
50862	RNF141	ring finger protein 141 [Source:HGNC Symbol;Acc:HGNC:21159]
5097	PCDH1	protocadherin 1 [Source:HGNC Symbol;Acc:HGNC:8655]
5099	PCDH7	protocadherin 7 [Source:HGNC Symbol;Acc:HGNC:8659]
51022	GLRX2	glutaredoxin 2 [Source:HGNC Symbol;Acc:HGNC:16065]
51088	KLHL5	kelch like family member 5 [Source:HGNC Symbol;Acc:HGNC:6356]
51194	IPO11	importin 11 [Source:HGNC Symbol;Acc:HGNC:20628]
51200	CPA4	carboxypeptidase A4 [Source:HGNC Symbol;Acc:HGNC:15740]
51232	CRIM1	cysteine rich transmembrane BMP regulator 1 [Source:HGNC Symbol;Acc:HGNC:2359]
51275	MAPKAPK5-AS1	MAPKAPK5 antisense RNA 1 [Source:HGNC Symbol;Acc:HGNC:24091]
51339	DACT1	dishevelled binding antagonist of beta catenin 1 [Source:HGNC Symbol;Acc:HGNC:17748]
51385	ZNF589	zinc finger protein 589 [Source:HGNC Symbol;Acc:HGNC:16747]
51400	PPME1	protein phosphatase methylesterase 1 [Source:HGNC Symbol;Acc:HGNC:30178]
51421	AMOTL2	angiomotin like 2 [Source:HGNC Symbol;Acc:HGNC:17812]
51435	SCARA3	scavenger receptor class A member 3 [Source:HGNC Symbol;Acc:HGNC:19000]
5166	PDK4	pyruvate dehydrogenase kinase 4 [Source:HGNC Symbol;Acc:HGNC:8812]
51734	MSRB1	methionine sulfoxide reductase B1 [Source:HGNC Symbol;Acc:HGNC:14133]
5270	SERPINE2	serpin family E member 2 [Source:HGNC Symbol;Acc:HGNC:8951]
53353	LRP1B	LDL receptor related protein 1B [Source:HGNC Symbol;Acc:HGNC:6693]
5339	PLEC	plectin [Source:HGNC Symbol;Acc:HGNC:9069]
5376	PMP22	peripheral myelin protein 22 [Source:HGNC Symbol;Acc:HGNC:9118]
53826	FXYD6	FXYD domain containing ion transport regulator 6 [Source:HGNC Symbol;Acc:HGNC:4030]
53827	FXYD5	FXYD domain containing ion transport regulator 5 [Source:HGNC Symbol;Acc:HGNC:4029]
53836	GPR87	G protein-coupled receptor 87 [Source:HGNC Symbol;Acc:HGNC:4538]
5414	SEPTIN4	septin 4 [Source:HGNC Symbol;Acc:HGNC:9165]
541471	MIR4435-2HG	MIR4435-2 host gene [Source:HGNC Symbol;Acc:HGNC:35163]
54407	SLC38A2	solute carrier family 38 member 2 [Source:HGNC Symbol;Acc:HGNC:13448]
54478	PIMREG	PICALM interacting mitotic regulator [Source:HGNC Symbol;Acc:HGNC:25483]
54538	ROBO4	roundabout guidance receptor 4 [Source:HGNC Symbol;Acc:HGNC:17985]
54626	HES2	hes family bHLH transcription factor 2 [Source:HGNC Symbol;Acc:HGNC:16005]
54741	LEPROT	leptin receptor overlapping transcript [Source:HGNC Symbol;Acc:HGNC:29477]
54749	EPDR1	ependymin related 1 [Source:HGNC Symbol;Acc:HGNC:17572]
54751	FBLIM1	filamin binding LIM protein 1 [Source:HGNC Symbol;Acc:HGNC:24686]
54756	IL17RD	interleukin 17 receptor D [Source:HGNC Symbol;Acc:HGNC:17616]
54799	MBTD1	mbt domain containing 1 [Source:HGNC Symbol;Acc:HGNC:19866]
54806	AHI1	Abelson helper integration site 1 [Source:HGNC Symbol;Acc:HGNC:21575]
54863	TOR4A	torsin family 4 member A [Source:HGNC Symbol;Acc:HGNC:25981]
54868	TMEM104	transmembrane protein 104 [Source:HGNC Symbol;Acc:HGNC:25984]
54914	FOCAD	focadhesin [Source:HGNC Symbol;Acc:HGNC:23377]
54918	CMTM6	CKLF like MARVEL transmembrane domain containing 6 [Source:HGNC Symbol;Acc:HGNC:19177]
54978	SLC35F6	solute carrier family 35 member F6 [Source:HGNC Symbol;Acc:HGNC:26055]
55001	TTC22	tetratricopeptide repeat domain 22 [Source:HGNC Symbol;Acc:HGNC:26067]
55102	ATG2B	autophagy related 2B [Source:HGNC Symbol;Acc:HGNC:20187]
55107	ANO1	anoctamin 1 [Source:HGNC Symbol;Acc:HGNC:21625]
55127	HEATR1	HEAT repeat containing 1 [Source:HGNC Symbol;Acc:HGNC:25517]
55130	ARMC4	armadillo repeat containing 4 [Source:HGNC Symbol;Acc:HGNC:25583]
55131	RBM28	RNA binding motif protein 28 [Source:HGNC Symbol;Acc:HGNC:21863]
55139	ANKZF1	ankyrin repeat and zinc finger peptidyl tRNA hydrolase 1 [Source:HGNC Symbol;Acc:HGNC:25527]
55174	INTS10	integrator complex subunit 10 [Source:HGNC Symbol;Acc:HGNC:25548]
55194	EVA1B	eva-1 homolog B [Source:HGNC Symbol;Acc:HGNC:25558]
55226	NAT10	N-acetyltransferase 10 [Source:HGNC Symbol;Acc:HGNC:29830]
55243	KIRREL1	kirre like nephrin family adhesion molecule 1 [Source:HGNC Symbol;Acc:HGNC:15734]
55250	ELP2	elongator acetyltransferase complex subunit 2 [Source:HGNC Symbol;Acc:HGNC:18248]
55266	TMEM19	transmembrane protein 19 [Source:HGNC Symbol;Acc:HGNC:25605]
55296	TBC1D19	TBC1 domain family member 19 [Source:HGNC Symbol;Acc:HGNC:25624]
553103	MIR3936HG	MIR3936 host gene [Source:HGNC Symbol;Acc:HGNC:40538]
55316	RSAD1	radical S-adenosyl methionine domain containing 1 [Source:HGNC Symbol;Acc:HGNC:25634]
55357	TBC1D2	TBC1 domain family member 2 [Source:HGNC Symbol;Acc:HGNC:18026]
554202	MIR31HG	MIR31 host gene [Source:HGNC Symbol;Acc:HGNC:37187]
55556	ENOSF1	enolase superfamily member 1 [Source:HGNC Symbol;Acc:HGNC:30365]
55679	LIMS2	LIM zinc finger domain containing 2 [Source:HGNC Symbol;Acc:HGNC:16084]
5570	PKIB	cAMP-dependent protein kinase inhibitor beta [Source:HGNC Symbol;Acc:HGNC:9018]
55701	ARHGEF40	Rho guanine nucleotide exchange factor 40 [Source:HGNC Symbol;Acc:HGNC:25516]
55759	WDR12	WD repeat domain 12 [Source:HGNC Symbol;Acc:HGNC:14098]
55760	DHX32	DEAH-box helicase 32 (putative) [Source:HGNC Symbol;Acc:HGNC:16717]
55796	MBNL3	muscleblind like splicing regulator 3 [Source:HGNC Symbol;Acc:HGNC:20564]
558	AXL	AXL receptor tyrosine kinase [Source:HGNC Symbol;Acc:HGNC:905]
55806	HR	HR lysine demethylase and nuclear receptor corepressor [Source:HGNC Symbol;Acc:HGNC:5172]
55824	PAG1	phosphoprotein membrane anchor with glycosphingolipid microdomains 1 [Source:HGNC Symbol;Acc:HGNC:30043]
55829	SELENOS	selenoprotein S [Source:HGNC Symbol;Acc:HGNC:30396]
55959	SULF2	sulfatase 2 [Source:HGNC Symbol;Acc:HGNC:20392]
5596	MAPK4	mitogen-activated protein kinase 4 [Source:HGNC Symbol;Acc:HGNC:6878]
56099	PCDHGB7	protocadherin gamma subfamily B, 7 [Source:HGNC Symbol;Acc:HGNC:8714]
56123	PCDHB13	protocadherin beta 13 [Source:HGNC Symbol;Acc:HGNC:8684]
56241	SUSD2	sushi domain containing 2 [Source:HGNC Symbol;Acc:HGNC:30667]
5653	KLK6	kallikrein related peptidase 6 [Source:HGNC Symbol;Acc:HGNC:6367]
5655	KLK10	kallikrein related peptidase 10 [Source:HGNC Symbol;Acc:HGNC:6358]
56650	CLDND1	claudin domain containing 1 [Source:HGNC Symbol;Acc:HGNC:1322]
56652	TWNK	twinkle mtDNA helicase [Source:HGNC Symbol;Acc:HGNC:1160]
56667	MUC13	mucin 13, cell surface associated [Source:HGNC Symbol;Acc:HGNC:7511]
56704	JPH1	junctophilin 1 [Source:HGNC Symbol;Acc:HGNC:14201]
56917	MEIS3	Meis homeobox 3 [Source:HGNC Symbol;Acc:HGNC:29537]
56919	DHX33	DEAH-box helicase 33 [Source:HGNC Symbol;Acc:HGNC:16718]
56937	PMEPA1	prostate transmembrane protein, androgen induced 1 [Source:HGNC Symbol;Acc:HGNC:14107]
57035	RSRP1	arginine and serine rich protein 1 [Source:HGNC Symbol;Acc:HGNC:25234]
57060	PCBP4	poly(rC) binding protein 4 [Source:HGNC Symbol;Acc:HGNC:8652]
57062	DDX24	DEAD-box helicase 24 [Source:HGNC Symbol;Acc:HGNC:13266]
57111	RAB25	RAB25, member RAS oncogene family [Source:HGNC Symbol;Acc:HGNC:18238]
57162	PELI1	pellino E3 ubiquitin protein ligase 1 [Source:HGNC Symbol;Acc:HGNC:8827]
57180	ACTR3B	actin related protein 3B [Source:HGNC Symbol;Acc:HGNC:17256]
57217	TTC7A	tetratricopeptide repeat domain 7A [Source:HGNC Symbol;Acc:HGNC:19750]
57291	DANCR	differentiation antagonizing non-protein coding RNA [Source:HGNC Symbol;Acc:HGNC:28964]
57402	S100A14	S100 calcium binding protein A14 [Source:HGNC Symbol;Acc:HGNC:18901]
57473	ZNF512B	zinc finger protein 512B [Source:HGNC Symbol;Acc:HGNC:29212]
57475	PLEKHH1	pleckstrin homology, MyTH4 and FERM domain containing H1 [Source:HGNC Symbol;Acc:HGNC:17733]
57493	HEG1	heart development protein with EGF like domains 1 [Source:HGNC Symbol;Acc:HGNC:29227]
57507	ZNF608	zinc finger protein 608 [Source:HGNC Symbol;Acc:HGNC:29238]
57509	MTUS1	microtubule associated scaffold protein 1 [Source:HGNC Symbol;Acc:HGNC:29789]
5753	PTK6	protein tyrosine kinase 6 [Source:HGNC Symbol;Acc:HGNC:9617]
57539	WDR35	WD repeat domain 35 [Source:HGNC Symbol;Acc:HGNC:29250]
57549	IGSF9	immunoglobulin superfamily member 9 [Source:HGNC Symbol;Acc:HGNC:18132]
57552	NCEH1	neutral cholesterol ester hydrolase 1 [Source:HGNC Symbol;Acc:HGNC:29260]
5759	PTMAP2	prothymosin alpha pseudogene 2 [Source:HGNC Symbol;Acc:HGNC:9625]
57659	ZBTB4	zinc finger and BTB domain containing 4 [Source:HGNC Symbol;Acc:HGNC:23847]
57707	MEAK7	MTOR associated protein, eak-7 homolog [Source:HGNC Symbol;Acc:HGNC:29325]
57820	CCNB1IP1	cyclin B1 interacting protein 1 [Source:HGNC Symbol;Acc:HGNC:19437]
5784	PTPN14	protein tyrosine phosphatase non-receptor type 14 [Source:HGNC Symbol;Acc:HGNC:9647]
579	NKX3-2	NK3 homeobox 2 [Source:HGNC Symbol;Acc:HGNC:951]
58495	OVOL2	ovo like zinc finger 2 [Source:HGNC Symbol;Acc:HGNC:15804]
58499	ZNF462	zinc finger protein 462 [Source:HGNC Symbol;Acc:HGNC:21684]
5891	MOK	MOK protein kinase [Source:HGNC Symbol;Acc:HGNC:9833]
59269	HIVEP3	HIVEP zinc finger 3 [Source:HGNC Symbol;Acc:HGNC:13561]
5939	RBMS2	RNA binding motif single stranded interacting protein 2 [Source:HGNC Symbol;Acc:HGNC:9909]
594842	HAS2-AS1	HAS2 antisense RNA 1 [Source:HGNC Symbol;Acc:HGNC:34340]
5991	RFX3	regulatory factor X3 [Source:HGNC Symbol;Acc:HGNC:9984]
5997	RGS2	regulator of G protein signaling 2 [Source:HGNC Symbol;Acc:HGNC:9998]
6004	RGS16	regulator of G protein signaling 16 [Source:HGNC Symbol;Acc:HGNC:9997]
60436	TGIF2	TGFB induced factor homeobox 2 [Source:HGNC Symbol;Acc:HGNC:15764]
60489	APOBEC3G	apolipoprotein B mRNA editing enzyme catalytic subunit 3G [Source:HGNC Symbol;Acc:HGNC:17357]
60674	GAS5	growth arrest specific 5 [Source:HGNC Symbol;Acc:HGNC:16355]
6273	S100A2	S100 calcium binding protein A2 [Source:HGNC Symbol;Acc:HGNC:10492]
6274	S100A3	S100 calcium binding protein A3 [Source:HGNC Symbol;Acc:HGNC:10493]
6275	S100A4	S100 calcium binding protein A4 [Source:HGNC Symbol;Acc:HGNC:10494]
6281	S100A10	S100 calcium binding protein A10 [Source:HGNC Symbol;Acc:HGNC:10487]
6282	S100A11	S100 calcium binding protein A11 [Source:HGNC Symbol;Acc:HGNC:10488]
6304	SATB1	SATB homeobox 1 [Source:HGNC Symbol;Acc:HGNC:10541]
6305	SBF1	SET binding factor 1 [Source:HGNC Symbol;Acc:HGNC:10542]
6324	SCN1B	sodium voltage-gated channel beta subunit 1 [Source:HGNC Symbol;Acc:HGNC:10586]
6330	SCN4B	sodium voltage-gated channel beta subunit 4 [Source:HGNC Symbol;Acc:HGNC:10592]
634	CEACAM1	CEA cell adhesion molecule 1 [Source:HGNC Symbol;Acc:HGNC:1814]
6398	SECTM1	secreted and transmembrane 1 [Source:HGNC Symbol;Acc:HGNC:10707]
64073	C19orf33	chromosome 19 open reading frame 33 [Source:HGNC Symbol;Acc:HGNC:16668]
64115	VSIR	V-set immunoregulatory receptor [Source:HGNC Symbol;Acc:HGNC:30085]
64122	FN3K	fructosamine 3 kinase [Source:HGNC Symbol;Acc:HGNC:24822]
64129	TINAGL1	tubulointerstitial nephritis antigen like 1 [Source:HGNC Symbol;Acc:HGNC:19168]
64208	POPDC3	popeye domain containing 3 [Source:HGNC Symbol;Acc:HGNC:17649]
64220	STRA6	signaling receptor and transporter of retinol STRA6 [Source:HGNC Symbol;Acc:HGNC:30650]
642273	FAM110C	family with sequence similarity 110 member C [Source:HGNC Symbol;Acc:HGNC:33340]
64236	PDLIM2	PDZ and LIM domain 2 [Source:HGNC Symbol;Acc:HGNC:13992]
644150	WIPF3	WAS/WASL interacting protein family member 3 [Source:HGNC Symbol;Acc:HGNC:22004]
64420	SUSD1	sushi domain containing 1 [Source:HGNC Symbol;Acc:HGNC:25413]
6461	SHB	SH2 domain containing adaptor protein B [Source:HGNC Symbol;Acc:HGNC:10838]
64757	MTARC1	mitochondrial amidoxime reducing component 1 [Source:HGNC Symbol;Acc:HGNC:26189]
64759	TNS3	tensin 3 [Source:HGNC Symbol;Acc:HGNC:21616]
64762	GAREM1	GRB2 associated regulator of MAPK1 subtype 1 [Source:HGNC Symbol;Acc:HGNC:26136]
64780	MICAL1	microtubule associated monooxygenase, calponin and LIM domain containing 1 [Source:HGNC Symbol;Acc:HGNC:20619]
64787	EPS8L2	EPS8 like 2 [Source:HGNC Symbol;Acc:HGNC:21296]
64789	EXO5	exonuclease 5 [Source:HGNC Symbol;Acc:HGNC:26115]
64857	PLEKHG2	pleckstrin homology and RhoGEF domain containing G2 [Source:HGNC Symbol;Acc:HGNC:29515]
648791	PPP1R3G	protein phosphatase 1 regulatory subunit 3G [Source:HGNC Symbol;Acc:HGNC:14945]
649	BMP1	bone morphogenetic protein 1 [Source:HGNC Symbol;Acc:HGNC:1067]
64921	CASD1	CAS1 domain containing 1 [Source:HGNC Symbol;Acc:HGNC:16014]
6507	SLC1A3	solute carrier family 1 member 3 [Source:HGNC Symbol;Acc:HGNC:10941]
65078	RTN4R	reticulon 4 receptor [Source:HGNC Symbol;Acc:HGNC:18601]
6509	SLC1A4	solute carrier family 1 member 4 [Source:HGNC Symbol;Acc:HGNC:10942]
6515	SLC2A3	solute carrier family 2 member 3 [Source:HGNC Symbol;Acc:HGNC:11007]
65265	C8orf33	chromosome 8 open reading frame 33 [Source:HGNC Symbol;Acc:HGNC:26104]
6536	SLC6A9	solute carrier family 6 member 9 [Source:HGNC Symbol;Acc:HGNC:11056]
6542	SLC7A2	solute carrier family 7 member 2 [Source:HGNC Symbol;Acc:HGNC:11060]
6560	SLC12A4	solute carrier family 12 member 4 [Source:HGNC Symbol;Acc:HGNC:10913]
65989	DLK2	delta like non-canonical Notch ligand 2 [Source:HGNC Symbol;Acc:HGNC:21113]
66008	TRAK2	trafficking kinesin protein 2 [Source:HGNC Symbol;Acc:HGNC:13206]
6641	SNTB1	syntrophin beta 1 [Source:HGNC Symbol;Acc:HGNC:11168]
6645	SNTB2	syntrophin beta 2 [Source:HGNC Symbol;Acc:HGNC:11169]
6659	SOX4	SRY-box transcription factor 4 [Source:HGNC Symbol;Acc:HGNC:11200]
6666	SOX12	SRY-box transcription factor 12 [Source:HGNC Symbol;Acc:HGNC:11198]
6678	SPARC	secreted protein acidic and cysteine rich [Source:HGNC Symbol;Acc:HGNC:11219]
6764	DENND2B	DENN domain containing 2B [Source:HGNC Symbol;Acc:HGNC:11350]
677839	SNORA71C	small nucleolar RNA, H/ACA box 71C [Source:HGNC Symbol;Acc:HGNC:32656]
6827	SUPT4H1	SPT4 homolog, DSIF elongation factor subunit [Source:HGNC Symbol;Acc:HGNC:11467]
686	BTD	biotinidase [Source:HGNC Symbol;Acc:HGNC:1122]
6948	TCN2	transcobalamin 2 [Source:HGNC Symbol;Acc:HGNC:11653]
7041	TGFB1I1	transforming growth factor beta 1 induced transcript 1 [Source:HGNC Symbol;Acc:HGNC:11767]
7045	TGFBI	transforming growth factor beta induced [Source:HGNC Symbol;Acc:HGNC:11771]
7071	KLF10	Kruppel like factor 10 [Source:HGNC Symbol;Acc:HGNC:11810]
7077	TIMP2	TIMP metallopeptidase inhibitor 2 [Source:HGNC Symbol;Acc:HGNC:11821]
7078	TIMP3	TIMP metallopeptidase inhibitor 3 [Source:HGNC Symbol;Acc:HGNC:11822]
7087	ICAM5	intercellular adhesion molecule 5 [Source:HGNC Symbol;Acc:HGNC:5348]
7106	TSPAN4	tetraspanin 4 [Source:HGNC Symbol;Acc:HGNC:11859]
7127	TNFAIP2	TNF alpha induced protein 2 [Source:HGNC Symbol;Acc:HGNC:11895]
7145	TNS1	tensin 1 [Source:HGNC Symbol;Acc:HGNC:11973]
723961	INS-IGF2	INS-IGF2 readthrough [Source:HGNC Symbol;Acc:HGNC:33527]
7284	TUFM	Tu translation elongation factor, mitochondrial [Source:HGNC Symbol;Acc:HGNC:12420]
729991	BORCS8	BLOC-1 related complex subunit 8 [Source:HGNC Symbol;Acc:HGNC:37247]
731223	LINC01220	long intergenic non-protein coding RNA 1220 [Source:HGNC Symbol;Acc:HGNC:49664]
7351	UCP2	uncoupling protein 2 [Source:HGNC Symbol;Acc:HGNC:12518]
7421	VDR	vitamin D receptor [Source:HGNC Symbol;Acc:HGNC:12679]
7425	VGF	VGF nerve growth factor inducible [Source:HGNC Symbol;Acc:HGNC:12684]
7431	VIM	vimentin [Source:HGNC Symbol;Acc:HGNC:12692]
7447	VSNL1	visinin like 1 [Source:HGNC Symbol;Acc:HGNC:12722]
7462	LAT2	linker for activation of T cells family member 2 [Source:HGNC Symbol;Acc:HGNC:12749]
7466	WFS1	wolframin ER transmembrane glycoprotein [Source:HGNC Symbol;Acc:HGNC:12762]
754	PTTG1IP	PTTG1 interacting protein [Source:HGNC Symbol;Acc:HGNC:13524]
7554	ZNF8	zinc finger protein 8 [Source:HGNC Symbol;Acc:HGNC:13154]
768097	HAR1B	highly accelerated region 1B [Source:HGNC Symbol;Acc:HGNC:33118]
7739	ZNF185	zinc finger protein 185 with LIM domain [Source:HGNC Symbol;Acc:HGNC:12976]
7784	ZP3	zona pellucida glycoprotein 3 [Source:HGNC Symbol;Acc:HGNC:13189]
7803	PTP4A1	protein tyrosine phosphatase 4A1 [Source:HGNC Symbol;Acc:HGNC:9634]
7837	PXDN	peroxidasin [Source:HGNC Symbol;Acc:HGNC:14966]
7857	SCG2	secretogranin II [Source:HGNC Symbol;Acc:HGNC:10575]
79019	CENPM	centromere protein M [Source:HGNC Symbol;Acc:HGNC:18352]
79038	ZFYVE21	zinc finger FYVE-type containing 21 [Source:HGNC Symbol;Acc:HGNC:20760]
79083	MLPH	melanophilin [Source:HGNC Symbol;Acc:HGNC:29643]
79088	ZNF426	zinc finger protein 426 [Source:HGNC Symbol;Acc:HGNC:20725]
79172	CENPO	centromere protein O [Source:HGNC Symbol;Acc:HGNC:28152]
79413	ZBED2	zinc finger BED-type containing 2 [Source:HGNC Symbol;Acc:HGNC:20710]
79574	EPS8L3	EPS8 like 3 [Source:HGNC Symbol;Acc:HGNC:21297]
79616	CCNJL	cyclin J like [Source:HGNC Symbol;Acc:HGNC:25876]
79628	SH3TC2	SH3 domain and tetratricopeptide repeats 2 [Source:HGNC Symbol;Acc:HGNC:29427]
79709	COLGALT1	collagen beta(1-O)galactosyltransferase 1 [Source:HGNC Symbol;Acc:HGNC:26182]
79716	NPEPL1	aminopeptidase like 1 [Source:HGNC Symbol;Acc:HGNC:16244]
79738	BBS10	Bardet-Biedl syndrome 10 [Source:HGNC Symbol;Acc:HGNC:26291]
79812	MMRN2	multimerin 2 [Source:HGNC Symbol;Acc:HGNC:19888]
79834	PEAK1	pseudopodium enriched atypical kinase 1 [Source:HGNC Symbol;Acc:HGNC:29431]
79836	LONRF3	LON peptidase N-terminal domain and ring finger 3 [Source:HGNC Symbol;Acc:HGNC:21152]
79838	TMC5	transmembrane channel like 5 [Source:HGNC Symbol;Acc:HGNC:22999]
79847	MFSD13A	major facilitator superfamily domain containing 13A [Source:HGNC Symbol;Acc:HGNC:26196]
79949	PLEKHS1	pleckstrin homology domain containing S1 [Source:HGNC Symbol;Acc:HGNC:26285]
80005	DOCK5	dedicator of cytokinesis 5 [Source:HGNC Symbol;Acc:HGNC:23476]
80019	UBTD1	ubiquitin domain containing 1 [Source:HGNC Symbol;Acc:HGNC:25683]
80034	CSRNP3	cysteine and serine rich nuclear protein 3 [Source:HGNC Symbol;Acc:HGNC:30729]
80125	CCDC33	coiled-coil domain containing 33 [Source:HGNC Symbol;Acc:HGNC:26552]
80139	ZNF703	zinc finger protein 703 [Source:HGNC Symbol;Acc:HGNC:25883]
80176	SPSB1	splA/ryanodine receptor domain and SOCS box containing 1 [Source:HGNC Symbol;Acc:HGNC:30628]
80274	SCUBE1	signal peptide, CUB domain and EGF like domain containing 1 [Source:HGNC Symbol;Acc:HGNC:13441]
80279	CDK5RAP3	CDK5 regulatory subunit associated protein 3 [Source:HGNC Symbol;Acc:HGNC:18673]
80307	FER1L4	fer-1 like family member 4 (pseudogene) [Source:HGNC Symbol;Acc:HGNC:15801]
80724	ACAD10	acyl-CoA dehydrogenase family member 10 [Source:HGNC Symbol;Acc:HGNC:21597]
80727	TTYH3	tweety family member 3 [Source:HGNC Symbol;Acc:HGNC:22222]
80746	TSEN2	tRNA splicing endonuclease subunit 2 [Source:HGNC Symbol;Acc:HGNC:28422]
80772	CPTP	ceramide-1-phosphate transfer protein [Source:HGNC Symbol;Acc:HGNC:28116]
80774	LIMD2	LIM domain containing 2 [Source:HGNC Symbol;Acc:HGNC:28142]
8091	HMGA2	high mobility group AT-hook 2 [Source:HGNC Symbol;Acc:HGNC:5009]
80975	TMPRSS5	transmembrane serine protease 5 [Source:HGNC Symbol;Acc:HGNC:14908]
81278	OR51K1P	olfactory receptor family 51 subfamily K member 1 pseudogene [Source:HGNC Symbol;Acc:HGNC:15202]
81491	GPR63	G protein-coupled receptor 63 [Source:HGNC Symbol;Acc:HGNC:13302]
81493	SYNC	syncoilin, intermediate filament protein [Source:HGNC Symbol;Acc:HGNC:28897]
81502	HM13	histocompatibility minor 13 [Source:HGNC Symbol;Acc:HGNC:16435]
8153	RND2	Rho family GTPase 2 [Source:HGNC Symbol;Acc:HGNC:18315]
81562	LMAN2L	lectin, mannose binding 2 like [Source:HGNC Symbol;Acc:HGNC:19263]
81618	ITM2C	integral membrane protein 2C [Source:HGNC Symbol;Acc:HGNC:6175]
81796	SLCO5A1	solute carrier organic anion transporter family member 5A1 [Source:HGNC Symbol;Acc:HGNC:19046]
8190	MIA	MIA SH3 domain containing [Source:HGNC Symbol;Acc:HGNC:7076]
827	CAPN6	calpain 6 [Source:HGNC Symbol;Acc:HGNC:1483]
828	CAPS	calcyphosine [Source:HGNC Symbol;Acc:HGNC:1487]
8291	DYSF	dysferlin [Source:HGNC Symbol;Acc:HGNC:3097]
83442	SH3BGRL3	SH3 domain binding glutamate rich protein like 3 [Source:HGNC Symbol;Acc:HGNC:15568]
83461	CDCA3	cell division cycle associated 3 [Source:HGNC Symbol;Acc:HGNC:14624]
83547	RILP	Rab interacting lysosomal protein [Source:HGNC Symbol;Acc:HGNC:30266]
83640	RAMAC	RNA guanine-7 methyltransferase activating subunit [Source:HGNC Symbol;Acc:HGNC:31022]
83699	SH3BGRL2	SH3 domain binding glutamate rich protein like 2 [Source:HGNC Symbol;Acc:HGNC:15567]
83872	HMCN1	hemicentin 1 [Source:HGNC Symbol;Acc:HGNC:19194]
83877	TM2D2	TM2 domain containing 2 [Source:HGNC Symbol;Acc:HGNC:24127]
84056	KATNAL1	katanin catalytic subunit A1 like 1 [Source:HGNC Symbol;Acc:HGNC:28361]
84059	ADGRV1	adhesion G protein-coupled receptor V1 [Source:HGNC Symbol;Acc:HGNC:17416]
8407	TAGLN2	transgelin 2 [Source:HGNC Symbol;Acc:HGNC:11554]
84171	LOXL4	lysyl oxidase like 4 [Source:HGNC Symbol;Acc:HGNC:17171]
84245	MRI1	methylthioribose-1-phosphate isomerase 1 [Source:HGNC Symbol;Acc:HGNC:28469]
84273	NOA1	nitric oxide associated 1 [Source:HGNC Symbol;Acc:HGNC:28473]
84299	MIEN1	migration and invasion enhancer 1 [Source:HGNC Symbol;Acc:HGNC:28230]
84307	ZNF397	zinc finger protein 397 [Source:HGNC Symbol;Acc:HGNC:18818]
84449	ZNF333	zinc finger protein 333 [Source:HGNC Symbol;Acc:HGNC:15624]
84456	L3MBTL3	L3MBTL histone methyl-lysine binding protein 3 [Source:HGNC Symbol;Acc:HGNC:23035]
84546	SNORD35B	small nucleolar RNA, C/D box 35B [Source:HGNC Symbol;Acc:HGNC:17365]
8460	TPST1	tyrosylprotein sulfotransferase 1 [Source:HGNC Symbol;Acc:HGNC:12020]
84632	AFAP1L2	actin filament associated protein 1 like 2 [Source:HGNC Symbol;Acc:HGNC:25901]
84650	EBPL	EBP like [Source:HGNC Symbol;Acc:HGNC:18061]
84707	BEX2	brain expressed X-linked 2 [Source:HGNC Symbol;Acc:HGNC:30933]
8476	CDC42BPA	CDC42 binding protein kinase alpha [Source:HGNC Symbol;Acc:HGNC:1737]
84836	ABHD14B	abhydrolase domain containing 14B [Source:HGNC Symbol;Acc:HGNC:28235]
84883	AIFM2	apoptosis inducing factor mitochondria associated 2 [Source:HGNC Symbol;Acc:HGNC:21411]
84915	FAM222A	family with sequence similarity 222 member A [Source:HGNC Symbol;Acc:HGNC:25915]
8492	PRSS12	serine protease 12 [Source:HGNC Symbol;Acc:HGNC:9477]
84940	CORO6	coronin 6 [Source:HGNC Symbol;Acc:HGNC:21356]
84951	TNS4	tensin 4 [Source:HGNC Symbol;Acc:HGNC:24352]
84959	UBASH3B	ubiquitin associated and SH3 domain containing B [Source:HGNC Symbol;Acc:HGNC:29884]
84961	FBXL20	F-box and leucine rich repeat protein 20 [Source:HGNC Symbol;Acc:HGNC:24679]
84962	AJUBA	ajuba LIM protein [Source:HGNC Symbol;Acc:HGNC:20250]
85019	TMEM241	transmembrane protein 241 [Source:HGNC Symbol;Acc:HGNC:31723]
85027	SMIM3	small integral membrane protein 3 [Source:HGNC Symbol;Acc:HGNC:30248]
8522	GAS7	growth arrest specific 7 [Source:HGNC Symbol;Acc:HGNC:4169]
85360	SYDE1	synapse defective Rho GTPase homolog 1 [Source:HGNC Symbol;Acc:HGNC:25824]
85377	MICALL1	MICAL like 1 [Source:HGNC Symbol;Acc:HGNC:29804]
8543	LMO4	LIM domain only 4 [Source:HGNC Symbol;Acc:HGNC:6644]
860	RUNX2	RUNX family transcription factor 2 [Source:HGNC Symbol;Acc:HGNC:10472]
8614	STC2	stanniocalcin 2 [Source:HGNC Symbol;Acc:HGNC:11374]
8682	PEA15	proliferation and apoptosis adaptor protein 15 [Source:HGNC Symbol;Acc:HGNC:8822]
871	SERPINH1	serpin family H member 1 [Source:HGNC Symbol;Acc:HGNC:1546]
8787	RGS9	regulator of G protein signaling 9 [Source:HGNC Symbol;Acc:HGNC:10004]
883	KYAT1	kynurenine aminotransferase 1 [Source:HGNC Symbol;Acc:HGNC:1564]
8842	PROM1	prominin 1 [Source:HGNC Symbol;Acc:HGNC:9454]
88455	ANKRD13A	ankyrin repeat domain 13A [Source:HGNC Symbol;Acc:HGNC:21268]
8848	TSC22D1	TSC22 domain family member 1 [Source:HGNC Symbol;Acc:HGNC:16826]
89795	NAV3	neuron navigator 3 [Source:HGNC Symbol;Acc:HGNC:15998]
90024	FLJ20021	uncharacterized LOC90024 [Source:NCBI gene (formerly Entrezgene);Acc:90024]
90135	BTBD6	BTB domain containing 6 [Source:HGNC Symbol;Acc:HGNC:19897]
90139	TSPAN18	tetraspanin 18 [Source:HGNC Symbol;Acc:HGNC:20660]
9022	CLIC3	chloride intracellular channel 3 [Source:HGNC Symbol;Acc:HGNC:2064]
90226	UCN2	urocortin 2 [Source:HGNC Symbol;Acc:HGNC:18414]
90324	CCDC97	coiled-coil domain containing 97 [Source:HGNC Symbol;Acc:HGNC:28289]
90411	MCFD2	multiple coagulation factor deficiency 2, ER cargo receptor complex subunit [Source:HGNC Symbol;Acc:HGNC:18451]
9052	GPRC5A	G protein-coupled receptor class C group 5 member A [Source:HGNC Symbol;Acc:HGNC:9836]
90525	SHF	Src homology 2 domain containing F [Source:HGNC Symbol;Acc:HGNC:25116]
90637	ZFAND2A	zinc finger AN1-type containing 2A [Source:HGNC Symbol;Acc:HGNC:28073]
91010	FMNL3	formin like 3 [Source:HGNC Symbol;Acc:HGNC:23698]
9124	PDLIM1	PDZ and LIM domain 1 [Source:HGNC Symbol;Acc:HGNC:2067]
91252	SLC39A13	solute carrier family 39 member 13 [Source:HGNC Symbol;Acc:HGNC:20859]
91289	LMF2	lipase maturation factor 2 [Source:HGNC Symbol;Acc:HGNC:25096]
91351	DDX60L	DExD/H-box 60 like [Source:HGNC Symbol;Acc:HGNC:26429]
9143	SYNGR3	synaptogyrin 3 [Source:HGNC Symbol;Acc:HGNC:11501]
91663	MYADM	myeloid associated differentiation marker [Source:HGNC Symbol;Acc:HGNC:7544]
91947	ARRDC4	arrestin domain containing 4 [Source:HGNC Symbol;Acc:HGNC:28087]
9201	DCLK1	doublecortin like kinase 1 [Source:HGNC Symbol;Acc:HGNC:2700]
9215	LARGE1	LARGE xylosyl- and glucuronyltransferase 1 [Source:HGNC Symbol;Acc:HGNC:6511]
9235	IL32	interleukin 32 [Source:HGNC Symbol;Acc:HGNC:16830]
9244	CRLF1	cytokine receptor like factor 1 [Source:HGNC Symbol;Acc:HGNC:2364]
9260	PDLIM7	PDZ and LIM domain 7 [Source:HGNC Symbol;Acc:HGNC:22958]
9263	STK17A	serine/threonine kinase 17a [Source:HGNC Symbol;Acc:HGNC:11395]
9274	BCL7C	BAF chromatin remodeling complex subunit BCL7C [Source:HGNC Symbol;Acc:HGNC:1006]
9289	ADGRG1	adhesion G protein-coupled receptor G1 [Source:HGNC Symbol;Acc:HGNC:4512]
92922	CCDC102A	coiled-coil domain containing 102A [Source:HGNC Symbol;Acc:HGNC:28097]
9314	KLF4	Kruppel like factor 4 [Source:HGNC Symbol;Acc:HGNC:6348]
94032	CAMK2N2	calcium/calmodulin dependent protein kinase II inhibitor 2 [Source:HGNC Symbol;Acc:HGNC:24197]
9454	HOMER3	homer scaffold protein 3 [Source:HGNC Symbol;Acc:HGNC:17514]
9509	ADAMTS2	ADAM metallopeptidase with thrombospondin type 1 motif 2 [Source:HGNC Symbol;Acc:HGNC:218]
9580	SOX13	SRY-box transcription factor 13 [Source:HGNC Symbol;Acc:HGNC:11192]
9603	NFE2L3	nuclear factor, erythroid 2 like 3 [Source:HGNC Symbol;Acc:HGNC:7783]
9620	CELSR1	cadherin EGF LAG seven-pass G-type receptor 1 [Source:HGNC Symbol;Acc:HGNC:1850]
9658	ZNF516	zinc finger protein 516 [Source:HGNC Symbol;Acc:HGNC:28990]
9673	SLC25A44	solute carrier family 25 member 44 [Source:HGNC Symbol;Acc:HGNC:29036]
9698	PUM1	pumilio RNA binding family member 1 [Source:HGNC Symbol;Acc:HGNC:14957]
9732	DOCK4	dedicator of cytokinesis 4 [Source:HGNC Symbol;Acc:HGNC:19192]
9771	RAPGEF5	Rap guanine nucleotide exchange factor 5 [Source:HGNC Symbol;Acc:HGNC:16862]
9843	HEPH	hephaestin [Source:HGNC Symbol;Acc:HGNC:4866]
9875	URB1	URB1 ribosome biogenesis homolog [Source:HGNC Symbol;Acc:HGNC:17344]
9886	RHOBTB1	Rho related BTB domain containing 1 [Source:HGNC Symbol;Acc:HGNC:18738]
9889	ZBED4	zinc finger BED-type containing 4 [Source:HGNC Symbol;Acc:HGNC:20721]
9890	PLPPR4	phospholipid phosphatase related 4 [Source:HGNC Symbol;Acc:HGNC:23496]
9902	MRC2	mannose receptor C type 2 [Source:HGNC Symbol;Acc:HGNC:16875]

## Sheet: PUM2 KO_CHANGED mRNA KEGG
Overlap Results
Collection(s):	CP:KEGG
# overlaps shown:	20
# genesets in collections:	186
# genes in comparison (n):	1188
# genes in universe (N):	40312
Gene Set Name	# Genes in Gene Set (K)	Description	# Genes in Overlap (k)	k/K	p-value	FDR q-value
KEGG_FOCAL_ADHESION	199	Focal adhesion	29	0.1457	1.5e-12	2.78e-10
KEGG_PATHWAYS_IN_CANCER	325	Pathways in cancer	33	0.1015	8.85e-10	8.23e-08
KEGG_MAPK_SIGNALING_PATHWAY	267	MAPK signaling pathway	27	0.1011	3.2e-08	1.98e-06
KEGG_ECM_RECEPTOR_INTERACTION	84	ECM-receptor interaction	14	0.1667	1.61e-07	7.47e-06
KEGG_AXON_GUIDANCE	129	Axon guidance	16	0.124	1.38e-06	5.13e-05
KEGG_P53_SIGNALING_PATHWAY	68	p53 signaling pathway	10	0.1471	2.93e-05	0.000909
KEGG_GLYCOSAMINOGLYCAN_BIOSYNTHESIS_KERATAN_SULFATE	15	Glycosaminoglycan biosynthesis - keratan sulfate	5	0.3333	5.17e-05	0.00137
KEGG_GLYCOLYSIS_GLUCONEOGENESIS	62	Glycolysis / Gluconeogenesis	9	0.1452	8.11e-05	0.00189
KEGG_CELL_ADHESION_MOLECULES_CAMS	133	Cell adhesion molecules (CAMs)	13	0.0977	0.000162	0.0028
KEGG_THYROID_CANCER	29	Thyroid cancer	6	0.2069	0.000172	0.0028
KEGG_SMALL_CELL_LUNG_CANCER	84	Small cell lung cancer	10	0.119	0.000182	0.0028
KEGG_BASAL_CELL_CARCINOMA	55	Basal cell carcinoma	8	0.1455	0.000198	0.0028
KEGG_O_GLYCAN_BIOSYNTHESIS	30	O-Glycan biosynthesis	6	0.2	0.000209	0.0028
KEGG_RENAL_CELL_CARCINOMA	70	Renal cell carcinoma	9	0.1286	0.000211	0.0028
KEGG_NEUROTROPHIN_SIGNALING_PATHWAY	126	Neurotrophin signaling pathway	12	0.0952	0.000363	0.0045
KEGG_TYPE_II_DIABETES_MELLITUS	47	Type II diabetes mellitus	7	0.1489	0.000426	0.00495
KEGG_COLORECTAL_CANCER	62	Colorectal cancer	8	0.129	0.000459	0.00502
KEGG_REGULATION_OF_ACTIN_CYTOSKELETON	213	Regulation of actin cytoskeleton	16	0.0751	0.000628	0.00649
KEGG_ENDOMETRIAL_CANCER	52	Endometrial cancer	7	0.1346	0.000798	0.00781
KEGG_ARGININE_AND_PROLINE_METABOLISM	54	Arginine and proline metabolism	7	0.1296	0.001	0.00891
Gene/Gene Set Overlap Matrix
Entrez Gene Id	Gene Symbol	Gene Description	KEGG_FOCAL_ADHESION	KEGG_PATHWAYS_IN_CANCER	KEGG_MAPK_SIGNALING_PATHWAY	KEGG_ECM_RECEPTOR_INTERACTION	KEGG_AXON_GUIDANCE	KEGG_P53_SIGNALING_PATHWAY	KEGG_GLYCOSAMINOGLYCAN_BIOSYNTHESIS_KERATAN_SULFATE	KEGG_GLYCOLYSIS_GLUCONEOGENESIS	KEGG_CELL_ADHESION_MOLECULES_CAMS	KEGG_THYROID_CANCER	KEGG_SMALL_CELL_LUNG_CANCER	KEGG_BASAL_CELL_CARCINOMA	KEGG_O_GLYCAN_BIOSYNTHESIS	KEGG_RENAL_CELL_CARCINOMA	KEGG_NEUROTROPHIN_SIGNALING_PATHWAY	KEGG_TYPE_II_DIABETES_MELLITUS	KEGG_COLORECTAL_CANCER	KEGG_REGULATION_OF_ACTIN_CYTOSKELETON	KEGG_ENDOMETRIAL_CANCER	KEGG_ARGININE_AND_PROLINE_METABOLISM
5155	PDGFB	platelet derived growth factor subunit B [Source:HGNC Symbol;Acc:HGNC:8800]	KEGG_FOCAL_ADHESION	KEGG_PATHWAYS_IN_CANCER	KEGG_MAPK_SIGNALING_PATHWAY											KEGG_RENAL_CELL_CARCINOMA				KEGG_REGULATION_OF_ACTIN_CYTOSKELETON
3673	ITGA2	integrin subunit alpha 2 [Source:HGNC Symbol;Acc:HGNC:6137]	KEGG_FOCAL_ADHESION	KEGG_PATHWAYS_IN_CANCER		KEGG_ECM_RECEPTOR_INTERACTION							KEGG_SMALL_CELL_LUNG_CANCER							KEGG_REGULATION_OF_ACTIN_CYTOSKELETON
2335	FN1	fibronectin 1 [Source:HGNC Symbol;Acc:HGNC:3778]	KEGG_FOCAL_ADHESION	KEGG_PATHWAYS_IN_CANCER		KEGG_ECM_RECEPTOR_INTERACTION							KEGG_SMALL_CELL_LUNG_CANCER							KEGG_REGULATION_OF_ACTIN_CYTOSKELETON
10319	LAMC3	laminin subunit gamma 3 [Source:HGNC Symbol;Acc:HGNC:6494]	KEGG_FOCAL_ADHESION	KEGG_PATHWAYS_IN_CANCER		KEGG_ECM_RECEPTOR_INTERACTION							KEGG_SMALL_CELL_LUNG_CANCER
3911	LAMA5	laminin subunit alpha 5 [Source:HGNC Symbol;Acc:HGNC:6485]	KEGG_FOCAL_ADHESION	KEGG_PATHWAYS_IN_CANCER		KEGG_ECM_RECEPTOR_INTERACTION							KEGG_SMALL_CELL_LUNG_CANCER
3912	LAMB1	laminin subunit beta 1 [Source:HGNC Symbol;Acc:HGNC:6486]	KEGG_FOCAL_ADHESION	KEGG_PATHWAYS_IN_CANCER		KEGG_ECM_RECEPTOR_INTERACTION							KEGG_SMALL_CELL_LUNG_CANCER
3914	LAMB3	laminin subunit beta 3 [Source:HGNC Symbol;Acc:HGNC:6490]	KEGG_FOCAL_ADHESION	KEGG_PATHWAYS_IN_CANCER		KEGG_ECM_RECEPTOR_INTERACTION							KEGG_SMALL_CELL_LUNG_CANCER
3918	LAMC2	laminin subunit gamma 2 [Source:HGNC Symbol;Acc:HGNC:6493]	KEGG_FOCAL_ADHESION	KEGG_PATHWAYS_IN_CANCER		KEGG_ECM_RECEPTOR_INTERACTION							KEGG_SMALL_CELL_LUNG_CANCER
1499	CTNNB1	catenin beta 1 [Source:HGNC Symbol;Acc:HGNC:2514]	KEGG_FOCAL_ADHESION	KEGG_PATHWAYS_IN_CANCER								KEGG_THYROID_CANCER		KEGG_BASAL_CELL_CARCINOMA					KEGG_COLORECTAL_CANCER		KEGG_ENDOMETRIAL_CANCER
8503	PIK3R3	phosphoinositide-3-kinase regulatory subunit 3 [Source:HGNC Symbol;Acc:HGNC:8981]	KEGG_FOCAL_ADHESION	KEGG_PATHWAYS_IN_CANCER									KEGG_SMALL_CELL_LUNG_CANCER			KEGG_RENAL_CELL_CARCINOMA	KEGG_NEUROTROPHIN_SIGNALING_PATHWAY	KEGG_TYPE_II_DIABETES_MELLITUS	KEGG_COLORECTAL_CANCER	KEGG_REGULATION_OF_ACTIN_CYTOSKELETON	KEGG_ENDOMETRIAL_CANCER
7423	VEGFB	vascular endothelial growth factor B [Source:HGNC Symbol;Acc:HGNC:12681]	KEGG_FOCAL_ADHESION	KEGG_PATHWAYS_IN_CANCER												KEGG_RENAL_CELL_CARCINOMA
5228	PGF	placental growth factor [Source:HGNC Symbol;Acc:HGNC:8893]	KEGG_FOCAL_ADHESION	KEGG_PATHWAYS_IN_CANCER												KEGG_RENAL_CELL_CARCINOMA
572	BAD	BCL2 associated agonist of cell death [Source:HGNC Symbol;Acc:HGNC:936]	KEGG_FOCAL_ADHESION	KEGG_PATHWAYS_IN_CANCER													KEGG_NEUROTROPHIN_SIGNALING_PATHWAY		KEGG_COLORECTAL_CANCER		KEGG_ENDOMETRIAL_CANCER
2316	FLNA	filamin A [Source:HGNC Symbol;Acc:HGNC:3754]	KEGG_FOCAL_ADHESION		KEGG_MAPK_SIGNALING_PATHWAY
2318	FLNC	filamin C [Source:HGNC Symbol;Acc:HGNC:3756]	KEGG_FOCAL_ADHESION		KEGG_MAPK_SIGNALING_PATHWAY
7057	THBS1	thrombospondin 1 [Source:HGNC Symbol;Acc:HGNC:11785]	KEGG_FOCAL_ADHESION			KEGG_ECM_RECEPTOR_INTERACTION		KEGG_P53_SIGNALING_PATHWAY
3691	ITGB4	integrin subunit beta 4 [Source:HGNC Symbol;Acc:HGNC:6158]	KEGG_FOCAL_ADHESION			KEGG_ECM_RECEPTOR_INTERACTION														KEGG_REGULATION_OF_ACTIN_CYTOSKELETON
1291	COL6A1	collagen type VI alpha 1 chain [Source:HGNC Symbol;Acc:HGNC:2211]	KEGG_FOCAL_ADHESION			KEGG_ECM_RECEPTOR_INTERACTION
1292	COL6A2	collagen type VI alpha 2 chain [Source:HGNC Symbol;Acc:HGNC:2212]	KEGG_FOCAL_ADHESION			KEGG_ECM_RECEPTOR_INTERACTION
10298	PAK4	p21 (RAC1) activated kinase 4 [Source:HGNC Symbol;Acc:HGNC:16059]	KEGG_FOCAL_ADHESION				KEGG_AXON_GUIDANCE									KEGG_RENAL_CELL_CARCINOMA				KEGG_REGULATION_OF_ACTIN_CYTOSKELETON
2534	FYN	FYN proto-oncogene, Src family tyrosine kinase [Source:HGNC Symbol;Acc:HGNC:4037]	KEGG_FOCAL_ADHESION				KEGG_AXON_GUIDANCE
896	CCND3	cyclin D3 [Source:HGNC Symbol;Acc:HGNC:1585]	KEGG_FOCAL_ADHESION					KEGG_P53_SIGNALING_PATHWAY
6464	SHC1	SHC adaptor protein 1 [Source:HGNC Symbol;Acc:HGNC:10840]	KEGG_FOCAL_ADHESION														KEGG_NEUROTROPHIN_SIGNALING_PATHWAY
4638	MYLK	myosin light chain kinase [Source:HGNC Symbol;Acc:HGNC:7590]	KEGG_FOCAL_ADHESION																	KEGG_REGULATION_OF_ACTIN_CYTOSKELETON
10398	MYL9	myosin light chain 9 [Source:HGNC Symbol;Acc:HGNC:15754]	KEGG_FOCAL_ADHESION																	KEGG_REGULATION_OF_ACTIN_CYTOSKELETON
1793	DOCK1	dedicator of cytokinesis 1 [Source:HGNC Symbol;Acc:HGNC:2987]	KEGG_FOCAL_ADHESION																	KEGG_REGULATION_OF_ACTIN_CYTOSKELETON
857	CAV1	caveolin 1 [Source:HGNC Symbol;Acc:HGNC:1527]	KEGG_FOCAL_ADHESION
7408	VASP	vasodilator stimulated phosphoprotein [Source:HGNC Symbol;Acc:HGNC:12652]	KEGG_FOCAL_ADHESION
7791	ZYX	zyxin [Source:HGNC Symbol;Acc:HGNC:13200]	KEGG_FOCAL_ADHESION
4609	MYC	MYC proto-oncogene, bHLH transcription factor [Source:HGNC Symbol;Acc:HGNC:7553]		KEGG_PATHWAYS_IN_CANCER	KEGG_MAPK_SIGNALING_PATHWAY							KEGG_THYROID_CANCER	KEGG_SMALL_CELL_LUNG_CANCER						KEGG_COLORECTAL_CANCER		KEGG_ENDOMETRIAL_CANCER
7040	TGFB1	transforming growth factor beta 1 [Source:HGNC Symbol;Acc:HGNC:11766]		KEGG_PATHWAYS_IN_CANCER	KEGG_MAPK_SIGNALING_PATHWAY											KEGG_RENAL_CELL_CARCINOMA			KEGG_COLORECTAL_CANCER
581	BAX	BCL2 associated X, apoptosis regulator [Source:HGNC Symbol;Acc:HGNC:959]		KEGG_PATHWAYS_IN_CANCER				KEGG_P53_SIGNALING_PATHWAY									KEGG_NEUROTROPHIN_SIGNALING_PATHWAY		KEGG_COLORECTAL_CANCER
999	CDH1	cadherin 1 [Source:HGNC Symbol;Acc:HGNC:1748]		KEGG_PATHWAYS_IN_CANCER							KEGG_CELL_ADHESION_MOLECULES_CAMS	KEGG_THYROID_CANCER									KEGG_ENDOMETRIAL_CANCER
83439	TCF7L1	transcription factor 7 like 1 [Source:HGNC Symbol;Acc:HGNC:11640]		KEGG_PATHWAYS_IN_CANCER								KEGG_THYROID_CANCER		KEGG_BASAL_CELL_CARCINOMA					KEGG_COLORECTAL_CANCER		KEGG_ENDOMETRIAL_CANCER
5979	RET	ret proto-oncogene [Source:HGNC Symbol;Acc:HGNC:9967]		KEGG_PATHWAYS_IN_CANCER								KEGG_THYROID_CANCER
5468	PPARG	peroxisome proliferator activated receptor gamma [Source:HGNC Symbol;Acc:HGNC:9236]		KEGG_PATHWAYS_IN_CANCER								KEGG_THYROID_CANCER
8313	AXIN2	axin 2 [Source:HGNC Symbol;Acc:HGNC:904]		KEGG_PATHWAYS_IN_CANCER										KEGG_BASAL_CELL_CARCINOMA					KEGG_COLORECTAL_CANCER		KEGG_ENDOMETRIAL_CANCER
7475	WNT6	Wnt family member 6 [Source:HGNC Symbol;Acc:HGNC:12785]		KEGG_PATHWAYS_IN_CANCER										KEGG_BASAL_CELL_CARCINOMA
7481	WNT11	Wnt family member 11 [Source:HGNC Symbol;Acc:HGNC:12776]		KEGG_PATHWAYS_IN_CANCER										KEGG_BASAL_CELL_CARCINOMA
89780	WNT3A	Wnt family member 3A [Source:HGNC Symbol;Acc:HGNC:15983]		KEGG_PATHWAYS_IN_CANCER										KEGG_BASAL_CELL_CARCINOMA
7976	FZD3	frizzled class receptor 3 [Source:HGNC Symbol;Acc:HGNC:4041]		KEGG_PATHWAYS_IN_CANCER										KEGG_BASAL_CELL_CARCINOMA
2736	GLI2	GLI family zinc finger 2 [Source:HGNC Symbol;Acc:HGNC:4318]		KEGG_PATHWAYS_IN_CANCER										KEGG_BASAL_CELL_CARCINOMA
7039	TGFA	transforming growth factor alpha [Source:HGNC Symbol;Acc:HGNC:11765]		KEGG_PATHWAYS_IN_CANCER												KEGG_RENAL_CELL_CARCINOMA
2271	FH	fumarate hydratase [Source:HGNC Symbol;Acc:HGNC:3700]		KEGG_PATHWAYS_IN_CANCER												KEGG_RENAL_CELL_CARCINOMA
112398	EGLN2	egl-9 family hypoxia inducible factor 2 [Source:HGNC Symbol;Acc:HGNC:14660]		KEGG_PATHWAYS_IN_CANCER												KEGG_RENAL_CELL_CARCINOMA
2308	FOXO1	forkhead box O1 [Source:HGNC Symbol;Acc:HGNC:3819]		KEGG_PATHWAYS_IN_CANCER
3326	HSP90AB1	heat shock protein 90 alpha family class B member 1 [Source:HGNC Symbol;Acc:HGNC:5258]		KEGG_PATHWAYS_IN_CANCER
861	RUNX1	RUNX family transcription factor 1 [Source:HGNC Symbol;Acc:HGNC:10471]		KEGG_PATHWAYS_IN_CANCER
5371	PML	PML nuclear body scaffold [Source:HGNC Symbol;Acc:HGNC:9113]		KEGG_PATHWAYS_IN_CANCER
1647	GADD45A	growth arrest and DNA damage inducible alpha [Source:HGNC Symbol;Acc:HGNC:4095]			KEGG_MAPK_SIGNALING_PATHWAY			KEGG_P53_SIGNALING_PATHWAY
4616	GADD45B	growth arrest and DNA damage inducible beta [Source:HGNC Symbol;Acc:HGNC:4096]			KEGG_MAPK_SIGNALING_PATHWAY			KEGG_P53_SIGNALING_PATHWAY
6197	RPS6KA3	ribosomal protein S6 kinase A3 [Source:HGNC Symbol;Acc:HGNC:10432]			KEGG_MAPK_SIGNALING_PATHWAY												KEGG_NEUROTROPHIN_SIGNALING_PATHWAY
4217	MAP3K5	mitogen-activated protein kinase kinase kinase 5 [Source:HGNC Symbol;Acc:HGNC:6857]			KEGG_MAPK_SIGNALING_PATHWAY												KEGG_NEUROTROPHIN_SIGNALING_PATHWAY
4214	MAP3K1	mitogen-activated protein kinase kinase kinase 1 [Source:HGNC Symbol;Acc:HGNC:6848]			KEGG_MAPK_SIGNALING_PATHWAY												KEGG_NEUROTROPHIN_SIGNALING_PATHWAY
8913	CACNA1G	calcium voltage-gated channel subunit alpha1 G [Source:HGNC Symbol;Acc:HGNC:1394]			KEGG_MAPK_SIGNALING_PATHWAY													KEGG_TYPE_II_DIABETES_MELLITUS
408	ARRB1	arrestin beta 1 [Source:HGNC Symbol;Acc:HGNC:711]			KEGG_MAPK_SIGNALING_PATHWAY
8912	CACNA1H	calcium voltage-gated channel subunit alpha1 H [Source:HGNC Symbol;Acc:HGNC:1395]			KEGG_MAPK_SIGNALING_PATHWAY
784	CACNB3	calcium voltage-gated channel auxiliary subunit beta 3 [Source:HGNC Symbol;Acc:HGNC:1403]			KEGG_MAPK_SIGNALING_PATHWAY
5321	PLA2G4A	phospholipase A2 group IVA [Source:HGNC Symbol;Acc:HGNC:9035]			KEGG_MAPK_SIGNALING_PATHWAY
9020	MAP3K14	mitogen-activated protein kinase kinase kinase 14 [Source:HGNC Symbol;Acc:HGNC:6853]			KEGG_MAPK_SIGNALING_PATHWAY
10125	RASGRP1	RAS guanyl releasing protein 1 [Source:HGNC Symbol;Acc:HGNC:9878]			KEGG_MAPK_SIGNALING_PATHWAY
11221	DUSP10	dual specificity phosphatase 10 [Source:HGNC Symbol;Acc:HGNC:3065]			KEGG_MAPK_SIGNALING_PATHWAY
1852	DUSP9	dual specificity phosphatase 9 [Source:HGNC Symbol;Acc:HGNC:3076]			KEGG_MAPK_SIGNALING_PATHWAY
23542	MAPK8IP2	mitogen-activated protein kinase 8 interacting protein 2 [Source:HGNC Symbol;Acc:HGNC:6883]			KEGG_MAPK_SIGNALING_PATHWAY
3164	NR4A1	nuclear receptor subfamily 4 group A member 1 [Source:HGNC Symbol;Acc:HGNC:7980]			KEGG_MAPK_SIGNALING_PATHWAY
4208	MEF2C	myocyte enhancer factor 2C [Source:HGNC Symbol;Acc:HGNC:6996]			KEGG_MAPK_SIGNALING_PATHWAY
4296	MAP3K11	mitogen-activated protein kinase kinase kinase 11 [Source:HGNC Symbol;Acc:HGNC:6850]			KEGG_MAPK_SIGNALING_PATHWAY
7786	MAP3K12	mitogen-activated protein kinase kinase kinase 12 [Source:HGNC Symbol;Acc:HGNC:6851]			KEGG_MAPK_SIGNALING_PATHWAY
9064	MAP3K6	mitogen-activated protein kinase kinase kinase 6 [Source:HGNC Symbol;Acc:HGNC:6858]			KEGG_MAPK_SIGNALING_PATHWAY
9344	TAOK2	TAO kinase 2 [Source:HGNC Symbol;Acc:HGNC:16835]			KEGG_MAPK_SIGNALING_PATHWAY
9479	MAPK8IP1	mitogen-activated protein kinase 8 interacting protein 1 [Source:HGNC Symbol;Acc:HGNC:6882]			KEGG_MAPK_SIGNALING_PATHWAY
6382	SDC1	syndecan 1 [Source:HGNC Symbol;Acc:HGNC:10658]				KEGG_ECM_RECEPTOR_INTERACTION					KEGG_CELL_ADHESION_MOLECULES_CAMS
3339	HSPG2	heparan sulfate proteoglycan 2 [Source:HGNC Symbol;Acc:HGNC:5273]				KEGG_ECM_RECEPTOR_INTERACTION
961	CD47	CD47 molecule [Source:HGNC Symbol;Acc:HGNC:1682]				KEGG_ECM_RECEPTOR_INTERACTION
3897	L1CAM	L1 cell adhesion molecule [Source:HGNC Symbol;Acc:HGNC:6470]					KEGG_AXON_GUIDANCE				KEGG_CELL_ADHESION_MOLECULES_CAMS
10371	SEMA3A	semaphorin 3A [Source:HGNC Symbol;Acc:HGNC:10723]					KEGG_AXON_GUIDANCE
10501	SEMA6B	semaphorin 6B [Source:HGNC Symbol;Acc:HGNC:10739]					KEGG_AXON_GUIDANCE
10512	SEMA3C	semaphorin 3C [Source:HGNC Symbol;Acc:HGNC:10725]					KEGG_AXON_GUIDANCE
1943	EFNA2	ephrin A2 [Source:HGNC Symbol;Acc:HGNC:3222]					KEGG_AXON_GUIDANCE
1946	EFNA5	ephrin A5 [Source:HGNC Symbol;Acc:HGNC:3225]					KEGG_AXON_GUIDANCE
1948	EFNB2	ephrin B2 [Source:HGNC Symbol;Acc:HGNC:3227]					KEGG_AXON_GUIDANCE
5361	PLXNA1	plexin A1 [Source:HGNC Symbol;Acc:HGNC:9099]					KEGG_AXON_GUIDANCE
5364	PLXNB1	plexin B1 [Source:HGNC Symbol;Acc:HGNC:9103]					KEGG_AXON_GUIDANCE
55558	PLXNA3	plexin A3 [Source:HGNC Symbol;Acc:HGNC:9101]					KEGG_AXON_GUIDANCE
7869	SEMA3B	semaphorin 3B [Source:HGNC Symbol;Acc:HGNC:10724]					KEGG_AXON_GUIDANCE
8482	SEMA7A	semaphorin 7A (John Milton Hagen blood group) [Source:HGNC Symbol;Acc:HGNC:10741]					KEGG_AXON_GUIDANCE
8829	NRP1	neuropilin 1 [Source:HGNC Symbol;Acc:HGNC:8004]					KEGG_AXON_GUIDANCE
9423	NTN1	netrin 1 [Source:HGNC Symbol;Acc:HGNC:8029]					KEGG_AXON_GUIDANCE
6477	SIAH1	siah E3 ubiquitin protein ligase 1 [Source:HGNC Symbol;Acc:HGNC:10857]						KEGG_P53_SIGNALING_PATHWAY
7249	TSC2	TSC complex subunit 2 [Source:HGNC Symbol;Acc:HGNC:12363]						KEGG_P53_SIGNALING_PATHWAY
25898	RCHY1	ring finger and CHY zinc finger domain containing 1 [Source:HGNC Symbol;Acc:HGNC:17479]						KEGG_P53_SIGNALING_PATHWAY
27244	SESN1	sestrin 1 [Source:HGNC Symbol;Acc:HGNC:21595]						KEGG_P53_SIGNALING_PATHWAY
5268	SERPINB5	serpin family B member 5 [Source:HGNC Symbol;Acc:HGNC:8949]						KEGG_P53_SIGNALING_PATHWAY
6482	ST3GAL1	ST3 beta-galactoside alpha-2,3-sialyltransferase 1 [Source:HGNC Symbol;Acc:HGNC:10862]							KEGG_GLYCOSAMINOGLYCAN_BIOSYNTHESIS_KERATAN_SULFATE						KEGG_O_GLYCAN_BIOSYNTHESIS
6483	ST3GAL2	ST3 beta-galactoside alpha-2,3-sialyltransferase 2 [Source:HGNC Symbol;Acc:HGNC:10863]							KEGG_GLYCOSAMINOGLYCAN_BIOSYNTHESIS_KERATAN_SULFATE						KEGG_O_GLYCAN_BIOSYNTHESIS
2530	FUT8	fucosyltransferase 8 [Source:HGNC Symbol;Acc:HGNC:4019]							KEGG_GLYCOSAMINOGLYCAN_BIOSYNTHESIS_KERATAN_SULFATE
8534	CHST1	carbohydrate sulfotransferase 1 [Source:HGNC Symbol;Acc:HGNC:1969]							KEGG_GLYCOSAMINOGLYCAN_BIOSYNTHESIS_KERATAN_SULFATE
9435	CHST2	carbohydrate sulfotransferase 2 [Source:HGNC Symbol;Acc:HGNC:1970]							KEGG_GLYCOSAMINOGLYCAN_BIOSYNTHESIS_KERATAN_SULFATE
3099	HK2	hexokinase 2 [Source:HGNC Symbol;Acc:HGNC:4923]								KEGG_GLYCOLYSIS_GLUCONEOGENESIS								KEGG_TYPE_II_DIABETES_MELLITUS
217	ALDH2	aldehyde dehydrogenase 2 family member [Source:HGNC Symbol;Acc:HGNC:404]								KEGG_GLYCOLYSIS_GLUCONEOGENESIS												KEGG_ARGININE_AND_PROLINE_METABOLISM
224	ALDH3A2	aldehyde dehydrogenase 3 family member A2 [Source:HGNC Symbol;Acc:HGNC:403]								KEGG_GLYCOLYSIS_GLUCONEOGENESIS												KEGG_ARGININE_AND_PROLINE_METABOLISM
5162	PDHB	pyruvate dehydrogenase E1 subunit beta [Source:HGNC Symbol;Acc:HGNC:8808]								KEGG_GLYCOLYSIS_GLUCONEOGENESIS
3945	LDHB	lactate dehydrogenase B [Source:HGNC Symbol;Acc:HGNC:6541]								KEGG_GLYCOLYSIS_GLUCONEOGENESIS
10327	AKR1A1	aldo-keto reductase family 1 member A1 [Source:HGNC Symbol;Acc:HGNC:380]								KEGG_GLYCOLYSIS_GLUCONEOGENESIS
221	ALDH3B1	aldehyde dehydrogenase 3 family member B1 [Source:HGNC Symbol;Acc:HGNC:410]								KEGG_GLYCOLYSIS_GLUCONEOGENESIS
55276	PGM2	phosphoglucomutase 2 [Source:HGNC Symbol;Acc:HGNC:8906]								KEGG_GLYCOLYSIS_GLUCONEOGENESIS
669	BPGM	bisphosphoglycerate mutase [Source:HGNC Symbol;Acc:HGNC:1093]								KEGG_GLYCOLYSIS_GLUCONEOGENESIS
3105	HLA-A	major histocompatibility complex, class I, A [Source:HGNC Symbol;Acc:HGNC:4931]									KEGG_CELL_ADHESION_MOLECULES_CAMS
3383	ICAM1	intercellular adhesion molecule 1 [Source:HGNC Symbol;Acc:HGNC:5344]									KEGG_CELL_ADHESION_MOLECULES_CAMS
1364	CLDN4	claudin 4 [Source:HGNC Symbol;Acc:HGNC:2046]									KEGG_CELL_ADHESION_MOLECULES_CAMS
1366	CLDN7	claudin 7 [Source:HGNC Symbol;Acc:HGNC:2049]									KEGG_CELL_ADHESION_MOLECULES_CAMS
5797	PTPRM	protein tyrosine phosphatase receptor type M [Source:HGNC Symbol;Acc:HGNC:9675]									KEGG_CELL_ADHESION_MOLECULES_CAMS
1013	CDH15	cadherin 15 [Source:HGNC Symbol;Acc:HGNC:1754]									KEGG_CELL_ADHESION_MOLECULES_CAMS
4756	NEO1	neogenin 1 [Source:HGNC Symbol;Acc:HGNC:7754]									KEGG_CELL_ADHESION_MOLECULES_CAMS
57555	NLGN2	neuroligin 2 [Source:HGNC Symbol;Acc:HGNC:14290]									KEGG_CELL_ADHESION_MOLECULES_CAMS
6402	SELL	selectin L [Source:HGNC Symbol;Acc:HGNC:10720]									KEGG_CELL_ADHESION_MOLECULES_CAMS
8506	CNTNAP1	contactin associated protein 1 [Source:HGNC Symbol;Acc:HGNC:8011]									KEGG_CELL_ADHESION_MOLECULES_CAMS
2272	FHIT	fragile histidine triad diadenosine triphosphatase [Source:HGNC Symbol;Acc:HGNC:3701]											KEGG_SMALL_CELL_LUNG_CANCER
11227	GALNT5	polypeptide N-acetylgalactosaminyltransferase 5 [Source:HGNC Symbol;Acc:HGNC:4127]													KEGG_O_GLYCAN_BIOSYNTHESIS
2591	GALNT3	polypeptide N-acetylgalactosaminyltransferase 3 [Source:HGNC Symbol;Acc:HGNC:4125]													KEGG_O_GLYCAN_BIOSYNTHESIS
374378	GALNT18	polypeptide N-acetylgalactosaminyltransferase 18 [Source:HGNC Symbol;Acc:HGNC:30488]													KEGG_O_GLYCAN_BIOSYNTHESIS
79623	GALNT14	polypeptide N-acetylgalactosaminyltransferase 14 [Source:HGNC Symbol;Acc:HGNC:22946]													KEGG_O_GLYCAN_BIOSYNTHESIS
3667	IRS1	insulin receptor substrate 1 [Source:HGNC Symbol;Acc:HGNC:6125]															KEGG_NEUROTROPHIN_SIGNALING_PATHWAY	KEGG_TYPE_II_DIABETES_MELLITUS
8660	IRS2	insulin receptor substrate 2 [Source:HGNC Symbol;Acc:HGNC:6126]															KEGG_NEUROTROPHIN_SIGNALING_PATHWAY	KEGG_TYPE_II_DIABETES_MELLITUS
1445	CSK	C-terminal Src kinase [Source:HGNC Symbol;Acc:HGNC:2444]															KEGG_NEUROTROPHIN_SIGNALING_PATHWAY			KEGG_REGULATION_OF_ACTIN_CYTOSKELETON
808	CALM3	calmodulin 3 [Source:HGNC Symbol;Acc:HGNC:1449]															KEGG_NEUROTROPHIN_SIGNALING_PATHWAY
4804	NGFR	nerve growth factor receptor [Source:HGNC Symbol;Acc:HGNC:7809]															KEGG_NEUROTROPHIN_SIGNALING_PATHWAY
9021	SOCS3	suppressor of cytokine signaling 3 [Source:HGNC Symbol;Acc:HGNC:19391]																KEGG_TYPE_II_DIABETES_MELLITUS
389692	MAFA	MAF bZIP transcription factor A [Source:HGNC Symbol;Acc:HGNC:23145]																KEGG_TYPE_II_DIABETES_MELLITUS
8396	PIP4K2B	phosphatidylinositol-5-phosphate 4-kinase type 2 beta [Source:HGNC Symbol;Acc:HGNC:8998]																		KEGG_REGULATION_OF_ACTIN_CYTOSKELETON
79784	MYH14	myosin heavy chain 14 [Source:HGNC Symbol;Acc:HGNC:23212]																		KEGG_REGULATION_OF_ACTIN_CYTOSKELETON
8826	IQGAP1	IQ motif containing GTPase activating protein 1 [Source:HGNC Symbol;Acc:HGNC:6110]																		KEGG_REGULATION_OF_ACTIN_CYTOSKELETON
6548	SLC9A1	solute carrier family 9 member A1 [Source:HGNC Symbol;Acc:HGNC:11071]																		KEGG_REGULATION_OF_ACTIN_CYTOSKELETON
54434	SSH1	slingshot protein phosphatase 1 [Source:HGNC Symbol;Acc:HGNC:30579]																		KEGG_REGULATION_OF_ACTIN_CYTOSKELETON
54961	SSH3	slingshot protein phosphatase 3 [Source:HGNC Symbol;Acc:HGNC:30581]																		KEGG_REGULATION_OF_ACTIN_CYTOSKELETON
4129	MAOB	monoamine oxidase B [Source:HGNC Symbol;Acc:HGNC:6834]																				KEGG_ARGININE_AND_PROLINE_METABOLISM
1373	CPS1	carbamoyl-phosphate synthase 1 [Source:HGNC Symbol;Acc:HGNC:2323]																				KEGG_ARGININE_AND_PROLINE_METABOLISM
8659	ALDH4A1	aldehyde dehydrogenase 4 family member A1 [Source:HGNC Symbol;Acc:HGNC:406]																				KEGG_ARGININE_AND_PROLINE_METABOLISM
5033	P4HA1	prolyl 4-hydroxylase subunit alpha 1 [Source:HGNC Symbol;Acc:HGNC:8546]																				KEGG_ARGININE_AND_PROLINE_METABOLISM
6303	SAT1	spermidine/spermine N1-acetyltransferase 1 [Source:HGNC Symbol;Acc:HGNC:10540]																				KEGG_ARGININE_AND_PROLINE_METABOLISM
1785	DNM2	dynamin 2 [Source:HGNC Symbol;Acc:HGNC:2974]
10938	EHD1	EH domain containing 1 [Source:HGNC Symbol;Acc:HGNC:3242]
23362	PSD3	pleckstrin and Sec7 domain containing 3 [Source:HGNC Symbol;Acc:HGNC:19093]
25978	CHMP2B	charged multivesicular body protein 2B [Source:HGNC Symbol;Acc:HGNC:24537]
29082	CHMP4A	charged multivesicular body protein 4A [Source:HGNC Symbol;Acc:HGNC:20274]
29924	EPN1	epsin 1 [Source:HGNC Symbol;Acc:HGNC:21604]
30846	EHD2	EH domain containing 2 [Source:HGNC Symbol;Acc:HGNC:3243]
55040	EPN3	epsin 3 [Source:HGNC Symbol;Acc:HGNC:18235]
5662	PSD	pleckstrin and Sec7 domain containing [Source:HGNC Symbol;Acc:HGNC:9507]
64411	ARAP3	ArfGAP with RhoGAP domain, ankyrin repeat and PH domain 3 [Source:HGNC Symbol;Acc:HGNC:24097]
4190	MDH1	malate dehydrogenase 1 [Source:HGNC Symbol;Acc:HGNC:6970]
5091	PC	pyruvate carboxylase [Source:HGNC Symbol;Acc:HGNC:8636]
10382	TUBB4A	tubulin beta 4A class IVa [Source:HGNC Symbol;Acc:HGNC:20774]
7277	TUBA4A	tubulin alpha 4a [Source:HGNC Symbol;Acc:HGNC:12407]
7846	TUBA1A	tubulin alpha 1a [Source:HGNC Symbol;Acc:HGNC:20766]
9181	ARHGEF2	Rho/Rac guanine nucleotide exchange factor 2 [Source:HGNC Symbol;Acc:HGNC:682]
5526	PPP2R5B	protein phosphatase 2 regulatory subunit B'beta [Source:HGNC Symbol;Acc:HGNC:9310]
22943	DKK1	dickkopf WNT signaling pathway inhibitor 1 [Source:HGNC Symbol;Acc:HGNC:2891]
115	ADCY9	adenylate cyclase 9 [Source:HGNC Symbol;Acc:HGNC:240]
113026	PLCD3	phospholipase C delta 3 [Source:HGNC Symbol;Acc:HGNC:9061]
56848	SPHK2	sphingosine kinase 2 [Source:HGNC Symbol;Acc:HGNC:18859]
7134	TNNC1	troponin C1, slow skeletal and cardiac type [Source:HGNC Symbol;Acc:HGNC:11943]
2906	GRIN2D	glutamate ionotropic receptor NMDA type subunit 2D [Source:HGNC Symbol;Acc:HGNC:4588]
1812	DRD1	dopamine receptor D1 [Source:HGNC Symbol;Acc:HGNC:3020]
489	ATP2A3	ATPase sarcoplasmic/endoplasmic reticulum Ca2+ transporting 3 [Source:HGNC Symbol;Acc:HGNC:813]
3363	HTR7	5-hydroxytryptamine receptor 7 [Source:HGNC Symbol;Acc:HGNC:5302]
6915	TBXA2R	thromboxane A2 receptor [Source:HGNC Symbol;Acc:HGNC:11608]
2194	FASN	fatty acid synthase [Source:HGNC Symbol;Acc:HGNC:3594]
4157	MC1R	melanocortin 1 receptor [Source:HGNC Symbol;Acc:HGNC:6929]
8525	DGKZ	diacylglycerol kinase zeta [Source:HGNC Symbol;Acc:HGNC:2857]
56895	AGPAT4	1-acylglycerol-3-phosphate O-acyltransferase 4 [Source:HGNC Symbol;Acc:HGNC:20885]
9388	LIPG	lipase G, endothelial type [Source:HGNC Symbol;Acc:HGNC:6623]
1875	E2F5	E2F transcription factor 5 [Source:HGNC Symbol;Acc:HGNC:3119]
655	BMP7	bone morphogenetic protein 7 [Source:HGNC Symbol;Acc:HGNC:1074]
4091	SMAD6	SMAD family member 6 [Source:HGNC Symbol;Acc:HGNC:6772]
4092	SMAD7	SMAD family member 7 [Source:HGNC Symbol;Acc:HGNC:6773]
8646	CHRD	chordin [Source:HGNC Symbol;Acc:HGNC:1949]
51343	FZR1	fizzy and cell division cycle 20 related 1 [Source:HGNC Symbol;Acc:HGNC:24824]
9088	PKMYT1	protein kinase, membrane associated tyrosine/threonine 1 [Source:HGNC Symbol;Acc:HGNC:29650]
1032	CDKN2D	cyclin dependent kinase inhibitor 2D [Source:HGNC Symbol;Acc:HGNC:1790]
5001	ORC5	origin recognition complex subunit 5 [Source:HGNC Symbol;Acc:HGNC:8491]
8408	ULK1	unc-51 like autophagy activating kinase 1 [Source:HGNC Symbol;Acc:HGNC:12558]
2069	EREG	epiregulin [Source:HGNC Symbol;Acc:HGNC:3443]
374	AREG	amphiregulin [Source:HGNC Symbol;Acc:HGNC:651]
51703	ACSL5	acyl-CoA synthetase long chain family member 5 [Source:HGNC Symbol;Acc:HGNC:16526]
8309	ACOX2	acyl-CoA oxidase 2 [Source:HGNC Symbol;Acc:HGNC:120]
11001	SLC27A2	solute carrier family 27 member 2 [Source:HGNC Symbol;Acc:HGNC:10996]
6319	SCD	stearoyl-CoA desaturase [Source:HGNC Symbol;Acc:HGNC:10571]
2171	FABP5	fatty acid binding protein 5 [Source:HGNC Symbol;Acc:HGNC:3560]
51129	ANGPTL4	angiopoietin like 4 [Source:HGNC Symbol;Acc:HGNC:16039]
5551	PRF1	perforin 1 [Source:HGNC Symbol;Acc:HGNC:9360]
22989	MYH15	myosin heavy chain 15 [Source:HGNC Symbol;Acc:HGNC:31073]
9846	GAB2	GRB2 associated binding protein 2 [Source:HGNC Symbol;Acc:HGNC:14458]
1674	DES	desmin [Source:HGNC Symbol;Acc:HGNC:2770]
1824	DSC2	desmocollin 2 [Source:HGNC Symbol;Acc:HGNC:3036]
56623	INPP5E	inositol polyphosphate-5-phosphatase E [Source:HGNC Symbol;Acc:HGNC:21474]
1040	CDS1	CDP-diacylglycerol synthase 1 [Source:HGNC Symbol;Acc:HGNC:1800]
53947	A4GALT	alpha 1,4-galactosyltransferase (P blood group) [Source:HGNC Symbol;Acc:HGNC:18149]
6850	SYK	spleen associated tyrosine kinase [Source:HGNC Symbol;Acc:HGNC:11491]
8797	TNFRSF10A	TNF receptor superfamily member 10a [Source:HGNC Symbol;Acc:HGNC:11904]
3932	LCK	LCK proto-oncogene, Src family tyrosine kinase [Source:HGNC Symbol;Acc:HGNC:6524]
3823	KLRC3	killer cell lectin like receptor C3 [Source:HGNC Symbol;Acc:HGNC:6376]
215	ABCD1	ATP binding cassette subfamily D member 1 [Source:HGNC Symbol;Acc:HGNC:61]
1384	CRAT	carnitine O-acetyltransferase [Source:HGNC Symbol;Acc:HGNC:2342]
1891	ECH1	enoyl-CoA hydratase 1 [Source:HGNC Symbol;Acc:HGNC:3149]
5264	PHYH	phytanoyl-CoA 2-hydroxylase [Source:HGNC Symbol;Acc:HGNC:8940]
2583	B4GALNT1	beta-1,4-N-acetyl-galactosaminyltransferase 1 [Source:HGNC Symbol;Acc:HGNC:4117]
11320	MGAT4A	alpha-1,3-mannosyl-glycoprotein 4-beta-N-acetylglucosaminyltransferase A [Source:HGNC Symbol;Acc:HGNC:7047]
146664	MGAT5B	alpha-1,6-mannosylglycoprotein 6-beta-N-acetylglucosaminyltransferase B [Source:HGNC Symbol;Acc:HGNC:24140]
29929	ALG6	ALG6 alpha-1,3-glucosyltransferase [Source:HGNC Symbol;Acc:HGNC:23157]
79053	ALG8	ALG8 alpha-1,3-glucosyltransferase [Source:HGNC Symbol;Acc:HGNC:23161]
1636	ACE	angiotensin I converting enzyme [Source:HGNC Symbol;Acc:HGNC:2707]
4851	NOTCH1	notch receptor 1 [Source:HGNC Symbol;Acc:HGNC:7881]
4854	NOTCH3	notch receptor 3 [Source:HGNC Symbol;Acc:HGNC:7883]
182	JAG1	jagged canonical Notch ligand 1 [Source:HGNC Symbol;Acc:HGNC:6188]
9253	NUMBL	NUMB like endocytic adaptor protein [Source:HGNC Symbol;Acc:HGNC:8061]
9612	NCOR2	nuclear receptor corepressor 2 [Source:HGNC Symbol;Acc:HGNC:7673]
314	AOC2	amine oxidase copper containing 2 [Source:HGNC Symbol;Acc:HGNC:549]
10207	PATJ	PATJ crumbs cell polarity complex component [Source:HGNC Symbol;Acc:HGNC:28881]
5865	RAB3B	RAB3B, member RAS oncogene family [Source:HGNC Symbol;Acc:HGNC:9778]
8531	YBX3	Y-box binding protein 3 [Source:HGNC Symbol;Acc:HGNC:2428]
2904	GRIN2B	glutamate ionotropic receptor NMDA type subunit 2B [Source:HGNC Symbol;Acc:HGNC:4586]
6494	SIPA1	signal-induced proliferation-associated 1 [Source:HGNC Symbol;Acc:HGNC:10885]
527	ATP6V0C	ATPase H+ transporting V0 subunit c [Source:HGNC Symbol;Acc:HGNC:855]
6609	SMPD1	sphingomyelin phosphodiesterase 1 [Source:HGNC Symbol;Acc:HGNC:11120]
10053	AP1M2	adaptor related protein complex 1 subunit mu 2 [Source:HGNC Symbol;Acc:HGNC:558]
1176	AP3S1	adaptor related protein complex 3 subunit sigma 1 [Source:HGNC Symbol;Acc:HGNC:2013]
1509	CTSD	cathepsin D [Source:HGNC Symbol;Acc:HGNC:2529]
55353	LAPTM4B	lysosomal protein transmembrane 4 beta [Source:HGNC Symbol;Acc:HGNC:13646]
8546	AP3B1	adaptor related protein complex 3 subunit beta 1 [Source:HGNC Symbol;Acc:HGNC:566]
968	CD68	CD68 molecule [Source:HGNC Symbol;Acc:HGNC:1693]
6337	SCNN1A	sodium channel epithelial 1 subunit alpha [Source:HGNC Symbol;Acc:HGNC:10599]
10449	ACAA2	acetyl-CoA acyltransferase 2 [Source:HGNC Symbol;Acc:HGNC:83]
55586	MIOX	myo-inositol oxygenase [Source:HGNC Symbol;Acc:HGNC:14522]
250	ALPP	alkaline phosphatase, placental [Source:HGNC Symbol;Acc:HGNC:439]
2643	GCH1	GTP cyclohydrolase 1 [Source:HGNC Symbol;Acc:HGNC:4193]
10020	GNE	glucosamine (UDP-N-acetyl)-2-epimerase/N-acetylmannosamine kinase [Source:HGNC Symbol;Acc:HGNC:23657]
1727	CYB5R3	cytochrome b5 reductase 3 [Source:HGNC Symbol;Acc:HGNC:2873]
64087	MCCC2	methylcrotonoyl-CoA carboxylase 2 [Source:HGNC Symbol;Acc:HGNC:6937]
28998	MRPL13	mitochondrial ribosomal protein L13 [Source:HGNC Symbol;Acc:HGNC:14278]
6125	RPL5	ribosomal protein L5 [Source:HGNC Symbol;Acc:HGNC:10360]
6139	RPL17	ribosomal protein L17 [Source:HGNC Symbol;Acc:HGNC:10307]
6160	RPL31	ribosomal protein L31 [Source:HGNC Symbol;Acc:HGNC:10334]
6164	RPL34	ribosomal protein L34 [Source:HGNC Symbol;Acc:HGNC:10340]
6192	RPS4Y1	ribosomal protein S4 Y-linked 1 [Source:HGNC Symbol;Acc:HGNC:10425]
7979	SEM1	SEM1 26S proteasome complex subunit [Source:HGNC Symbol;Acc:HGNC:10845]
10213	PSMD14	proteasome 26S subunit, non-ATPase 14 [Source:HGNC Symbol;Acc:HGNC:16889]
5683	PSMA2	proteasome 20S subunit alpha 2 [Source:HGNC Symbol;Acc:HGNC:9531]
5706	PSMC6	proteasome 26S subunit, ATPase 6 [Source:HGNC Symbol;Acc:HGNC:9553]
10622	POLR3G	RNA polymerase III subunit G [Source:HGNC Symbol;Acc:HGNC:30075]
84172	POLR1B	RNA polymerase I subunit B [Source:HGNC Symbol;Acc:HGNC:20454]
87178	PNPT1	polyribonucleotide nucleotidyltransferase 1 [Source:HGNC Symbol;Acc:HGNC:23166]
4907	NT5E	5'-nucleotidase ecto [Source:HGNC Symbol;Acc:HGNC:8021]
2618	GART	phosphoribosylglycinamide formyltransferase, phosphoribosylglycinamide synthetase, phosphoribosylaminoimidazole synthetase [Source:HGNC Symbol;Acc:HGNC:4163]
5138	PDE2A	phosphodiesterase 2A [Source:HGNC Symbol;Acc:HGNC:8777]
5141	PDE4A	phosphodiesterase 4A [Source:HGNC Symbol;Acc:HGNC:8780]
1380	CR2	complement C3d receptor 2 [Source:HGNC Symbol;Acc:HGNC:2336]
2152	F3	coagulation factor III, tissue factor [Source:HGNC Symbol;Acc:HGNC:3541]
5265	SERPINA1	serpin family A member 1 [Source:HGNC Symbol;Acc:HGNC:8941]
5328	PLAU	plasminogen activator, urokinase [Source:HGNC Symbol;Acc:HGNC:9052]
7035	TFPI	tissue factor pathway inhibitor [Source:HGNC Symbol;Acc:HGNC:11760]
125965	COX6B2	cytochrome c oxidase subunit 6B2 [Source:HGNC Symbol;Acc:HGNC:24380]
4725	NDUFS5	NADH:ubiquinone oxidoreductase subunit S5 [Source:HGNC Symbol;Acc:HGNC:7712]
498	ATP5F1A	ATP synthase F1 subunit alpha [Source:HGNC Symbol;Acc:HGNC:823]
322	APBB1	amyloid beta precursor protein binding family B member 1 [Source:HGNC Symbol;Acc:HGNC:581]
2948	GSTM4	glutathione S-transferase mu 4 [Source:HGNC Symbol;Acc:HGNC:4636]
4257	MGST1	microsomal glutathione S-transferase 1 [Source:HGNC Symbol;Acc:HGNC:7061]
2936	GSR	glutathione-disulfide reductase [Source:HGNC Symbol;Acc:HGNC:4623]
79017	GGCT	gamma-glutamylcyclotransferase [Source:HGNC Symbol;Acc:HGNC:21705]
440	ASNS	asparagine synthetase (glutamine-hydrolyzing) [Source:HGNC Symbol;Acc:HGNC:753]
7378	UPP1	uridine phosphorylase 1 [Source:HGNC Symbol;Acc:HGNC:12576]
1854	DUT	deoxyuridine triphosphatase [Source:HGNC Symbol;Acc:HGNC:3078]
81888	HYI	hydroxypyruvate isomerase (putative) [Source:HGNC Symbol;Acc:HGNC:26948]
1742	DLG4	discs large MAGUK scaffold protein 4 [Source:HGNC Symbol;Acc:HGNC:2903]
55567	DNAH3	dynein axonemal heavy chain 3 [Source:HGNC Symbol;Acc:HGNC:2949]
7052	TGM2	transglutaminase 2 [Source:HGNC Symbol;Acc:HGNC:11778]
3597	IL13RA1	interleukin 13 receptor subunit alpha 1 [Source:HGNC Symbol;Acc:HGNC:5974]
23765	IL17RA	interleukin 17 receptor A [Source:HGNC Symbol;Acc:HGNC:5985]
27242	TNFRSF21	TNF receptor superfamily member 21 [Source:HGNC Symbol;Acc:HGNC:13469]
55540	IL17RB	interleukin 17 receptor B [Source:HGNC Symbol;Acc:HGNC:18015]
80301	PLEKHO2	pleckstrin homology domain containing O2 [Source:HGNC Symbol;Acc:HGNC:30026]
8771	TNFRSF6B	TNF receptor superfamily member 6b [Source:HGNC Symbol;Acc:HGNC:11921]
9550	ATP6V1G1	ATPase H+ transporting V1 subunit G1 [Source:HGNC Symbol;Acc:HGNC:864]
27068	PPA2	inorganic pyrophosphatase 2 [Source:HGNC Symbol;Acc:HGNC:28883]
5464	PPA1	inorganic pyrophosphatase 1 [Source:HGNC Symbol;Acc:HGNC:9226]
26232	FBXO2	F-box protein 2 [Source:HGNC Symbol;Acc:HGNC:13581]
9331	B4GALT6	beta-1,4-galactosyltransferase 6 [Source:HGNC Symbol;Acc:HGNC:929]
10056	FARSB	phenylalanyl-tRNA synthetase subunit beta [Source:HGNC Symbol;Acc:HGNC:17800]
23438	HARS2	histidyl-tRNA synthetase 2, mitochondrial [Source:HGNC Symbol;Acc:HGNC:4817]
54938	SARS2	seryl-tRNA synthetase 2, mitochondrial [Source:HGNC Symbol;Acc:HGNC:17697]
10267	RAMP1	receptor activity modifying protein 1 [Source:HGNC Symbol;Acc:HGNC:9843]
3329	HSPD1	heat shock protein family D (Hsp60) member 1 [Source:HGNC Symbol;Acc:HGNC:5261]
79071	ELOVL6	ELOVL fatty acid elongase 6 [Source:HGNC Symbol;Acc:HGNC:15829]
113189	CHST14	carbohydrate sulfotransferase 14 [Source:HGNC Symbol;Acc:HGNC:24464]
54480	CHPF2	chondroitin polymerizing factor 2 [Source:HGNC Symbol;Acc:HGNC:29270]
1244	ABCC2	ATP binding cassette subfamily C member 2 [Source:HGNC Symbol;Acc:HGNC:53]
21	ABCA3	ATP binding cassette subfamily A member 3 [Source:HGNC Symbol;Acc:HGNC:33]
9739	SETD1A	SET domain containing 1A, histone lysine methyltransferase [Source:HGNC Symbol;Acc:HGNC:29010]
29785	CYP2S1	cytochrome P450 family 2 subfamily S member 1 [Source:HGNC Symbol;Acc:HGNC:15654]
83943	IMMP2L	inner mitochondrial membrane peptidase subunit 2 [Source:HGNC Symbol;Acc:HGNC:14598]
90701	SEC11C	SEC11 homolog C, signal peptidase complex subunit [Source:HGNC Symbol;Acc:HGNC:23400]
3171	FOXA3	forkhead box A3 [Source:HGNC Symbol;Acc:HGNC:5023]
8519	IFITM1	interferon induced transmembrane protein 1 [Source:HGNC Symbol;Acc:HGNC:5412]
4048	LTA4H	leukotriene A4 hydrolase [Source:HGNC Symbol;Acc:HGNC:6710]
5742	PTGS1	prostaglandin-endoperoxide synthase 1 [Source:HGNC Symbol;Acc:HGNC:9604]
23658	LSM5	LSM5 homolog, U6 small nuclear RNA and mRNA degradation associated [Source:HGNC Symbol;Acc:HGNC:17162]
6652	SORD	sorbitol dehydrogenase [Source:HGNC Symbol;Acc:HGNC:11184]
10379	IRF9	interferon regulatory factor 9 [Source:HGNC Symbol;Acc:HGNC:6131]
10490	VTI1B	vesicle transport through interaction with t-SNAREs 1B [Source:HGNC Symbol;Acc:HGNC:17793]
143187	VTI1A	vesicle transport through interaction with t-SNAREs 1A [Source:HGNC Symbol;Acc:HGNC:17792]
1665	DHX15	DEAH-box helicase 15 [Source:HGNC Symbol;Acc:HGNC:2738]
57187	THOC2	THO complex 2 [Source:HGNC Symbol;Acc:HGNC:19073]
6635	SNRPE	small nuclear ribonucleoprotein polypeptide E [Source:HGNC Symbol;Acc:HGNC:11161]
8175	SF3A2	splicing factor 3a subunit 2 [Source:HGNC Symbol;Acc:HGNC:10766]
340061	STING1	stimulator of interferon response cGAMP interactor 1 [Source:HGNC Symbol;Acc:HGNC:27962]
9755	TBKBP1	TBK1 binding protein 1 [Source:HGNC Symbol;Acc:HGNC:30140]
360	AQP3	aquaporin 3 (Gill blood group) [Source:HGNC Symbol;Acc:HGNC:636]
3014	H2AX	H2A.X variant histone [Source:HGNC Symbol;Acc:HGNC:4739]
3020	H3-3A	H3.3 histone A [Source:HGNC Symbol;Acc:HGNC:4764]
8331	H2AC14	H2A clustered histone 14 [Source:HGNC Symbol;Acc:HGNC:4727]
8340	H2BC13	H2B clustered histone 13 [Source:HGNC Symbol;Acc:HGNC:4748]
151	ADRA2B	adrenoceptor alpha 2B [Source:HGNC Symbol;Acc:HGNC:282]
390058	OR51B6	olfactory receptor family 51 subfamily B member 6 [Source:HGNC Symbol;Acc:HGNC:19600]
79339	OR51B4	olfactory receptor family 51 subfamily B member 4 [Source:HGNC Symbol;Acc:HGNC:14708]
157506	RDH10	retinol dehydrogenase 10 [Source:HGNC Symbol;Acc:HGNC:19975]
2961	GTF2E2	general transcription factor IIE subunit 2 [Source:HGNC Symbol;Acc:HGNC:4651]
9957	HS3ST1	heparan sulfate-glucosamine 3-sulfotransferase 1 [Source:HGNC Symbol;Acc:HGNC:5194]
84002	B3GNT5	UDP-GlcNAc:betaGal beta-1,3-N-acetylglucosaminyltransferase 5 [Source:HGNC Symbol;Acc:HGNC:15684]
23556	PIGN	phosphatidylinositol glycan anchor biosynthesis class N [Source:HGNC Symbol;Acc:HGNC:8967]
6713	SQLE	squalene epoxidase [Source:HGNC Symbol;Acc:HGNC:11279]
3156	HMGCR	3-hydroxy-3-methylglutaryl-CoA reductase [Source:HGNC Symbol;Acc:HGNC:5006]
8553	BHLHE40	basic helix-loop-helix family member e40 [Source:HGNC Symbol;Acc:HGNC:1046]
100128927	ZBTB42	zinc finger and BTB domain containing 42 [Source:HGNC Symbol;Acc:HGNC:32550]
100129917	AC139887.2	novel transcript, antisense to PCGF3
100131138	LINC01405	long intergenic non-protein coding RNA 1405 [Source:HGNC Symbol;Acc:HGNC:50688]
100131187	TSTD1	thiosulfate sulfurtransferase like domain containing 1 [Source:HGNC Symbol;Acc:HGNC:35410]
100132352	FRG1HP	FSHD region gene 1 family member H, pseudogene [Source:HGNC Symbol;Acc:HGNC:51767]
100132815	IPO5P1	importin 5 pseudogene 1 [Source:HGNC Symbol;Acc:HGNC:49687]
100151683	RNU4ATAC	RNA, U4atac small nuclear (U12-dependent splicing) [Source:HGNC Symbol;Acc:HGNC:34016]
100270853	RPL7P19	ribosomal protein L7 pseudogene 19 [Source:HGNC Symbol;Acc:HGNC:36268]
100302285	MIR1244-1	microRNA 1244-1 [Source:HGNC Symbol;Acc:HGNC:35310]
100500832	MIR3658	microRNA 3658 [Source:HGNC Symbol;Acc:HGNC:38963]
100506571	LINC02809	long intergenic non-protein coding RNA 2809 [Source:HGNC Symbol;Acc:HGNC:54341]
100506844	GIHCG	GIHCG inhibitor of miR-200b/200a/429 expression [Source:HGNC Symbol;Acc:HGNC:52649]
100507290	ZNF865	zinc finger protein 865 [Source:HGNC Symbol;Acc:HGNC:38705]
100528018	ARL2-SNX15	ARL2-SNX15 readthrough (NMD candidate) [Source:HGNC Symbol;Acc:HGNC:49197]
100529262	MIA-RAB4B	MIA-RAB4B readthrough (NMD candidate) [Source:HGNC Symbol;Acc:HGNC:48352]
100534599	ISY1-RAB43	ISY1-RAB43 readthrough [Source:HGNC Symbol;Acc:HGNC:42969]
100847044	MIR5087	microRNA 5087 [Source:HGNC Symbol;Acc:HGNC:43480]
100873829	RNU5E-4P	RNA, U5E small nuclear 4, pseudogene [Source:HGNC Symbol;Acc:HGNC:42513]
100873832	RNU5E-6P	RNA, U5E small nuclear 6, pseudogene [Source:HGNC Symbol;Acc:HGNC:42522]
100996756	AC245407.2	novel transcript
10123	ARL4C	ADP ribosylation factor like GTPase 4C [Source:HGNC Symbol;Acc:HGNC:698]
10124	ARL4A	ADP ribosylation factor like GTPase 4A [Source:HGNC Symbol;Acc:HGNC:695]
10144	FAM13A	family with sequence similarity 13 member A [Source:HGNC Symbol;Acc:HGNC:19367]
10188	TNK2	tyrosine kinase non receptor 2 [Source:HGNC Symbol;Acc:HGNC:19297]
101928687	LNCAROD	lncRNA activating regulator of DKK1 [Source:HGNC Symbol;Acc:HGNC:50913]
101928845	LINC01842	long intergenic non-protein coding RNA 1842 [Source:HGNC Symbol;Acc:HGNC:52656]
101929295	AP000787.1	novel transcript, antisense to SESN3
101929693	RARA-AS1	RARA antisense RNA 1 [Source:HGNC Symbol;Acc:HGNC:49577]
101930085	AC018647.2	novel transcript
101930275	AC027117.1	novel transcript
101954264	RNVU1-4	RNA, variant U1 small nuclear 4 [Source:HGNC Symbol;Acc:HGNC:48312]
101954266	RNVU1-14	RNA, variant U1 small nuclear 14 [Source:HGNC Symbol;Acc:HGNC:48319]
101954267	RNVU1-15	RNA, variant U1 small nuclear 15 [Source:HGNC Symbol;Acc:HGNC:48320]
101954276	RNVU1-6	RNA, variant U1 small nuclear 6 [Source:HGNC Symbol;Acc:HGNC:48314]
101954277	RNVU1-19	RNA, variant U1 small nuclear 19 [Source:HGNC Symbol;Acc:HGNC:48324]
10205	MPZL2	myelin protein zero like 2 [Source:HGNC Symbol;Acc:HGNC:3496]
10221	TRIB1	tribbles pseudokinase 1 [Source:HGNC Symbol;Acc:HGNC:16891]
10232	MSLN	mesothelin [Source:HGNC Symbol;Acc:HGNC:7371]
10236	HNRNPR	heterogeneous nuclear ribonucleoprotein R [Source:HGNC Symbol;Acc:HGNC:5047]
10241	CALCOCO2	calcium binding and coiled-coil domain 2 [Source:HGNC Symbol;Acc:HGNC:29912]
10245	TIMM17B	translocase of inner mitochondrial membrane 17B [Source:HGNC Symbol;Acc:HGNC:17310]
102577425	ARHGAP23P1	Rho GTPase activating protein 23 pseudogene 1 [Source:HGNC Symbol;Acc:HGNC:45039]
10263	CDK2AP2	cyclin dependent kinase 2 associated protein 2 [Source:HGNC Symbol;Acc:HGNC:30833]
10272	FSTL3	follistatin like 3 [Source:HGNC Symbol;Acc:HGNC:3973]
102723786	AC106736.1	uncharacterized LOC102723786 [Source:NCBI gene (formerly Entrezgene);Acc:102723786]
102724279	CLEC4O	C-type lectin domain family 4 member O [Source:HGNC Symbol;Acc:HGNC:52651]
103021294	ABALON	apoptotic BCL2L1-antisense long non-coding RNA [Source:HGNC Symbol;Acc:HGNC:49667]
103625684	RNU6-2	RNA, U6 small nuclear 2 [Source:HGNC Symbol;Acc:HGNC:34270]
10516	FBLN5	fibulin 5 [Source:HGNC Symbol;Acc:HGNC:3602]
10529	NEBL	nebulette [Source:HGNC Symbol;Acc:HGNC:16932]
105370503	LINC02331	long intergenic non-protein coding RNA 2331 [Source:HGNC Symbol;Acc:HGNC:53251]
105371450	THBS3-AS1	THBS3 antisense RNA 1 [Source:HGNC Symbol;Acc:HGNC:40582]
105373289	AL731702.1	novel transcript
10570	DPYSL4	dihydropyrimidinase like 4 [Source:HGNC Symbol;Acc:HGNC:3016]
10581	IFITM2	interferon induced transmembrane protein 2 [Source:HGNC Symbol;Acc:HGNC:5413]
10611	PDLIM5	PDZ and LIM domain 5 [Source:HGNC Symbol;Acc:HGNC:17468]
10634	GAS2L1	growth arrest specific 2 like 1 [Source:HGNC Symbol;Acc:HGNC:16955]
106479209	RN7SKP255	RN7SK pseudogene 255 [Source:HGNC Symbol;Acc:HGNC:45979]
106480225	RNU2-63P	RNA, U2 small nuclear 63, pseudogene [Source:HGNC Symbol;Acc:HGNC:48556]
106481627	RNVU1-22	RNA, variant U1 small nuclear 22 [Source:HGNC Symbol;Acc:HGNC:48462]
10651	MTX2	metaxin 2 [Source:HGNC Symbol;Acc:HGNC:7506]
10687	PNMA2	PNMA family member 2 [Source:HGNC Symbol;Acc:HGNC:9159]
10694	CCT8	chaperonin containing TCP1 subunit 8 [Source:HGNC Symbol;Acc:HGNC:1623]
10755	GIPC1	GIPC PDZ domain containing family member 1 [Source:HGNC Symbol;Acc:HGNC:1226]
10765	KDM5B	lysine demethylase 5B [Source:HGNC Symbol;Acc:HGNC:18039]
10769	PLK2	polo like kinase 2 [Source:HGNC Symbol;Acc:HGNC:19699]
10808	HSPH1	heat shock protein family H (Hsp110) member 1 [Source:HGNC Symbol;Acc:HGNC:16969]
10882	C1QL1	complement C1q like 1 [Source:HGNC Symbol;Acc:HGNC:24182]
10884	MRPS30	mitochondrial ribosomal protein S30 [Source:HGNC Symbol;Acc:HGNC:8769]
10908	PNPLA6	patatin like phospholipase domain containing 6 [Source:HGNC Symbol;Acc:HGNC:16268]
10973	ASCC3	activating signal cointegrator 1 complex subunit 3 [Source:HGNC Symbol;Acc:HGNC:18697]
10978	CLP1	cleavage factor polyribonucleotide kinase subunit 1 [Source:HGNC Symbol;Acc:HGNC:16999]
11030	RBPMS	RNA binding protein, mRNA processing factor [Source:HGNC Symbol;Acc:HGNC:19097]
11092	SPACA9	sperm acrosome associated 9 [Source:HGNC Symbol;Acc:HGNC:1367]
11119	BTN3A1	butyrophilin subfamily 3 member A1 [Source:HGNC Symbol;Acc:HGNC:1138]
11149	BVES	blood vessel epicardial substance [Source:HGNC Symbol;Acc:HGNC:1152]
11151	CORO1A	coronin 1A [Source:HGNC Symbol;Acc:HGNC:2252]
11178	LZTS1	leucine zipper tumor suppressor 1 [Source:HGNC Symbol;Acc:HGNC:13861]
11202	KLK8	kallikrein related peptidase 8 [Source:HGNC Symbol;Acc:HGNC:6369]
11230	PRAF2	PRA1 domain family member 2 [Source:HGNC Symbol;Acc:HGNC:28911]
11232	POLG2	DNA polymerase gamma 2, accessory subunit [Source:HGNC Symbol;Acc:HGNC:9180]
112464	CAVIN3	caveolae associated protein 3 [Source:HGNC Symbol;Acc:HGNC:9400]
11247	NXPH4	neurexophilin 4 [Source:HGNC Symbol;Acc:HGNC:8078]
112476	PRRT2	proline rich transmembrane protein 2 [Source:HGNC Symbol;Acc:HGNC:30500]
112597	CYTOR	cytoskeleton regulator RNA [Source:HGNC Symbol;Acc:HGNC:28717]
112609	MRAP2	melanocortin 2 receptor accessory protein 2 [Source:HGNC Symbol;Acc:HGNC:21232]
112840	WDR89	WD repeat domain 89 [Source:HGNC Symbol;Acc:HGNC:20489]
1130	LYST	lysosomal trafficking regulator [Source:HGNC Symbol;Acc:HGNC:1968]
113179	ADAT3	adenosine deaminase tRNA specific 3 [Source:HGNC Symbol;Acc:HGNC:25151]
113220	KIF12	kinesin family member 12 [Source:HGNC Symbol;Acc:HGNC:21495]
113277	TMEM106A	transmembrane protein 106A [Source:HGNC Symbol;Acc:HGNC:28288]
114569	MAL2	mal, T cell differentiation protein 2 [Source:HGNC Symbol;Acc:HGNC:13634]
114785	MBD6	methyl-CpG binding domain protein 6 [Source:HGNC Symbol;Acc:HGNC:20445]
114793	FMNL2	formin like 2 [Source:HGNC Symbol;Acc:HGNC:18267]
114801	TMEM200A	transmembrane protein 200A [Source:HGNC Symbol;Acc:HGNC:21075]
114822	RHPN1	rhophilin Rho GTPase binding protein 1 [Source:HGNC Symbol;Acc:HGNC:19973]
114884	OSBPL10	oxysterol binding protein like 10 [Source:HGNC Symbol;Acc:HGNC:16395]
114897	C1QTNF1	C1q and TNF related 1 [Source:HGNC Symbol;Acc:HGNC:14324]
114987	WDR31	WD repeat domain 31 [Source:HGNC Symbol;Acc:HGNC:21421]
115557	ARHGEF25	Rho guanine nucleotide exchange factor 25 [Source:HGNC Symbol;Acc:HGNC:30275]
115572	TENT5B	terminal nucleotidyltransferase 5B [Source:HGNC Symbol;Acc:HGNC:28273]
115703	ARHGAP33	Rho GTPase activating protein 33 [Source:HGNC Symbol;Acc:HGNC:23085]
115704	EVI5L	ecotropic viral integration site 5 like [Source:HGNC Symbol;Acc:HGNC:30464]
115817	DHRS1	dehydrogenase/reductase 1 [Source:HGNC Symbol;Acc:HGNC:16445]
116113	FOXP4	forkhead box P4 [Source:HGNC Symbol;Acc:HGNC:20842]
116840	CNTROB	centrobin, centriole duplication and spindle assembly protein [Source:HGNC Symbol;Acc:HGNC:29616]
116843	SLC18B1	solute carrier family 18 member B1 [Source:HGNC Symbol;Acc:HGNC:21573]
117143	TADA1	transcriptional adaptor 1 [Source:HGNC Symbol;Acc:HGNC:30631]
118738	ZNF488	zinc finger protein 488 [Source:HGNC Symbol;Acc:HGNC:23535]
118932	ANKRD22	ankyrin repeat domain 22 [Source:HGNC Symbol;Acc:HGNC:28321]
120227	CYP2R1	cytochrome P450 family 2 subfamily R member 1 [Source:HGNC Symbol;Acc:HGNC:20580]
121551	BTBD11	BTB domain containing 11 [Source:HGNC Symbol;Acc:HGNC:23844]
122953	JDP2	Jun dimerization protein 2 [Source:HGNC Symbol;Acc:HGNC:17546]
123096	SLC25A29	solute carrier family 25 member 29 [Source:HGNC Symbol;Acc:HGNC:20116]
124045	SPATA33	spermatogenesis associated 33 [Source:HGNC Symbol;Acc:HGNC:26463]
124056	NOXO1	NADPH oxidase organizer 1 [Source:HGNC Symbol;Acc:HGNC:19404]
124935	SLC43A2	solute carrier family 43 member 2 [Source:HGNC Symbol;Acc:HGNC:23087]
124997	WDR81	WD repeat domain 81 [Source:HGNC Symbol;Acc:HGNC:26600]
126119	JOSD2	Josephin domain containing 2 [Source:HGNC Symbol;Acc:HGNC:28853]
126308	MOB3A	MOB kinase activator 3A [Source:HGNC Symbol;Acc:HGNC:29802]
126374	WTIP	WT1 interacting protein [Source:HGNC Symbol;Acc:HGNC:20964]
126567	C2CD4C	C2 calcium dependent domain containing 4C [Source:HGNC Symbol;Acc:HGNC:29417]
128218	TMEM125	transmembrane protein 125 [Source:HGNC Symbol;Acc:HGNC:28275]
128338	DRAM2	DNA damage regulated autophagy modulator 2 [Source:HGNC Symbol;Acc:HGNC:28769]
128387	TATDN3	TatD DNase domain containing 3 [Source:HGNC Symbol;Acc:HGNC:27010]
1285	COL4A3	collagen type IV alpha 3 chain [Source:HGNC Symbol;Acc:HGNC:2204]
1287	COL4A5	collagen type IV alpha 5 chain [Source:HGNC Symbol;Acc:HGNC:2207]
1294	COL7A1	collagen type VII alpha 1 chain [Source:HGNC Symbol;Acc:HGNC:2214]
1299	COL9A3	collagen type IX alpha 3 chain [Source:HGNC Symbol;Acc:HGNC:2219]
1305	COL13A1	collagen type XIII alpha 1 chain [Source:HGNC Symbol;Acc:HGNC:2190]
131076	CCDC58	coiled-coil domain containing 58 [Source:HGNC Symbol;Acc:HGNC:31136]
131474	CHCHD4	coiled-coil-helix-coiled-coil-helix domain containing 4 [Source:HGNC Symbol;Acc:HGNC:26467]
131583	FAM43A	family with sequence similarity 43 member A [Source:HGNC Symbol;Acc:HGNC:26888]
1317	SLC31A1	solute carrier family 31 member 1 [Source:HGNC Symbol;Acc:HGNC:11016]
133015	PACRGL	parkin coregulated like [Source:HGNC Symbol;Acc:HGNC:28442]
133283	EEF1A1P13	eukaryotic translation elongation factor 1 alpha 1 pseudogene 13 [Source:HGNC Symbol;Acc:HGNC:3196]
133686	NADK2	NAD kinase 2, mitochondrial [Source:HGNC Symbol;Acc:HGNC:26404]
134492	NUDCD2	NudC domain containing 2 [Source:HGNC Symbol;Acc:HGNC:30535]
134549	SHROOM1	shroom family member 1 [Source:HGNC Symbol;Acc:HGNC:24084]
134637	ADAT2	adenosine deaminase tRNA specific 2 [Source:HGNC Symbol;Acc:HGNC:21172]
135154	SDHAF4	succinate dehydrogenase complex assembly factor 4 [Source:HGNC Symbol;Acc:HGNC:20957]
135886	TMEM270	transmembrane protein 270 [Source:HGNC Symbol;Acc:HGNC:23018]
135932	TMEM139	transmembrane protein 139 [Source:HGNC Symbol;Acc:HGNC:22058]
136647	MPLKIP	M-phase specific PLK1 interacting protein [Source:HGNC Symbol;Acc:HGNC:16002]
1368	CPM	carboxypeptidase M [Source:HGNC Symbol;Acc:HGNC:2311]
139221	PWWP3B	PWWP domain containing 3B [Source:HGNC Symbol;Acc:HGNC:26583]
139322	APOOL	apolipoprotein O like [Source:HGNC Symbol;Acc:HGNC:24009]
1397	CRIP2	cysteine rich protein 2 [Source:HGNC Symbol;Acc:HGNC:2361]
139716	GAB3	GRB2 associated binding protein 3 [Source:HGNC Symbol;Acc:HGNC:17515]
140467	ZNF358	zinc finger protein 358 [Source:HGNC Symbol;Acc:HGNC:16838]
140685	ZBTB46	zinc finger and BTB domain containing 46 [Source:HGNC Symbol;Acc:HGNC:16094]
140710	SOGA1	suppressor of glucose, autophagy associated 1 [Source:HGNC Symbol;Acc:HGNC:16111]
143098	MPP7	membrane palmitoylated protein 7 [Source:HGNC Symbol;Acc:HGNC:26542]
143872	ARHGAP42	Rho GTPase activating protein 42 [Source:HGNC Symbol;Acc:HGNC:26545]
143888	POGLUT3	protein O-glucosyltransferase 3 [Source:HGNC Symbol;Acc:HGNC:28496]
144406	CFAP251	cilia and flagella associated protein 251 [Source:HGNC Symbol;Acc:HGNC:28506]
144577	C12orf66	chromosome 12 open reading frame 66 [Source:HGNC Symbol;Acc:HGNC:26517]
144581	RPL14P1	ribosomal protein L14 pseudogene 1 [Source:HGNC Symbol;Acc:HGNC:31384]
145853	C15orf61	chromosome 15 open reading frame 61 [Source:HGNC Symbol;Acc:HGNC:34453]
145864	HAPLN3	hyaluronan and proteoglycan link protein 3 [Source:HGNC Symbol;Acc:HGNC:21446]
1464	CSPG4	chondroitin sulfate proteoglycan 4 [Source:HGNC Symbol;Acc:HGNC:2466]
146439	BICDL2	BICD family like cargo adaptor 2 [Source:HGNC Symbol;Acc:HGNC:33584]
146760	RTN4RL1	reticulon 4 receptor like 1 [Source:HGNC Symbol;Acc:HGNC:21329]
147111	NOTUM	notum, palmitoleoyl-protein carboxylesterase [Source:HGNC Symbol;Acc:HGNC:27106]
1474	CST6	cystatin E/M [Source:HGNC Symbol;Acc:HGNC:2478]
147463	ANKRD29	ankyrin repeat domain 29 [Source:HGNC Symbol;Acc:HGNC:27110]
1475	CSTA	cystatin A [Source:HGNC Symbol;Acc:HGNC:2481]
147912	SIX5	SIX homeobox 5 [Source:HGNC Symbol;Acc:HGNC:10891]
148137	PROSER3	proline and serine rich 3 [Source:HGNC Symbol;Acc:HGNC:25204]
148229	ATP8B3	ATPase phospholipid transporting 8B3 [Source:HGNC Symbol;Acc:HGNC:13535]
148645	LINC00337	long intergenic non-protein coding RNA 337 [Source:HGNC Symbol;Acc:HGNC:28620]
1490	CCN2	cellular communication network factor 2 [Source:HGNC Symbol;Acc:HGNC:2500]
149420	PDIK1L	PDLIM1 interacting kinase 1 like [Source:HGNC Symbol;Acc:HGNC:18981]
149466	C1orf210	chromosome 1 open reading frame 210 [Source:HGNC Symbol;Acc:HGNC:28755]
149478	BTBD19	BTB domain containing 19 [Source:HGNC Symbol;Acc:HGNC:27145]
150197	LINC00896	long intergenic non-protein coding RNA 896 [Source:HGNC Symbol;Acc:HGNC:26519]
150554	YWHAZP2	tyrosine 3-monooxygenase/tryptophan 5-monooxygenase activation protein zeta pseudogene 2 [Source:HGNC Symbol;Acc:HGNC:31078]
150696	PROM2	prominin 2 [Source:HGNC Symbol;Acc:HGNC:20685]
150864	FAM117B	family with sequence similarity 117 member B [Source:HGNC Symbol;Acc:HGNC:14440]
150946	GAREM2	GRB2 associated regulator of MAPK1 subtype 2 [Source:HGNC Symbol;Acc:HGNC:27172]
151176	ERFE	erythroferrone [Source:HGNC Symbol;Acc:HGNC:26727]
151534	LBX2-AS1	LBX2 antisense RNA 1 [Source:HGNC Symbol;Acc:HGNC:25136]
153129	SLC38A9	solute carrier family 38 member 9 [Source:HGNC Symbol;Acc:HGNC:26907]
157378	TMEM65	transmembrane protein 65 [Source:HGNC Symbol;Acc:HGNC:25203]
157638	LRATD2	LRAT domain containing 2 [Source:HGNC Symbol;Acc:HGNC:24166]
160518	DENND5B	DENN domain containing 5B [Source:HGNC Symbol;Acc:HGNC:28338]
161176	SYNE3	spectrin repeat containing nuclear envelope family member 3 [Source:HGNC Symbol;Acc:HGNC:19861]
162394	SLFN5	schlafen family member 5 [Source:HGNC Symbol;Acc:HGNC:28286]
162979	ZNF296	zinc finger protein 296 [Source:HGNC Symbol;Acc:HGNC:15981]
163033	ZNF579	zinc finger protein 579 [Source:HGNC Symbol;Acc:HGNC:26646]
1687	GSDME	gasdermin E [Source:HGNC Symbol;Acc:HGNC:2810]
1690	COCH	cochlin [Source:HGNC Symbol;Acc:HGNC:2180]
169611	OLFML2A	olfactomedin like 2A [Source:HGNC Symbol;Acc:HGNC:27270]
169792	GLIS3	GLIS family zinc finger 3 [Source:HGNC Symbol;Acc:HGNC:28510]
170261	ZCCHC12	zinc finger CCHC-type containing 12 [Source:HGNC Symbol;Acc:HGNC:27273]
170463	SSBP4	single stranded DNA binding protein 4 [Source:HGNC Symbol;Acc:HGNC:15676]
170689	ADAMTS15	ADAM metallopeptidase with thrombospondin type 1 motif 15 [Source:HGNC Symbol;Acc:HGNC:16305]
1745	DLX1	distal-less homeobox 1 [Source:HGNC Symbol;Acc:HGNC:2914]
1760	DMPK	DM1 protein kinase [Source:HGNC Symbol;Acc:HGNC:2933]
1762	DMWD	DM1 locus, WD repeat containing [Source:HGNC Symbol;Acc:HGNC:2936]
1822	ATN1	atrophin 1 [Source:HGNC Symbol;Acc:HGNC:3033]
1893	ECM1	extracellular matrix protein 1 [Source:HGNC Symbol;Acc:HGNC:3153]
1917	EEF1A2	eukaryotic translation elongation factor 1 alpha 2 [Source:HGNC Symbol;Acc:HGNC:3192]
192668	CYS1	cystin 1 [Source:HGNC Symbol;Acc:HGNC:18525]
192683	SCAMP5	secretory carrier membrane protein 5 [Source:HGNC Symbol;Acc:HGNC:30386]
1952	CELSR2	cadherin EGF LAG seven-pass G-type receptor 2 [Source:HGNC Symbol;Acc:HGNC:3231]
1960	EGR3	early growth response 3 [Source:HGNC Symbol;Acc:HGNC:3240]
196264	MPZL3	myelin protein zero like 3 [Source:HGNC Symbol;Acc:HGNC:27279]
196394	AMN1	antagonist of mitotic exit network 1 homolog [Source:HGNC Symbol;Acc:HGNC:27281]
196410	METTL7B	methyltransferase like 7B [Source:HGNC Symbol;Acc:HGNC:28276]
197335	WDR90	WD repeat domain 90 [Source:HGNC Symbol;Acc:HGNC:26960]
199746	U2AF1L4	U2 small nuclear RNA auxiliary factor 1 like 4 [Source:HGNC Symbol;Acc:HGNC:23020]
200634	KRTCAP3	keratinocyte associated protein 3 [Source:HGNC Symbol;Acc:HGNC:28943]
200879	LIPH	lipase H [Source:HGNC Symbol;Acc:HGNC:18483]
2009	EML1	EMAP like 1 [Source:HGNC Symbol;Acc:HGNC:3330]
200942	KLHDC8B	kelch domain containing 8B [Source:HGNC Symbol;Acc:HGNC:28557]
2012	EMP1	epithelial membrane protein 1 [Source:HGNC Symbol;Acc:HGNC:3333]
201232	SLC16A13	solute carrier family 16 member 13 [Source:HGNC Symbol;Acc:HGNC:31037]
201294	UNC13D	unc-13 homolog D [Source:HGNC Symbol;Acc:HGNC:23147]
2014	EMP3	epithelial membrane protein 3 [Source:HGNC Symbol;Acc:HGNC:3335]
203190	LGI3	leucine rich repeat LGI family member 3 [Source:HGNC Symbol;Acc:HGNC:18711]
2039	DMTN	dematin actin binding protein [Source:HGNC Symbol;Acc:HGNC:3382]
2040	STOM	stomatin [Source:HGNC Symbol;Acc:HGNC:3383]
206358	SLC36A1	solute carrier family 36 member 1 [Source:HGNC Symbol;Acc:HGNC:18761]
2125	EVPL	envoplakin [Source:HGNC Symbol;Acc:HGNC:3503]
2192	FBLN1	fibulin 1 [Source:HGNC Symbol;Acc:HGNC:3600]
219654	ZCCHC24	zinc finger CCHC-type containing 24 [Source:HGNC Symbol;Acc:HGNC:26911]
219855	SLC37A2	solute carrier family 37 member 2 [Source:HGNC Symbol;Acc:HGNC:20644]
219995	MS4A15	membrane spanning 4-domains A15 [Source:HGNC Symbol;Acc:HGNC:28573]
221184	CPNE2	copine 2 [Source:HGNC Symbol;Acc:HGNC:2315]
221662	RBM24	RNA binding motif protein 24 [Source:HGNC Symbol;Acc:HGNC:21539]
221749	PXDC1	PX domain containing 1 [Source:HGNC Symbol;Acc:HGNC:21361]
221806	VWDE	von Willebrand factor D and EGF domains [Source:HGNC Symbol;Acc:HGNC:21897]
221830	POLR1F	RNA polymerase I subunit F [Source:HGNC Symbol;Acc:HGNC:18027]
221937	FOXK1	forkhead box K1 [Source:HGNC Symbol;Acc:HGNC:23480]
222183	SRRM3	serine/arginine repetitive matrix 3 [Source:HGNC Symbol;Acc:HGNC:26729]
222584	FAM83B	family with sequence similarity 83 member B [Source:HGNC Symbol;Acc:HGNC:21357]
222962	SLC29A4	solute carrier family 29 member 4 [Source:HGNC Symbol;Acc:HGNC:23097]
2275	FHL3	four and a half LIM domains 3 [Source:HGNC Symbol;Acc:HGNC:3704]
22846	VASH1	vasohibin 1 [Source:HGNC Symbol;Acc:HGNC:19964]
22868	FASTKD2	FAST kinase domains 2 [Source:HGNC Symbol;Acc:HGNC:29160]
22874	PLEKHA6	pleckstrin homology domain containing A6 [Source:HGNC Symbol;Acc:HGNC:17053]
22891	ZNF365	zinc finger protein 365 [Source:HGNC Symbol;Acc:HGNC:18194]
22893	BAHD1	bromo adjacent homology domain containing 1 [Source:HGNC Symbol;Acc:HGNC:29153]
2296	FOXC1	forkhead box C1 [Source:HGNC Symbol;Acc:HGNC:3800]
22997	IGSF9B	immunoglobulin superfamily member 9B [Source:HGNC Symbol;Acc:HGNC:32326]
23005	MAPKBP1	mitogen-activated protein kinase binding protein 1 [Source:HGNC Symbol;Acc:HGNC:29536]
23031	MAST3	microtubule associated serine/threonine kinase 3 [Source:HGNC Symbol;Acc:HGNC:19036]
23034	SAMD4A	sterile alpha motif domain containing 4A [Source:HGNC Symbol;Acc:HGNC:23023]
23046	KIF21B	kinesin family member 21B [Source:HGNC Symbol;Acc:HGNC:29442]
2306	FOXD2	forkhead box D2 [Source:HGNC Symbol;Acc:HGNC:3803]
23085	ERC1	ELKS/RAB6-interacting/CAST family member 1 [Source:HGNC Symbol;Acc:HGNC:17072]
23086	EXPH5	exophilin 5 [Source:HGNC Symbol;Acc:HGNC:30578]
23094	SIPA1L3	signal induced proliferation associated 1 like 3 [Source:HGNC Symbol;Acc:HGNC:23801]
23108	RAP1GAP2	RAP1 GTPase activating protein 2 [Source:HGNC Symbol;Acc:HGNC:29176]
23125	CAMTA2	calmodulin binding transcription activator 2 [Source:HGNC Symbol;Acc:HGNC:18807]
23129	PLXND1	plexin D1 [Source:HGNC Symbol;Acc:HGNC:9107]
23149	FCHO1	FCH and mu domain containing endocytic adaptor 1 [Source:HGNC Symbol;Acc:HGNC:29002]
23152	CIC	capicua transcriptional repressor [Source:HGNC Symbol;Acc:HGNC:14214]
23164	MPRIP	myosin phosphatase Rho interacting protein [Source:HGNC Symbol;Acc:HGNC:30321]
23211	ZC3H4	zinc finger CCCH-type containing 4 [Source:HGNC Symbol;Acc:HGNC:17808]
23229	ARHGEF9	Cdc42 guanine nucleotide exchange factor 9 [Source:HGNC Symbol;Acc:HGNC:14561]
23235	SIK2	salt inducible kinase 2 [Source:HGNC Symbol;Acc:HGNC:21680]
23237	ARC	activity regulated cytoskeleton associated protein [Source:HGNC Symbol;Acc:HGNC:648]
23336	SYNM	synemin [Source:HGNC Symbol;Acc:HGNC:24466]
23371	TNS2	tensin 2 [Source:HGNC Symbol;Acc:HGNC:19737]
23373	CRTC1	CREB regulated transcription coactivator 1 [Source:HGNC Symbol;Acc:HGNC:16062]
23467	NPTXR	neuronal pentraxin receptor [Source:HGNC Symbol;Acc:HGNC:7954]
2348	FOLR1	folate receptor alpha [Source:HGNC Symbol;Acc:HGNC:3791]
23514	SPIDR	scaffold protein involved in DNA repair [Source:HGNC Symbol;Acc:HGNC:28971]
23526	ARHGAP45	Rho GTPase activating protein 45 [Source:HGNC Symbol;Acc:HGNC:17102]
23543	RBFOX2	RNA binding fox-1 homolog 2 [Source:HGNC Symbol;Acc:HGNC:9906]
23551	RASD2	RASD family member 2 [Source:HGNC Symbol;Acc:HGNC:18229]
23682	RAB38	RAB38, member RAS oncogene family [Source:HGNC Symbol;Acc:HGNC:9776]
23780	APOL2	apolipoprotein L2 [Source:HGNC Symbol;Acc:HGNC:619]
246330	PELI3	pellino E3 ubiquitin protein ligase family member 3 [Source:HGNC Symbol;Acc:HGNC:30010]
2537	IFI6	interferon alpha inducible protein 6 [Source:HGNC Symbol;Acc:HGNC:4054]
254102	EHBP1L1	EH domain binding protein 1 like 1 [Source:HGNC Symbol;Acc:HGNC:30682]
2542	SLC37A4	solute carrier family 37 member 4 [Source:HGNC Symbol;Acc:HGNC:4061]
255057	CBARP	CACN subunit beta associated regulatory protein [Source:HGNC Symbol;Acc:HGNC:28617]
255231	MCOLN2	mucolipin 2 [Source:HGNC Symbol;Acc:HGNC:13357]
255308	EIF2S3B	eukaryotic translation initiation factor 2 subunit gamma B [Source:HGNC Symbol;Acc:HGNC:43863]
255488	RNF144B	ring finger protein 144B [Source:HGNC Symbol;Acc:HGNC:21578]
255783	INAFM1	InaF motif containing 1 [Source:HGNC Symbol;Acc:HGNC:27406]
256472	TMEM151A	transmembrane protein 151A [Source:HGNC Symbol;Acc:HGNC:28497]
257000	TINCR	TINCR ubiquitin domain containing [Source:HGNC Symbol;Acc:HGNC:14607]
25789	TMEM59L	transmembrane protein 59 like [Source:HGNC Symbol;Acc:HGNC:13237]
25794	FSCN2	fascin actin-bundling protein 2, retinal [Source:HGNC Symbol;Acc:HGNC:3960]
25829	TMEM184B	transmembrane protein 184B [Source:HGNC Symbol;Acc:HGNC:1310]
25879	DCAF13	DDB1 and CUL4 associated factor 13 [Source:HGNC Symbol;Acc:HGNC:24535]
259173	ALS2CL	ALS2 C-terminal like [Source:HGNC Symbol;Acc:HGNC:20605]
25946	ZNF385A	zinc finger protein 385A [Source:HGNC Symbol;Acc:HGNC:17521]
25960	ADGRA2	adhesion G protein-coupled receptor A2 [Source:HGNC Symbol;Acc:HGNC:17849]
26000	TBC1D10B	TBC1 domain family member 10B [Source:HGNC Symbol;Acc:HGNC:24510]
26038	CHD5	chromodomain helicase DNA binding protein 5 [Source:HGNC Symbol;Acc:HGNC:16816]
260429	PRSS33	serine protease 33 [Source:HGNC Symbol;Acc:HGNC:30405]
26065	LSM14A	LSM14A mRNA processing body assembly factor [Source:HGNC Symbol;Acc:HGNC:24489]
26086	GPSM1	G protein signaling modulator 1 [Source:HGNC Symbol;Acc:HGNC:17858]
26145	IRF2BP1	interferon regulatory factor 2 binding protein 1 [Source:HGNC Symbol;Acc:HGNC:21728]
26150	RIBC2	RIB43A domain with coiled-coils 2 [Source:HGNC Symbol;Acc:HGNC:13241]
26153	KIF26A	kinesin family member 26A [Source:HGNC Symbol;Acc:HGNC:20226]
2616	GAPDHP1	glyceraldehyde-3-phosphate dehydrogenase pseudogene 1 [Source:HGNC Symbol;Acc:HGNC:4159]
261729	STEAP2	STEAP2 metalloreductase [Source:HGNC Symbol;Acc:HGNC:17885]
2624	GATA2	GATA binding protein 2 [Source:HGNC Symbol;Acc:HGNC:4171]
26298	EHF	ETS homologous factor [Source:HGNC Symbol;Acc:HGNC:3246]
26355	FAM162A	family with sequence similarity 162 member A [Source:HGNC Symbol;Acc:HGNC:17865]
2636	GBX1	gastrulation brain homeobox 1 [Source:HGNC Symbol;Acc:HGNC:4185]
2644	GCHFR	GTP cyclohydrolase I feedback regulator [Source:HGNC Symbol;Acc:HGNC:4194]
266727	MDGA1	MAM domain containing glycosylphosphatidylinositol anchor 1 [Source:HGNC Symbol;Acc:HGNC:19267]
2669	GEM	GTP binding protein overexpressed in skeletal muscle [Source:HGNC Symbol;Acc:HGNC:4234]
266977	ADGRF1	adhesion G protein-coupled receptor F1 [Source:HGNC Symbol;Acc:HGNC:18990]
267010	RNU12	RNA, U12 small nuclear [Source:HGNC Symbol;Acc:HGNC:19380]
26751	SH3YL1	SH3 and SYLF domain containing 1 [Source:HGNC Symbol;Acc:HGNC:29546]
26790	SNORD58B	small nucleolar RNA, C/D box 58B [Source:HGNC Symbol;Acc:HGNC:10209]
26816	SNORD35A	small nucleolar RNA, C/D box 35A [Source:HGNC Symbol;Acc:HGNC:10162]
26821	SNORA74A	small nucleolar RNA, H/ACA box 74A [Source:HGNC Symbol;Acc:HGNC:10119]
26824	RNU11	RNA, U11 small nuclear [Source:HGNC Symbol;Acc:HGNC:10108]
26828	RNU5F-1	RNA, U5F small nuclear 1 [Source:HGNC Symbol;Acc:HGNC:10216]
26829	RNU5E-1	RNA, U5E small nuclear 1 [Source:HGNC Symbol;Acc:HGNC:10215]
26830	RNU5D-1	RNA, U5D small nuclear 1 [Source:HGNC Symbol;Acc:HGNC:10214]
26831	RNU5A-1	RNA, U5A small nuclear 1 [Source:HGNC Symbol;Acc:HGNC:10211]
26863	RNVU1-18	RNA, variant U1 small nuclear 18 [Source:HGNC Symbol;Acc:HGNC:37496]
26864	RNVU1-7	RNA, variant U1 small nuclear 7 [Source:HGNC Symbol;Acc:HGNC:37500]
26872	STEAP1	STEAP family member 1 [Source:HGNC Symbol;Acc:HGNC:11378]
26958	COPG2	COPI coat complex subunit gamma 2 [Source:HGNC Symbol;Acc:HGNC:2237]
26973	CHORDC1	cysteine and histidine rich domain containing 1 [Source:HGNC Symbol;Acc:HGNC:14525]
2700	GJA3	gap junction protein alpha 3 [Source:HGNC Symbol;Acc:HGNC:4277]
27076	LYPD3	LY6/PLAUR domain containing 3 [Source:HGNC Symbol;Acc:HGNC:24880]
27309	ZNF330	zinc finger protein 330 [Source:HGNC Symbol;Acc:HGNC:15462]
27347	STK39	serine/threonine kinase 39 [Source:HGNC Symbol;Acc:HGNC:17717]
27436	EML4	EMAP like 4 [Source:HGNC Symbol;Acc:HGNC:1316]
2817	GPC1	glypican 1 [Source:HGNC Symbol;Acc:HGNC:4449]
283106	CSNK2A3	casein kinase 2 alpha 3 [Source:HGNC Symbol;Acc:HGNC:2458]
283149	BCL9L	BCL9 like [Source:HGNC Symbol;Acc:HGNC:23688]
283335	AC068888.1	novel transcript, antisense to TENC1 & EIF4B
283455	KSR2	kinase suppressor of ras 2 [Source:HGNC Symbol;Acc:HGNC:18610]
283638	CEP170B	centrosomal protein 170B [Source:HGNC Symbol;Acc:HGNC:20362]
283643	TEDC1	tubulin epsilon and delta complex 1 [Source:HGNC Symbol;Acc:HGNC:20127]
284067	CFAP97D1	CFAP97 domain containing 1 [Source:HGNC Symbol;Acc:HGNC:37241]
284069	FAM171A2	family with sequence similarity 171 member A2 [Source:HGNC Symbol;Acc:HGNC:30480]
284119	CAVIN1	caveolae associated protein 1 [Source:HGNC Symbol;Acc:HGNC:9688]
284161	GDPD1	glycerophosphodiester phosphodiesterase domain containing 1 [Source:HGNC Symbol;Acc:HGNC:20883]
284273	ZADH2	zinc binding alcohol dehydrogenase domain containing 2 [Source:HGNC Symbol;Acc:HGNC:28697]
284403	WDR62	WD repeat domain 62 [Source:HGNC Symbol;Acc:HGNC:24502]
284467	TAFA3	TAFA chemokine like family member 3 [Source:HGNC Symbol;Acc:HGNC:21590]
284615	ANKRD34A	ankyrin repeat domain 34A [Source:HGNC Symbol;Acc:HGNC:27639]
2852	GPER1	G protein-coupled estrogen receptor 1 [Source:HGNC Symbol;Acc:HGNC:4485]
285521	COX18	cytochrome c oxidase assembly factor COX18 [Source:HGNC Symbol;Acc:HGNC:26801]
285613	RELL2	RELT like 2 [Source:HGNC Symbol;Acc:HGNC:26902]
285908	LINC00174	long intergenic non-protein coding RNA 174 [Source:HGNC Symbol;Acc:HGNC:27788]
286077	FAM83H	family with sequence similarity 83 member H [Source:HGNC Symbol;Acc:HGNC:24797]
286128	ZFP41	ZFP41 zinc finger protein [Source:HGNC Symbol;Acc:HGNC:26786]
286410	ATP11C	ATPase phospholipid transporting 11C [Source:HGNC Symbol;Acc:HGNC:13554]
286444	RPS2P55	ribosomal protein S2 pseudogene 55 [Source:HGNC Symbol;Acc:HGNC:36140]
286467	FIRRE	firre intergenic repeating RNA element [Source:HGNC Symbol;Acc:HGNC:49627]
286676	ILDR1	immunoglobulin like domain containing receptor 1 [Source:HGNC Symbol;Acc:HGNC:28741]
288	ANK3	ankyrin 3 [Source:HGNC Symbol;Acc:HGNC:494]
29078	NDUFAF4	NADH:ubiquinone oxidoreductase complex assembly factor 4 [Source:HGNC Symbol;Acc:HGNC:21034]
29109	FHOD1	formin homology 2 domain containing 1 [Source:HGNC Symbol;Acc:HGNC:17905]
2972	BRF1	BRF1 RNA polymerase III transcription initiation factor subunit [Source:HGNC Symbol;Acc:HGNC:11551]
29948	OSGIN1	oxidative stress induced growth inhibitor 1 [Source:HGNC Symbol;Acc:HGNC:30093]
29998	BICRA	BRD4 interacting chromatin remodeling complex associated protein [Source:HGNC Symbol;Acc:HGNC:4332]
301	ANXA1	annexin A1 [Source:HGNC Symbol;Acc:HGNC:533]
3038	HAS3	hyaluronan synthase 3 [Source:HGNC Symbol;Acc:HGNC:4820]
3046	HBE1	hemoglobin subunit epsilon 1 [Source:HGNC Symbol;Acc:HGNC:4830]
3054	HCFC1	host cell factor C1 [Source:HGNC Symbol;Acc:HGNC:4839]
30850	CDR2L	cerebellar degeneration related protein 2 like [Source:HGNC Symbol;Acc:HGNC:29999]
309	ANXA6	annexin A6 [Source:HGNC Symbol;Acc:HGNC:544]
3096	HIVEP1	HIVEP zinc finger 1 [Source:HGNC Symbol;Acc:HGNC:4920]
317648	NOP14-AS1	NOP14 antisense RNA 1 [Source:HGNC Symbol;Acc:HGNC:20205]
317649	EIF4E3	eukaryotic translation initiation factor 4E family member 3 [Source:HGNC Symbol;Acc:HGNC:31837]
3200	HOXA3	homeobox A3 [Source:HGNC Symbol;Acc:HGNC:5104]
3201	HOXA4	homeobox A4 [Source:HGNC Symbol;Acc:HGNC:5105]
3206	HOXA10	homeobox A10 [Source:HGNC Symbol;Acc:HGNC:5100]
3214	HOXB4	homeobox B4 [Source:HGNC Symbol;Acc:HGNC:5115]
3218	HOXB8	homeobox B8 [Source:HGNC Symbol;Acc:HGNC:5119]
3219	HOXB9	homeobox B9 [Source:HGNC Symbol;Acc:HGNC:5120]
3327	HSP90AB3P	heat shock protein 90 alpha family class B member 3, pseudogene [Source:HGNC Symbol;Acc:HGNC:5259]
333	APLP1	amyloid beta precursor like protein 1 [Source:HGNC Symbol;Acc:HGNC:597]
3336	HSPE1	heat shock protein family E (Hsp10) member 1 [Source:HGNC Symbol;Acc:HGNC:5269]
339366	ADAMTSL5	ADAMTS like 5 [Source:HGNC Symbol;Acc:HGNC:27912]
342979	PALM3	paralemmin 3 [Source:HGNC Symbol;Acc:HGNC:33274]
346389	MACC1	MET transcriptional regulator MACC1 [Source:HGNC Symbol;Acc:HGNC:30215]
348093	RBPMS2	RNA binding protein, mRNA processing factor 2 [Source:HGNC Symbol;Acc:HGNC:19098]
348645	C22orf34	chromosome 22 putative open reading frame 34 [Source:HGNC Symbol;Acc:HGNC:28010]
3489	IGFBP6	insulin like growth factor binding protein 6 [Source:HGNC Symbol;Acc:HGNC:5475]
349667	RTN4RL2	reticulon 4 receptor like 2 [Source:HGNC Symbol;Acc:HGNC:23053]
374882	TMEM205	transmembrane protein 205 [Source:HGNC Symbol;Acc:HGNC:29631]
374946	DRAXIN	dorsal inhibitory axon guidance protein [Source:HGNC Symbol;Acc:HGNC:25054]
375056	MIA3	MIA SH3 domain ER export factor 3 [Source:HGNC Symbol;Acc:HGNC:24008]
3752	KCND3	potassium voltage-gated channel subfamily D member 3 [Source:HGNC Symbol;Acc:HGNC:6239]
376267	RAB15	RAB15, member RAS oncogene family [Source:HGNC Symbol;Acc:HGNC:20150]
377007	KLHL30	kelch like family member 30 [Source:HGNC Symbol;Acc:HGNC:24770]
3785	KCNQ2	potassium voltage-gated channel subfamily Q member 2 [Source:HGNC Symbol;Acc:HGNC:6296]
379	ARL4D	ADP ribosylation factor like GTPase 4D [Source:HGNC Symbol;Acc:HGNC:656]
3797	KIF3C	kinesin family member 3C [Source:HGNC Symbol;Acc:HGNC:6321]
3855	KRT7	keratin 7 [Source:HGNC Symbol;Acc:HGNC:6445]
386724	AMIGO3	adhesion molecule with Ig like domain 3 [Source:HGNC Symbol;Acc:HGNC:24075]
387254	SLC7A5P2	solute carrier family 7 member 5 pseudogene 2 [Source:HGNC Symbol;Acc:HGNC:24951]
387509	GPR153	G protein-coupled receptor 153 [Source:HGNC Symbol;Acc:HGNC:23618]
387597	ILDR2	immunoglobulin like domain containing receptor 2 [Source:HGNC Symbol;Acc:HGNC:18131]
387640	SKIDA1	SKI/DACH domain containing 1 [Source:HGNC Symbol;Acc:HGNC:32697]
388135	INSYN1	inhibitory synaptic factor 1 [Source:HGNC Symbol;Acc:HGNC:33753]
388931	MFSD2B	major facilitator superfamily domain containing 2B [Source:HGNC Symbol;Acc:HGNC:37207]
388960	C2orf78	chromosome 2 open reading frame 78 [Source:HGNC Symbol;Acc:HGNC:34349]
389	RHOC	ras homolog family member C [Source:HGNC Symbol;Acc:HGNC:669]
389058	SP5	Sp5 transcription factor [Source:HGNC Symbol;Acc:HGNC:14529]
389203	SMIM20	small integral membrane protein 20 [Source:HGNC Symbol;Acc:HGNC:37260]
389432	SAMD5	sterile alpha motif domain containing 5 [Source:HGNC Symbol;Acc:HGNC:21180]
391059	FRRS1	ferric chelate reductase 1 [Source:HGNC Symbol;Acc:HGNC:27622]
399473	SPRED3	sprouty related EVH1 domain containing 3 [Source:HGNC Symbol;Acc:HGNC:31041]
399665	FAM102A	family with sequence similarity 102 member A [Source:HGNC Symbol;Acc:HGNC:31419]
399726	MIR1915HG	MIR1915 host gene [Source:HGNC Symbol;Acc:HGNC:31448]
399909	PCNX3	pecanex 3 [Source:HGNC Symbol;Acc:HGNC:18760]
4010	LMX1B	LIM homeobox transcription factor 1 beta [Source:HGNC Symbol;Acc:HGNC:6654]
401409	RAB19	RAB19, member RAS oncogene family [Source:HGNC Symbol;Acc:HGNC:19982]
401474	SAMD12	sterile alpha motif domain containing 12 [Source:HGNC Symbol;Acc:HGNC:31750]
4017	LOXL2	lysyl oxidase like 2 [Source:HGNC Symbol;Acc:HGNC:6666]
404093	CUEDC1	CUE domain containing 1 [Source:HGNC Symbol;Acc:HGNC:31350]
4054	LTBP3	latent transforming growth factor beta binding protein 3 [Source:HGNC Symbol;Acc:HGNC:6716]
4059	BCAM	basal cell adhesion molecule (Lutheran blood group) [Source:HGNC Symbol;Acc:HGNC:6722]
4066	LYL1	LYL1 basic helix-loop-helix family member [Source:HGNC Symbol;Acc:HGNC:6734]
4072	EPCAM	epithelial cell adhesion molecule [Source:HGNC Symbol;Acc:HGNC:11529]
4133	MAP2	microtubule associated protein 2 [Source:HGNC Symbol;Acc:HGNC:6839]
414149	ACBD7	acyl-CoA binding domain containing 7 [Source:HGNC Symbol;Acc:HGNC:17715]
4147	MATN2	matrilin 2 [Source:HGNC Symbol;Acc:HGNC:6908]
4162	MCAM	melanoma cell adhesion molecule [Source:HGNC Symbol;Acc:HGNC:6934]
4201	MEA1	male-enhanced antigen 1 [Source:HGNC Symbol;Acc:HGNC:6986]
4241	MELTF	melanotransferrin [Source:HGNC Symbol;Acc:HGNC:7037]
4285	MIPEP	mitochondrial intermediate peptidase [Source:HGNC Symbol;Acc:HGNC:7104]
4300	MLLT3	MLLT3 super elongation complex subunit [Source:HGNC Symbol;Acc:HGNC:7136]
440275	EIF2AK4	eukaryotic translation initiation factor 2 alpha kinase 4 [Source:HGNC Symbol;Acc:HGNC:19687]
440375	RAB43P1	RAB43 pseudogene 1 [Source:HGNC Symbol;Acc:HGNC:33153]
440829	SHISA8	shisa family member 8 [Source:HGNC Symbol;Acc:HGNC:18351]
440992	RPS20P14	ribosomal protein S20 pseudogene 14 [Source:HGNC Symbol;Acc:HGNC:36692]
441073	RPL26P19	ribosomal protein L26 pseudogene 19 [Source:HGNC Symbol;Acc:HGNC:36393]
4435	CITED1	Cbp/p300 interacting transactivator with Glu/Asp rich carboxy-terminal domain 1 [Source:HGNC Symbol;Acc:HGNC:1986]
4488	MSX2	msh homeobox 2 [Source:HGNC Symbol;Acc:HGNC:7392]
4601	MXI1	MAX interactor 1, dimerization protein [Source:HGNC Symbol;Acc:HGNC:7534]
4647	MYO7A	myosin VIIA [Source:HGNC Symbol;Acc:HGNC:7606]
475	ATOX1	antioxidant 1 copper chaperone [Source:HGNC Symbol;Acc:HGNC:798]
4752	NEK3	NIMA related kinase 3 [Source:HGNC Symbol;Acc:HGNC:7746]
4771	NF2	neurofibromin 2 [Source:HGNC Symbol;Acc:HGNC:7773]
4814	NINJ1	ninjurin 1 [Source:HGNC Symbol;Acc:HGNC:7824]
4858	NOVA2	NOVA alternative splicing regulator 2 [Source:HGNC Symbol;Acc:HGNC:7887]
4900	NRGN	neurogranin [Source:HGNC Symbol;Acc:HGNC:8000]
4904	YBX1	Y-box binding protein 1 [Source:HGNC Symbol;Acc:HGNC:8014]
50488	MINK1	misshapen like kinase 1 [Source:HGNC Symbol;Acc:HGNC:17565]
5064	PALM	paralemmin [Source:HGNC Symbol;Acc:HGNC:8594]
50651	SLC45A1	solute carrier family 45 member 1 [Source:HGNC Symbol;Acc:HGNC:17939]
5066	PAM	peptidylglycine alpha-amidating monooxygenase [Source:HGNC Symbol;Acc:HGNC:8596]
5076	PAX2	paired box 2 [Source:HGNC Symbol;Acc:HGNC:8616]
50862	RNF141	ring finger protein 141 [Source:HGNC Symbol;Acc:HGNC:21159]
5099	PCDH7	protocadherin 7 [Source:HGNC Symbol;Acc:HGNC:8659]
51001	MTERF3	mitochondrial transcription termination factor 3 [Source:HGNC Symbol;Acc:HGNC:24258]
51022	GLRX2	glutaredoxin 2 [Source:HGNC Symbol;Acc:HGNC:16065]
51076	CUTC	cutC copper transporter [Source:HGNC Symbol;Acc:HGNC:24271]
51096	UTP18	UTP18 small subunit processome component [Source:HGNC Symbol;Acc:HGNC:24274]
51148	CERCAM	cerebral endothelial cell adhesion molecule [Source:HGNC Symbol;Acc:HGNC:23723]
51177	PLEKHO1	pleckstrin homology domain containing O1 [Source:HGNC Symbol;Acc:HGNC:24310]
51184	GPN3	GPN-loop GTPase 3 [Source:HGNC Symbol;Acc:HGNC:30186]
51222	ZNF219	zinc finger protein 219 [Source:HGNC Symbol;Acc:HGNC:13011]
51232	CRIM1	cysteine rich transmembrane BMP regulator 1 [Source:HGNC Symbol;Acc:HGNC:2359]
51263	MRPL30	mitochondrial ribosomal protein L30 [Source:HGNC Symbol;Acc:HGNC:14036]
51275	MAPKAPK5-AS1	MAPKAPK5 antisense RNA 1 [Source:HGNC Symbol;Acc:HGNC:24091]
51291	GMIP	GEM interacting protein [Source:HGNC Symbol;Acc:HGNC:24852]
51308	REEP2	receptor accessory protein 2 [Source:HGNC Symbol;Acc:HGNC:17975]
51339	DACT1	dishevelled binding antagonist of beta catenin 1 [Source:HGNC Symbol;Acc:HGNC:17748]
51421	AMOTL2	angiomotin like 2 [Source:HGNC Symbol;Acc:HGNC:17812]
51435	SCARA3	scavenger receptor class A member 3 [Source:HGNC Symbol;Acc:HGNC:19000]
5205	ATP8B1	ATPase phospholipid transporting 8B1 [Source:HGNC Symbol;Acc:HGNC:3706]
5271	SERPINB8	serpin family B member 8 [Source:HGNC Symbol;Acc:HGNC:8952]
5310	PKD1	polycystin 1, transient receptor potential channel interacting [Source:HGNC Symbol;Acc:HGNC:9008]
5339	PLEC	plectin [Source:HGNC Symbol;Acc:HGNC:9069]
5359	PLSCR1	phospholipid scramblase 1 [Source:HGNC Symbol;Acc:HGNC:9092]
53826	FXYD6	FXYD domain containing ion transport regulator 6 [Source:HGNC Symbol;Acc:HGNC:4030]
53834	FGFRL1	fibroblast growth factor receptor like 1 [Source:HGNC Symbol;Acc:HGNC:3693]
53916	RAB4B	RAB4B, member RAS oncogene family [Source:HGNC Symbol;Acc:HGNC:9782]
5412	UBL3	ubiquitin like 3 [Source:HGNC Symbol;Acc:HGNC:12504]
5414	SEPTIN4	septin 4 [Source:HGNC Symbol;Acc:HGNC:9165]
541471	MIR4435-2HG	MIR4435-2 host gene [Source:HGNC Symbol;Acc:HGNC:35163]
54149	C21orf91	chromosome 21 open reading frame 91 [Source:HGNC Symbol;Acc:HGNC:16459]
541565	C8orf58	chromosome 8 open reading frame 58 [Source:HGNC Symbol;Acc:HGNC:32233]
54332	GDAP1	ganglioside induced differentiation associated protein 1 [Source:HGNC Symbol;Acc:HGNC:15968]
54345	SOX18	SRY-box transcription factor 18 [Source:HGNC Symbol;Acc:HGNC:11194]
54407	SLC38A2	solute carrier family 38 member 2 [Source:HGNC Symbol;Acc:HGNC:13448]
54436	SH3TC1	SH3 domain and tetratricopeptide repeats 1 [Source:HGNC Symbol;Acc:HGNC:26009]
5451	POU2F1	POU class 2 homeobox 1 [Source:HGNC Symbol;Acc:HGNC:9212]
54531	MIER2	MIER family member 2 [Source:HGNC Symbol;Acc:HGNC:29210]
54532	USP53	ubiquitin specific peptidase 53 [Source:HGNC Symbol;Acc:HGNC:29255]
54620	FBXL19	F-box and leucine rich repeat protein 19 [Source:HGNC Symbol;Acc:HGNC:25300]
54621	VSIG10	V-set and immunoglobulin domain containing 10 [Source:HGNC Symbol;Acc:HGNC:26078]
54622	ARL15	ADP ribosylation factor like GTPase 15 [Source:HGNC Symbol;Acc:HGNC:25945]
54626	HES2	hes family bHLH transcription factor 2 [Source:HGNC Symbol;Acc:HGNC:16005]
54629	MINDY2	MINDY lysine 48 deubiquitinase 2 [Source:HGNC Symbol;Acc:HGNC:26954]
54708	MARCHF5	membrane associated ring-CH-type finger 5 [Source:HGNC Symbol;Acc:HGNC:26025]
54733	SLC35F2	solute carrier family 35 member F2 [Source:HGNC Symbol;Acc:HGNC:23615]
54751	FBLIM1	filamin binding LIM protein 1 [Source:HGNC Symbol;Acc:HGNC:24686]
54756	IL17RD	interleukin 17 receptor D [Source:HGNC Symbol;Acc:HGNC:17616]
54806	AHI1	Abelson helper integration site 1 [Source:HGNC Symbol;Acc:HGNC:21575]
54842	MFSD6	major facilitator superfamily domain containing 6 [Source:HGNC Symbol;Acc:HGNC:24711]
54843	SYTL2	synaptotagmin like 2 [Source:HGNC Symbol;Acc:HGNC:15585]
54845	ESRP1	epithelial splicing regulatory protein 1 [Source:HGNC Symbol;Acc:HGNC:25966]
54855	TENT5C	terminal nucleotidyltransferase 5C [Source:HGNC Symbol;Acc:HGNC:24712]
54863	TOR4A	torsin family 4 member A [Source:HGNC Symbol;Acc:HGNC:25981]
54885	TBC1D8B	TBC1 domain family member 8B [Source:HGNC Symbol;Acc:HGNC:24715]
54897	CASZ1	castor zinc finger 1 [Source:HGNC Symbol;Acc:HGNC:26002]
54934	KANSL2	KAT8 regulatory NSL complex subunit 2 [Source:HGNC Symbol;Acc:HGNC:26024]
54970	TTC12	tetratricopeptide repeat domain 12 [Source:HGNC Symbol;Acc:HGNC:23700]
54985	HCFC1R1	host cell factor C1 regulator 1 [Source:HGNC Symbol;Acc:HGNC:21198]
54991	C1orf159	chromosome 1 open reading frame 159 [Source:HGNC Symbol;Acc:HGNC:26062]
54997	TESC	tescalcin [Source:HGNC Symbol;Acc:HGNC:26065]
55102	ATG2B	autophagy related 2B [Source:HGNC Symbol;Acc:HGNC:20187]
55131	RBM28	RNA binding motif protein 28 [Source:HGNC Symbol;Acc:HGNC:21863]
55174	INTS10	integrator complex subunit 10 [Source:HGNC Symbol;Acc:HGNC:25548]
55194	EVA1B	eva-1 homolog B [Source:HGNC Symbol;Acc:HGNC:25558]
55201	MAP1S	microtubule associated protein 1S [Source:HGNC Symbol;Acc:HGNC:15715]
55250	ELP2	elongator acetyltransferase complex subunit 2 [Source:HGNC Symbol;Acc:HGNC:18248]
55289	ACOXL	acyl-CoA oxidase like [Source:HGNC Symbol;Acc:HGNC:25621]
55296	TBC1D19	TBC1 domain family member 19 [Source:HGNC Symbol;Acc:HGNC:25624]
55337	SHFL	shiftless antiviral inhibitor of ribosomal frameshifting [Source:HGNC Symbol;Acc:HGNC:25649]
55357	TBC1D2	TBC1 domain family member 2 [Source:HGNC Symbol;Acc:HGNC:18026]
55536	CDCA7L	cell division cycle associated 7 like [Source:HGNC Symbol;Acc:HGNC:30777]
55596	ZCCHC8	zinc finger CCHC-type containing 8 [Source:HGNC Symbol;Acc:HGNC:25265]
55599	RNPC3	RNA binding region (RNP1, RRM) containing 3 [Source:HGNC Symbol;Acc:HGNC:18666]
55609	ZNF280C	zinc finger protein 280C [Source:HGNC Symbol;Acc:HGNC:25955]
55663	ZNF446	zinc finger protein 446 [Source:HGNC Symbol;Acc:HGNC:21036]
55679	LIMS2	LIM zinc finger domain containing 2 [Source:HGNC Symbol;Acc:HGNC:16084]
55686	MREG	melanoregulin [Source:HGNC Symbol;Acc:HGNC:25478]
55690	PACS1	phosphofurin acidic cluster sorting protein 1 [Source:HGNC Symbol;Acc:HGNC:30032]
55698	RADIL	Rap associating with DIL domain [Source:HGNC Symbol;Acc:HGNC:22226]
5570	PKIB	cAMP-dependent protein kinase inhibitor beta [Source:HGNC Symbol;Acc:HGNC:9018]
55700	MAP7D1	MAP7 domain containing 1 [Source:HGNC Symbol;Acc:HGNC:25514]
55701	ARHGEF40	Rho guanine nucleotide exchange factor 40 [Source:HGNC Symbol;Acc:HGNC:25516]
55704	CCDC88A	coiled-coil domain containing 88A [Source:HGNC Symbol;Acc:HGNC:25523]
55715	DOK4	docking protein 4 [Source:HGNC Symbol;Acc:HGNC:19868]
55760	DHX32	DEAH-box helicase 32 (putative) [Source:HGNC Symbol;Acc:HGNC:16717]
55768	NGLY1	N-glycanase 1 [Source:HGNC Symbol;Acc:HGNC:17646]
55796	MBNL3	muscleblind like splicing regulator 3 [Source:HGNC Symbol;Acc:HGNC:20564]
558	AXL	AXL receptor tyrosine kinase [Source:HGNC Symbol;Acc:HGNC:905]
55806	HR	HR lysine demethylase and nuclear receptor corepressor [Source:HGNC Symbol;Acc:HGNC:5172]
55841	WWC3	WWC family member 3 [Source:HGNC Symbol;Acc:HGNC:29237]
55860	ACTR10	actin related protein 10 [Source:HGNC Symbol;Acc:HGNC:17372]
55890	GPRC5C	G protein-coupled receptor class C group 5 member C [Source:HGNC Symbol;Acc:HGNC:13309]
55929	DMAP1	DNA methyltransferase 1 associated protein 1 [Source:HGNC Symbol;Acc:HGNC:18291]
55954	ZMAT5	zinc finger matrin-type 5 [Source:HGNC Symbol;Acc:HGNC:28046]
55964	SEPTIN3	septin 3 [Source:HGNC Symbol;Acc:HGNC:10750]
56134	PCDHAC2	protocadherin alpha subfamily C, 2 [Source:HGNC Symbol;Acc:HGNC:8677]
56241	SUSD2	sushi domain containing 2 [Source:HGNC Symbol;Acc:HGNC:30667]
56267	KYAT3	kynurenine aminotransferase 3 [Source:HGNC Symbol;Acc:HGNC:33238]
5650	KLK7	kallikrein related peptidase 7 [Source:HGNC Symbol;Acc:HGNC:6368]
56650	CLDND1	claudin domain containing 1 [Source:HGNC Symbol;Acc:HGNC:1322]
56834	GPR137	G protein-coupled receptor 137 [Source:HGNC Symbol;Acc:HGNC:24300]
56917	MEIS3	Meis homeobox 3 [Source:HGNC Symbol;Acc:HGNC:29537]
56950	SMYD2	SET and MYND domain containing 2 [Source:HGNC Symbol;Acc:HGNC:20982]
57062	DDX24	DEAD-box helicase 24 [Source:HGNC Symbol;Acc:HGNC:13266]
57111	RAB25	RAB25, member RAS oncogene family [Source:HGNC Symbol;Acc:HGNC:18238]
57121	LPAR5	lysophosphatidic acid receptor 5 [Source:HGNC Symbol;Acc:HGNC:13307]
57140	RNPEPL1	arginyl aminopeptidase like 1 [Source:HGNC Symbol;Acc:HGNC:10079]
57147	SCYL3	SCY1 like pseudokinase 3 [Source:HGNC Symbol;Acc:HGNC:19285]
57217	TTC7A	tetratricopeptide repeat domain 7A [Source:HGNC Symbol;Acc:HGNC:19750]
57223	PPP4R3B	protein phosphatase 4 regulatory subunit 3B [Source:HGNC Symbol;Acc:HGNC:29267]
57402	S100A14	S100 calcium binding protein A14 [Source:HGNC Symbol;Acc:HGNC:18901]
57455	REXO1	RNA exonuclease 1 homolog [Source:HGNC Symbol;Acc:HGNC:24616]
57473	ZNF512B	zinc finger protein 512B [Source:HGNC Symbol;Acc:HGNC:29212]
57479	PRR12	proline rich 12 [Source:HGNC Symbol;Acc:HGNC:29217]
57493	HEG1	heart development protein with EGF like domains 1 [Source:HGNC Symbol;Acc:HGNC:29227]
57507	ZNF608	zinc finger protein 608 [Source:HGNC Symbol;Acc:HGNC:29238]
57509	MTUS1	microtubule associated scaffold protein 1 [Source:HGNC Symbol;Acc:HGNC:29789]
57513	CASKIN2	CASK interacting protein 2 [Source:HGNC Symbol;Acc:HGNC:18200]
57539	WDR35	WD repeat domain 35 [Source:HGNC Symbol;Acc:HGNC:29250]
57559	STAMBPL1	STAM binding protein like 1 [Source:HGNC Symbol;Acc:HGNC:24105]
57568	SIPA1L2	signal induced proliferation associated 1 like 2 [Source:HGNC Symbol;Acc:HGNC:23800]
57591	MRTFA	myocardin related transcription factor A [Source:HGNC Symbol;Acc:HGNC:14334]
576	ADGRB2	adhesion G protein-coupled receptor B2 [Source:HGNC Symbol;Acc:HGNC:944]
57605	PITPNM2	phosphatidylinositol transfer protein membrane associated 2 [Source:HGNC Symbol;Acc:HGNC:21044]
57608	JCAD	junctional cadherin 5 associated [Source:HGNC Symbol;Acc:HGNC:29283]
57617	VPS18	VPS18 core subunit of CORVET and HOPS complexes [Source:HGNC Symbol;Acc:HGNC:15972]
57623	ZFAT	zinc finger and AT-hook domain containing [Source:HGNC Symbol;Acc:HGNC:19899]
5763	PTMS	parathymosin [Source:HGNC Symbol;Acc:HGNC:9629]
57648	KIAA1522	KIAA1522 [Source:HGNC Symbol;Acc:HGNC:29301]
57701	NCKAP5L	NCK associated protein 5 like [Source:HGNC Symbol;Acc:HGNC:29321]
57716	PRX	periaxin [Source:HGNC Symbol;Acc:HGNC:13797]
57820	CCNB1IP1	cyclin B1 interacting protein 1 [Source:HGNC Symbol;Acc:HGNC:19437]
579	NKX3-2	NK3 homeobox 2 [Source:HGNC Symbol;Acc:HGNC:951]
58506	SCAF1	SR-related CTD associated factor 1 [Source:HGNC Symbol;Acc:HGNC:30403]
58527	ABRACL	ABRA C-terminal like [Source:HGNC Symbol;Acc:HGNC:21230]
5866	RAB3IL1	RAB3A interacting protein like 1 [Source:HGNC Symbol;Acc:HGNC:9780]
59084	ENPP5	ectonucleotide pyrophosphatase/phosphodiesterase family member 5 [Source:HGNC Symbol;Acc:HGNC:13717]
5912	RAP2B	RAP2B, member of RAS oncogene family [Source:HGNC Symbol;Acc:HGNC:9862]
59269	HIVEP3	HIVEP zinc finger 3 [Source:HGNC Symbol;Acc:HGNC:13561]
5939	RBMS2	RNA binding motif single stranded interacting protein 2 [Source:HGNC Symbol;Acc:HGNC:9909]
5947	RBP1	retinol binding protein 1 [Source:HGNC Symbol;Acc:HGNC:9919]
5997	RGS2	regulator of G protein signaling 2 [Source:HGNC Symbol;Acc:HGNC:9998]
6004	RGS16	regulator of G protein signaling 16 [Source:HGNC Symbol;Acc:HGNC:9997]
602	BCL3	BCL3 transcription coactivator [Source:HGNC Symbol;Acc:HGNC:998]
60672	MIIP	migration and invasion inhibitory protein [Source:HGNC Symbol;Acc:HGNC:25715]
60674	GAS5	growth arrest specific 5 [Source:HGNC Symbol;Acc:HGNC:16355]
6174	RPL7P1	ribosomal protein L7 pseudogene 1 [Source:HGNC Symbol;Acc:HGNC:10367]
619279	ZNF704	zinc finger protein 704 [Source:HGNC Symbol;Acc:HGNC:32291]
6253	RTN2	reticulon 2 [Source:HGNC Symbol;Acc:HGNC:10468]
6273	S100A2	S100 calcium binding protein A2 [Source:HGNC Symbol;Acc:HGNC:10492]
6274	S100A3	S100 calcium binding protein A3 [Source:HGNC Symbol;Acc:HGNC:10493]
6275	S100A4	S100 calcium binding protein A4 [Source:HGNC Symbol;Acc:HGNC:10494]
6304	SATB1	SATB homeobox 1 [Source:HGNC Symbol;Acc:HGNC:10541]
6305	SBF1	SET binding factor 1 [Source:HGNC Symbol;Acc:HGNC:10542]
6324	SCN1B	sodium voltage-gated channel beta subunit 1 [Source:HGNC Symbol;Acc:HGNC:10586]
6398	SECTM1	secreted and transmembrane 1 [Source:HGNC Symbol;Acc:HGNC:10707]
6399	TRAPPC2	trafficking protein particle complex 2 [Source:HGNC Symbol;Acc:HGNC:23068]
64073	C19orf33	chromosome 19 open reading frame 33 [Source:HGNC Symbol;Acc:HGNC:16668]
64115	VSIR	V-set immunoregulatory receptor [Source:HGNC Symbol;Acc:HGNC:30085]
64129	TINAGL1	tubulointerstitial nephritis antigen like 1 [Source:HGNC Symbol;Acc:HGNC:19168]
6414	SELENOP	selenoprotein P [Source:HGNC Symbol;Acc:HGNC:10751]
64149	C17orf75	chromosome 17 open reading frame 75 [Source:HGNC Symbol;Acc:HGNC:30173]
641638	SNHG6	small nucleolar RNA host gene 6 [Source:HGNC Symbol;Acc:HGNC:32965]
642273	FAM110C	family with sequence similarity 110 member C [Source:HGNC Symbol;Acc:HGNC:33340]
64236	PDLIM2	PDZ and LIM domain 2 [Source:HGNC Symbol;Acc:HGNC:13992]
64285	RHBDF1	rhomboid 5 homolog 1 [Source:HGNC Symbol;Acc:HGNC:20561]
643219	GPAT2P1	glycerol-3-phosphate acyltransferase 2 pseudogene 1 [Source:HGNC Symbol;Acc:HGNC:52330]
64423	INF2	inverted formin 2 [Source:HGNC Symbol;Acc:HGNC:23791]
64429	ZDHHC6	zinc finger DHHC-type palmitoyltransferase 6 [Source:HGNC Symbol;Acc:HGNC:19160]
644596	SMIM10L2B	small integral membrane protein 10 like 2B [Source:HGNC Symbol;Acc:HGNC:34500]
645121	CCNI2	cyclin I family member 2 [Source:HGNC Symbol;Acc:HGNC:33869]
645387	RPL6P27	ribosomal protein L6 pseudogene 27 [Source:HGNC Symbol;Acc:HGNC:36133]
646862	RNF225	ring finger protein 225 [Source:HGNC Symbol;Acc:HGNC:51249]
64757	MTARC1	mitochondrial amidoxime reducing component 1 [Source:HGNC Symbol;Acc:HGNC:26189]
64759	TNS3	tensin 3 [Source:HGNC Symbol;Acc:HGNC:21616]
64762	GAREM1	GRB2 associated regulator of MAPK1 subtype 1 [Source:HGNC Symbol;Acc:HGNC:26136]
64776	C11orf1	chromosome 11 open reading frame 1 [Source:HGNC Symbol;Acc:HGNC:1163]
64780	MICAL1	microtubule associated monooxygenase, calponin and LIM domain containing 1 [Source:HGNC Symbol;Acc:HGNC:20619]
64789	EXO5	exonuclease 5 [Source:HGNC Symbol;Acc:HGNC:26115]
648000	RPL7P23	ribosomal protein L7 pseudogene 23 [Source:HGNC Symbol;Acc:HGNC:35658]
64838	FNDC4	fibronectin type III domain containing 4 [Source:HGNC Symbol;Acc:HGNC:20239]
64857	PLEKHG2	pleckstrin homology and RhoGEF domain containing G2 [Source:HGNC Symbol;Acc:HGNC:29515]
649	BMP1	bone morphogenetic protein 1 [Source:HGNC Symbol;Acc:HGNC:1067]
649395	YWHAEP1	tyrosine 3-monooxygenase/tryptophan 5-monooxygenase activation protein epsilon pseudogene 1 [Source:HGNC Symbol;Acc:HGNC:49442]
65057	ACD	ACD shelterin complex subunit and telomerase recruitment factor [Source:HGNC Symbol;Acc:HGNC:25070]
6507	SLC1A3	solute carrier family 1 member 3 [Source:HGNC Symbol;Acc:HGNC:10941]
65078	RTN4R	reticulon 4 receptor [Source:HGNC Symbol;Acc:HGNC:18601]
65125	WNK1	WNK lysine deficient protein kinase 1 [Source:HGNC Symbol;Acc:HGNC:14540]
6515	SLC2A3	solute carrier family 2 member 3 [Source:HGNC Symbol;Acc:HGNC:11007]
65268	WNK2	WNK lysine deficient protein kinase 2 [Source:HGNC Symbol;Acc:HGNC:14542]
653583	PHLDB3	pleckstrin homology like domain family B member 3 [Source:HGNC Symbol;Acc:HGNC:30499]
6536	SLC6A9	solute carrier family 6 member 9 [Source:HGNC Symbol;Acc:HGNC:11056]
6575	SLC20A2	solute carrier family 20 member 2 [Source:HGNC Symbol;Acc:HGNC:10947]
65989	DLK2	delta like non-canonical Notch ligand 2 [Source:HGNC Symbol;Acc:HGNC:21113]
6621	SNAPC4	small nuclear RNA activating complex polypeptide 4 [Source:HGNC Symbol;Acc:HGNC:11137]
6659	SOX4	SRY-box transcription factor 4 [Source:HGNC Symbol;Acc:HGNC:11200]
6678	SPARC	secreted protein acidic and cysteine rich [Source:HGNC Symbol;Acc:HGNC:11219]
6764	DENND2B	DENN domain containing 2B [Source:HGNC Symbol;Acc:HGNC:11350]
677767	SCARNA7	small Cajal body-specific RNA 7 [Source:HGNC Symbol;Acc:HGNC:32563]
6876	TAGLN	transgelin [Source:HGNC Symbol;Acc:HGNC:11553]
6899	TBX1	T-box transcription factor 1 [Source:HGNC Symbol;Acc:HGNC:11592]
6948	TCN2	transcobalamin 2 [Source:HGNC Symbol;Acc:HGNC:11653]
7016	TESK1	testis associated actin remodelling kinase 1 [Source:HGNC Symbol;Acc:HGNC:11731]
7025	NR2F1	nuclear receptor subfamily 2 group F member 1 [Source:HGNC Symbol;Acc:HGNC:7975]
7041	TGFB1I1	transforming growth factor beta 1 induced transcript 1 [Source:HGNC Symbol;Acc:HGNC:11767]
7077	TIMP2	TIMP metallopeptidase inhibitor 2 [Source:HGNC Symbol;Acc:HGNC:11821]
7078	TIMP3	TIMP metallopeptidase inhibitor 3 [Source:HGNC Symbol;Acc:HGNC:11822]
7089	TLE2	TLE family member 2, transcriptional corepressor [Source:HGNC Symbol;Acc:HGNC:11838]
7093	TLL2	tolloid like 2 [Source:HGNC Symbol;Acc:HGNC:11844]
7106	TSPAN4	tetraspanin 4 [Source:HGNC Symbol;Acc:HGNC:11859]
7145	TNS1	tensin 1 [Source:HGNC Symbol;Acc:HGNC:11973]
7150	TOP1	DNA topoisomerase I [Source:HGNC Symbol;Acc:HGNC:11986]
7164	TPD52L1	TPD52 like 1 [Source:HGNC Symbol;Acc:HGNC:12006]
723961	INS-IGF2	INS-IGF2 readthrough [Source:HGNC Symbol;Acc:HGNC:33527]
727800	RNF208	ring finger protein 208 [Source:HGNC Symbol;Acc:HGNC:25420]
728116	ZBTB8B	zinc finger and BTB domain containing 8B [Source:HGNC Symbol;Acc:HGNC:37057]
728577	CNTNAP3B	contactin associated protein family member 3B [Source:HGNC Symbol;Acc:HGNC:32035]
728641	FABP5P7	fatty acid binding protein 5 pseudogene 7 [Source:HGNC Symbol;Acc:HGNC:31070]
729013	ZBED5-AS1	ZBED5 antisense RNA 1 [Source:HGNC Symbol;Acc:HGNC:48646]
729440	CCDC61	coiled-coil domain containing 61 [Source:HGNC Symbol;Acc:HGNC:33629]
729614	FLJ37453	uncharacterized LOC729614 [Source:NCBI gene (formerly Entrezgene);Acc:729614]
729991	BORCS8	BLOC-1 related complex subunit 8 [Source:HGNC Symbol;Acc:HGNC:37247]
7351	UCP2	uncoupling protein 2 [Source:HGNC Symbol;Acc:HGNC:12518]
7376	NR1H2	nuclear receptor subfamily 1 group H member 2 [Source:HGNC Symbol;Acc:HGNC:7965]
7425	VGF	VGF nerve growth factor inducible [Source:HGNC Symbol;Acc:HGNC:12684]
7431	VIM	vimentin [Source:HGNC Symbol;Acc:HGNC:12692]
7461	CLIP2	CAP-Gly domain containing linker protein 2 [Source:HGNC Symbol;Acc:HGNC:2586]
7551	ZNF3	zinc finger protein 3 [Source:HGNC Symbol;Acc:HGNC:13089]
7703	PCGF2	polycomb group ring finger 2 [Source:HGNC Symbol;Acc:HGNC:12929]
7760	ZNF213	zinc finger protein 213 [Source:HGNC Symbol;Acc:HGNC:13005]
7770	ZNF227	zinc finger protein 227 [Source:HGNC Symbol;Acc:HGNC:13020]
7779	SLC30A1	solute carrier family 30 member 1 [Source:HGNC Symbol;Acc:HGNC:11012]
780851	SNORD3A	small nucleolar RNA, C/D box 3A [Source:HGNC Symbol;Acc:HGNC:33189]
780852	SNORD3B-2	small nucleolar RNA, C/D box 3B-2 [Source:HGNC Symbol;Acc:HGNC:33190]
780854	SNORD3D	small nucleolar RNA, C/D box 3D [Source:HGNC Symbol;Acc:HGNC:33192]
7837	PXDN	peroxidasin [Source:HGNC Symbol;Acc:HGNC:14966]
7857	SCG2	secretogranin II [Source:HGNC Symbol;Acc:HGNC:10575]
788	SLC25A20	solute carrier family 25 member 20 [Source:HGNC Symbol;Acc:HGNC:1421]
79003	MIS12	MIS12 kinetochore complex component [Source:HGNC Symbol;Acc:HGNC:24967]
79019	CENPM	centromere protein M [Source:HGNC Symbol;Acc:HGNC:18352]
79025	FNDC11	fibronectin type III domain containing 11 [Source:HGNC Symbol;Acc:HGNC:28764]
79041	TMEM38A	transmembrane protein 38A [Source:HGNC Symbol;Acc:HGNC:28462]
79075	DSCC1	DNA replication and sister chromatid cohesion 1 [Source:HGNC Symbol;Acc:HGNC:24453]
79083	MLPH	melanophilin [Source:HGNC Symbol;Acc:HGNC:29643]
79144	PPDPF	pancreatic progenitor cell differentiation and proliferation factor [Source:HGNC Symbol;Acc:HGNC:16142]
79156	PLEKHF1	pleckstrin homology and FYVE domain containing 1 [Source:HGNC Symbol;Acc:HGNC:20764]
79412	KREMEN2	kringle containing transmembrane protein 2 [Source:HGNC Symbol;Acc:HGNC:18797]
79413	ZBED2	zinc finger BED-type containing 2 [Source:HGNC Symbol;Acc:HGNC:20710]
79414	LRFN3	leucine rich repeat and fibronectin type III domain containing 3 [Source:HGNC Symbol;Acc:HGNC:28370]
79446	WDR25	WD repeat domain 25 [Source:HGNC Symbol;Acc:HGNC:21064]
79567	RIPOR1	RHO family interacting cell polarization regulator 1 [Source:HGNC Symbol;Acc:HGNC:25836]
79568	MAIP1	matrix AAA peptidase interacting protein 1 [Source:HGNC Symbol;Acc:HGNC:26198]
79570	NKAIN1	sodium/potassium transporting ATPase interacting 1 [Source:HGNC Symbol;Acc:HGNC:25743]
79616	CCNJL	cyclin J like [Source:HGNC Symbol;Acc:HGNC:25876]
79628	SH3TC2	SH3 domain and tetratricopeptide repeats 2 [Source:HGNC Symbol;Acc:HGNC:29427]
79641	ROGDI	rogdi atypical leucine zipper [Source:HGNC Symbol;Acc:HGNC:29478]
79663	HSPBAP1	HSPB1 associated protein 1 [Source:HGNC Symbol;Acc:HGNC:16389]
79712	GTDC1	glycosyltransferase like domain containing 1 [Source:HGNC Symbol;Acc:HGNC:20887]
79713	IGFLR1	IGF like family receptor 1 [Source:HGNC Symbol;Acc:HGNC:23620]
79716	NPEPL1	aminopeptidase like 1 [Source:HGNC Symbol;Acc:HGNC:16244]
79729	SH3D21	SH3 domain containing 21 [Source:HGNC Symbol;Acc:HGNC:26236]
79735	TBC1D17	TBC1 domain family member 17 [Source:HGNC Symbol;Acc:HGNC:25699]
79778	MICALL2	MICAL like 2 [Source:HGNC Symbol;Acc:HGNC:29672]
79817	MOB3B	MOB kinase activator 3B [Source:HGNC Symbol;Acc:HGNC:23825]
79834	PEAK1	pseudopodium enriched atypical kinase 1 [Source:HGNC Symbol;Acc:HGNC:29431]
79836	LONRF3	LON peptidase N-terminal domain and ring finger 3 [Source:HGNC Symbol;Acc:HGNC:21152]
79838	TMC5	transmembrane channel like 5 [Source:HGNC Symbol;Acc:HGNC:22999]
79924	ADM2	adrenomedullin 2 [Source:HGNC Symbol;Acc:HGNC:28898]
79937	CNTNAP3	contactin associated protein family member 3 [Source:HGNC Symbol;Acc:HGNC:13834]
79955	PDZD7	PDZ domain containing 7 [Source:HGNC Symbol;Acc:HGNC:26257]
79977	GRHL2	grainyhead like transcription factor 2 [Source:HGNC Symbol;Acc:HGNC:2799]
80019	UBTD1	ubiquitin domain containing 1 [Source:HGNC Symbol;Acc:HGNC:25683]
80022	MYO15B	myosin XVB [Source:HGNC Symbol;Acc:HGNC:14083]
80139	ZNF703	zinc finger protein 703 [Source:HGNC Symbol;Acc:HGNC:25883]
80144	FRAS1	Fraser extracellular matrix complex subunit 1 [Source:HGNC Symbol;Acc:HGNC:19185]
80145	THOC7	THO complex 7 [Source:HGNC Symbol;Acc:HGNC:29874]
80205	CHD9	chromodomain helicase DNA binding protein 9 [Source:HGNC Symbol;Acc:HGNC:25701]
80274	SCUBE1	signal peptide, CUB domain and EGF like domain containing 1 [Source:HGNC Symbol;Acc:HGNC:13441]
80279	CDK5RAP3	CDK5 regulatory subunit associated protein 3 [Source:HGNC Symbol;Acc:HGNC:18673]
80307	FER1L4	fer-1 like family member 4 (pseudogene) [Source:HGNC Symbol;Acc:HGNC:15801]
80315	CPEB4	cytoplasmic polyadenylation element binding protein 4 [Source:HGNC Symbol;Acc:HGNC:21747]
80757	TMEM121	transmembrane protein 121 [Source:HGNC Symbol;Acc:HGNC:20511]
80764	THAP7	THAP domain containing 7 [Source:HGNC Symbol;Acc:HGNC:23190]
80772	CPTP	ceramide-1-phosphate transfer protein [Source:HGNC Symbol;Acc:HGNC:28116]
80774	LIMD2	LIM domain containing 2 [Source:HGNC Symbol;Acc:HGNC:28142]
81706	PPP1R14C	protein phosphatase 1 regulatory inhibitor subunit 14C [Source:HGNC Symbol;Acc:HGNC:14952]
81788	NUAK2	NUAK family kinase 2 [Source:HGNC Symbol;Acc:HGNC:29558]
81796	SLCO5A1	solute carrier organic anion transporter family member 5A1 [Source:HGNC Symbol;Acc:HGNC:19046]
81858	SHARPIN	SHANK associated RH domain interactor [Source:HGNC Symbol;Acc:HGNC:25321]
81892	SLIRP	SRA stem-loop interacting RNA binding protein [Source:HGNC Symbol;Acc:HGNC:20495]
8204	NRIP1	nuclear receptor interacting protein 1 [Source:HGNC Symbol;Acc:HGNC:8001]
8291	DYSF	dysferlin [Source:HGNC Symbol;Acc:HGNC:3097]
83442	SH3BGRL3	SH3 domain binding glutamate rich protein like 3 [Source:HGNC Symbol;Acc:HGNC:15568]
83461	CDCA3	cell division cycle associated 3 [Source:HGNC Symbol;Acc:HGNC:14624]
83480	PUS3	pseudouridine synthase 3 [Source:HGNC Symbol;Acc:HGNC:25461]
83592	AKR1E2	aldo-keto reductase family 1 member E2 [Source:HGNC Symbol;Acc:HGNC:23437]
83608	C18orf21	chromosome 18 open reading frame 21 [Source:HGNC Symbol;Acc:HGNC:28802]
83641	FAM107B	family with sequence similarity 107 member B [Source:HGNC Symbol;Acc:HGNC:23726]
83692	CD99L2	CD99 molecule like 2 [Source:HGNC Symbol;Acc:HGNC:18237]
83699	SH3BGRL2	SH3 domain binding glutamate rich protein like 2 [Source:HGNC Symbol;Acc:HGNC:15567]
837	CASP4	caspase 4 [Source:HGNC Symbol;Acc:HGNC:1505]
83855	KLF16	Kruppel like factor 16 [Source:HGNC Symbol;Acc:HGNC:16857]
83872	HMCN1	hemicentin 1 [Source:HGNC Symbol;Acc:HGNC:19194]
83933	HDAC10	histone deacetylase 10 [Source:HGNC Symbol;Acc:HGNC:18128]
84033	OBSCN	obscurin, cytoskeletal calmodulin and titin-interacting RhoGEF [Source:HGNC Symbol;Acc:HGNC:15719]
84059	ADGRV1	adhesion G protein-coupled receptor V1 [Source:HGNC Symbol;Acc:HGNC:17416]
84080	ENKD1	enkurin domain containing 1 [Source:HGNC Symbol;Acc:HGNC:25246]
84159	ARID5B	AT-rich interaction domain 5B [Source:HGNC Symbol;Acc:HGNC:17362]
84171	LOXL4	lysyl oxidase like 4 [Source:HGNC Symbol;Acc:HGNC:17171]
84179	SLC49A3	solute carrier family 49 member 3 [Source:HGNC Symbol;Acc:HGNC:26177]
84256	FLYWCH1	FLYWCH-type zinc finger 1 [Source:HGNC Symbol;Acc:HGNC:25404]
84258	SYT3	synaptotagmin 3 [Source:HGNC Symbol;Acc:HGNC:11511]
84268	RPAIN	RPA interacting protein [Source:HGNC Symbol;Acc:HGNC:28641]
84286	TMEM175	transmembrane protein 175 [Source:HGNC Symbol;Acc:HGNC:28709]
84305	PYM1	PYM homolog 1, exon junction complex associated factor [Source:HGNC Symbol;Acc:HGNC:30258]
84307	ZNF397	zinc finger protein 397 [Source:HGNC Symbol;Acc:HGNC:18818]
84314	TMEM107	transmembrane protein 107 [Source:HGNC Symbol;Acc:HGNC:28128]
84330	ZNF414	zinc finger protein 414 [Source:HGNC Symbol;Acc:HGNC:20630]
84335	AKT1S1	AKT1 substrate 1 [Source:HGNC Symbol;Acc:HGNC:28426]
84445	LZTS2	leucine zipper tumor suppressor 2 [Source:HGNC Symbol;Acc:HGNC:29381]
84456	L3MBTL3	L3MBTL histone methyl-lysine binding protein 3 [Source:HGNC Symbol;Acc:HGNC:23035]
84467	FBN3	fibrillin 3 [Source:HGNC Symbol;Acc:HGNC:18794]
84627	ZNF469	zinc finger protein 469 [Source:HGNC Symbol;Acc:HGNC:23216]
84629	TNRC18	trinucleotide repeat containing 18 [Source:HGNC Symbol;Acc:HGNC:11962]
84650	EBPL	EBP like [Source:HGNC Symbol;Acc:HGNC:18061]
84679	SLC9A7	solute carrier family 9 member A7 [Source:HGNC Symbol;Acc:HGNC:17123]
84722	PSRC1	proline and serine rich coiled-coil 1 [Source:HGNC Symbol;Acc:HGNC:24472]
84807	NFKBID	NFKB inhibitor delta [Source:HGNC Symbol;Acc:HGNC:15671]
84894	LINGO1	leucine rich repeat and Ig domain containing 1 [Source:HGNC Symbol;Acc:HGNC:21205]
84895	MIGA2	mitoguardin 2 [Source:HGNC Symbol;Acc:HGNC:23621]
84900	RNFT2	ring finger protein, transmembrane 2 [Source:HGNC Symbol;Acc:HGNC:25905]
8492	PRSS12	serine protease 12 [Source:HGNC Symbol;Acc:HGNC:9477]
84933	C8orf76	chromosome 8 open reading frame 76 [Source:HGNC Symbol;Acc:HGNC:25924]
84959	UBASH3B	ubiquitin associated and SH3 domain containing B [Source:HGNC Symbol;Acc:HGNC:29884]
84978	FRMD5	FERM domain containing 5 [Source:HGNC Symbol;Acc:HGNC:28214]
84989	JMJD1C-AS1	JMJD1C antisense RNA 1 [Source:HGNC Symbol;Acc:HGNC:28222]
85360	SYDE1	synapse defective Rho GTPase homolog 1 [Source:HGNC Symbol;Acc:HGNC:25824]
85377	MICALL1	MICAL like 1 [Source:HGNC Symbol;Acc:HGNC:29804]
8543	LMO4	LIM domain only 4 [Source:HGNC Symbol;Acc:HGNC:6644]
85439	STON2	stonin 2 [Source:HGNC Symbol;Acc:HGNC:30652]
85455	DISP2	dispatched RND transporter family member 2 [Source:HGNC Symbol;Acc:HGNC:19712]
85474	LBX2	ladybird homeobox 2 [Source:HGNC Symbol;Acc:HGNC:15525]
8567	MADD	MAP kinase activating death domain [Source:HGNC Symbol;Acc:HGNC:6766]
8842	PROM1	prominin 1 [Source:HGNC Symbol;Acc:HGNC:9454]
8848	TSC22D1	TSC22 domain family member 1 [Source:HGNC Symbol;Acc:HGNC:16826]
89795	NAV3	neuron navigator 3 [Source:HGNC Symbol;Acc:HGNC:15998]
89887	ZNF628	zinc finger protein 628 [Source:HGNC Symbol;Acc:HGNC:28054]
90113	VWA5B2	von Willebrand factor A domain containing 5B2 [Source:HGNC Symbol;Acc:HGNC:25144]
90120	TMEM250	transmembrane protein 250 [Source:HGNC Symbol;Acc:HGNC:31009]
90203	SNX21	sorting nexin family member 21 [Source:HGNC Symbol;Acc:HGNC:16154]
9022	CLIC3	chloride intracellular channel 3 [Source:HGNC Symbol;Acc:HGNC:2064]
90324	CCDC97	coiled-coil domain containing 97 [Source:HGNC Symbol;Acc:HGNC:28289]
90378	SAMD1	sterile alpha motif domain containing 1 [Source:HGNC Symbol;Acc:HGNC:17958]
9050	PSTPIP2	proline-serine-threonine phosphatase interacting protein 2 [Source:HGNC Symbol;Acc:HGNC:9581]
90525	SHF	Src homology 2 domain containing F [Source:HGNC Symbol;Acc:HGNC:25116]
9053	MAP7	microtubule associated protein 7 [Source:HGNC Symbol;Acc:HGNC:6869]
90990	KIFC2	kinesin family member C2 [Source:HGNC Symbol;Acc:HGNC:29530]
91010	FMNL3	formin like 3 [Source:HGNC Symbol;Acc:HGNC:23698]
91107	TRIM47	tripartite motif containing 47 [Source:HGNC Symbol;Acc:HGNC:19020]
9120	SLC16A6	solute carrier family 16 member 6 [Source:HGNC Symbol;Acc:HGNC:10927]
91252	SLC39A13	solute carrier family 39 member 13 [Source:HGNC Symbol;Acc:HGNC:20859]
9143	SYNGR3	synaptogyrin 3 [Source:HGNC Symbol;Acc:HGNC:11501]
91663	MYADM	myeloid associated differentiation marker [Source:HGNC Symbol;Acc:HGNC:7544]
9169	SCAF11	SR-related CTD associated factor 11 [Source:HGNC Symbol;Acc:HGNC:10784]
91775	NXPE3	neurexophilin and PC-esterase domain family member 3 [Source:HGNC Symbol;Acc:HGNC:28238]
91862	MARVELD3	MARVEL domain containing 3 [Source:HGNC Symbol;Acc:HGNC:30525]
9201	DCLK1	doublecortin like kinase 1 [Source:HGNC Symbol;Acc:HGNC:2700]
92154	MTSS2	MTSS I-BAR domain containing 2 [Source:HGNC Symbol;Acc:HGNC:25094]
9235	IL32	interleukin 32 [Source:HGNC Symbol;Acc:HGNC:16830]
9244	CRLF1	cytokine receptor like factor 1 [Source:HGNC Symbol;Acc:HGNC:2364]
9260	PDLIM7	PDZ and LIM domain 7 [Source:HGNC Symbol;Acc:HGNC:22958]
92659	MAFG-DT	MAFG divergent transcript [Source:HGNC Symbol;Acc:HGNC:43649]
9274	BCL7C	BAF chromatin remodeling complex subunit BCL7C [Source:HGNC Symbol;Acc:HGNC:1006]
92922	CCDC102A	coiled-coil domain containing 102A [Source:HGNC Symbol;Acc:HGNC:28097]
9314	KLF4	Kruppel like factor 4 [Source:HGNC Symbol;Acc:HGNC:6348]
9324	HMGN3	high mobility group nucleosomal binding domain 3 [Source:HGNC Symbol;Acc:HGNC:12312]
93273	LEMD1	LEM domain containing 1 [Source:HGNC Symbol;Acc:HGNC:18725]
94027	CGB7	chorionic gonadotropin subunit beta 7 [Source:HGNC Symbol;Acc:HGNC:16451]
94032	CAMK2N2	calcium/calmodulin dependent protein kinase II inhibitor 2 [Source:HGNC Symbol;Acc:HGNC:24197]
9404	LPXN	leupaxin [Source:HGNC Symbol;Acc:HGNC:14061]
9441	MED26	mediator complex subunit 26 [Source:HGNC Symbol;Acc:HGNC:2376]
9454	HOMER3	homer scaffold protein 3 [Source:HGNC Symbol;Acc:HGNC:17514]
9481	SLC25A27	solute carrier family 25 member 27 [Source:HGNC Symbol;Acc:HGNC:21065]
9509	ADAMTS2	ADAM metallopeptidase with thrombospondin type 1 motif 2 [Source:HGNC Symbol;Acc:HGNC:218]
9521	EEF1E1	eukaryotic translation elongation factor 1 epsilon 1 [Source:HGNC Symbol;Acc:HGNC:3212]
9620	CELSR1	cadherin EGF LAG seven-pass G-type receptor 1 [Source:HGNC Symbol;Acc:HGNC:1850]
9644	SH3PXD2A	SH3 and PX domains 2A [Source:HGNC Symbol;Acc:HGNC:23664]
9648	GCC2	GRIP and coiled-coil domain containing 2 [Source:HGNC Symbol;Acc:HGNC:23218]
9658	ZNF516	zinc finger protein 516 [Source:HGNC Symbol;Acc:HGNC:28990]
9673	SLC25A44	solute carrier family 25 member 44 [Source:HGNC Symbol;Acc:HGNC:29036]
9696	CROCC	ciliary rootlet coiled-coil, rootletin [Source:HGNC Symbol;Acc:HGNC:21299]
9715	FAM131B	family with sequence similarity 131 member B [Source:HGNC Symbol;Acc:HGNC:22202]
9747	TCAF1	TRPM8 channel associated factor 1 [Source:HGNC Symbol;Acc:HGNC:22201]
9749	PHACTR2	phosphatase and actin regulator 2 [Source:HGNC Symbol;Acc:HGNC:20956]
9754	STARD8	StAR related lipid transfer domain containing 8 [Source:HGNC Symbol;Acc:HGNC:19161]
9827	RGP1	RGP1 homolog, RAB6A GEF complex partner 1 [Source:HGNC Symbol;Acc:HGNC:21965]
9828	ARHGEF17	Rho guanine nucleotide exchange factor 17 [Source:HGNC Symbol;Acc:HGNC:21726]
9894	TELO2	telomere maintenance 2 [Source:HGNC Symbol;Acc:HGNC:29099]
9896	FIG4	FIG4 phosphoinositide 5-phosphatase [Source:HGNC Symbol;Acc:HGNC:16873]
9902	MRC2	mannose receptor C type 2 [Source:HGNC Symbol;Acc:HGNC:16875]
9907	AP5Z1	adaptor related protein complex 5 subunit zeta 1 [Source:HGNC Symbol;Acc:HGNC:22197]
9914	ATP2C2	ATPase secretory pathway Ca2+ transporting 2 [Source:HGNC Symbol;Acc:HGNC:29103]
9949	AMMECR1	AMMECR nuclear protein 1 [Source:HGNC Symbol;Acc:HGNC:467]
9961	MVP	major vault protein [Source:HGNC Symbol;Acc:HGNC:7531]

## Sheet: PUM1 KO_CHANGED protein KEGG
Overlap Results
Collection(s):	CP:KEGG
# overlaps shown:	20
# genesets in collections:	186
# genes in comparison (n):	1964
# genes in universe (N):	40312
Gene Set Name	# Genes in Gene Set (K)	Description	# Genes in Overlap (k)	k/K	p-value	FDR q-value
KEGG_RIBOSOME	88	Ribosome	37	0.4205	1.54e-25	2.86e-23
KEGG_FOCAL_ADHESION	199	Focal adhesion	42	0.2111	6.71e-16	6.24e-14
KEGG_LYSOSOME	121	Lysosome	29	0.2397	6.73e-13	4.17e-11
KEGG_PATHWAYS_IN_CANCER	325	Pathways in cancer	48	0.1477	8.29e-12	3.85e-10
KEGG_REGULATION_OF_ACTIN_CYTOSKELETON	213	Regulation of actin cytoskeleton	37	0.1737	1.7e-11	6.33e-10
KEGG_P53_SIGNALING_PATHWAY	68	p53 signaling pathway	20	0.2941	4.47e-11	1.38e-09
KEGG_PURINE_METABOLISM	159	Purine metabolism	30	0.1887	1.69e-10	4.5e-09
KEGG_ENDOCYTOSIS	181	Endocytosis	32	0.1768	2.43e-10	5.14e-09
KEGG_PYRIMIDINE_METABOLISM	98	Pyrimidine metabolism	23	0.2347	2.49e-10	5.14e-09
KEGG_ALZHEIMERS_DISEASE	166	Alzheimer's disease	30	0.1807	5.05e-10	9.39e-09
KEGG_TIGHT_JUNCTION	132	Tight junction	24	0.1818	2.34e-08	3.95e-07
KEGG_AXON_GUIDANCE	129	Axon guidance	23	0.1783	6.63e-08	1.03e-06
KEGG_ECM_RECEPTOR_INTERACTION	84	ECM-receptor interaction	18	0.2143	9.72e-08	1.39e-06
KEGG_AMINO_SUGAR_AND_NUCLEOTIDE_SUGAR_METABOLISM	44	Amino sugar and nucleotide sugar metabolism	13	0.2955	1.05e-07	1.4e-06
KEGG_UBIQUITIN_MEDIATED_PROTEOLYSIS	135	Ubiquitin mediated proteolysis	23	0.1704	1.57e-07	1.87e-06
KEGG_CELL_CYCLE	125	Cell cycle	22	0.176	1.61e-07	1.87e-06
KEGG_LEUKOCYTE_TRANSENDOTHELIAL_MIGRATION	116	Leukocyte transendothelial migration	21	0.181	1.86e-07	1.97e-06
KEGG_SELENOAMINO_ACID_METABOLISM	26	Selenoamino acid metabolism	10	0.3846	1.91e-07	1.97e-06
KEGG_INSULIN_SIGNALING_PATHWAY	137	Insulin signaling pathway	23	0.1679	2.07e-07	2.03e-06
KEGG_ARGININE_AND_PROLINE_METABOLISM	54	Arginine and proline metabolism	13	0.2407	1.42e-06	1.32e-05
Gene/Gene Set Overlap Matrix
Entrez Gene Id	Gene Symbol	Gene Description	KEGG_RIBOSOME	KEGG_FOCAL_ADHESION	KEGG_LYSOSOME	KEGG_PATHWAYS_IN_CANCER	KEGG_REGULATION_OF_ACTIN_CYTOSKELETON	KEGG_P53_SIGNALING_PATHWAY	KEGG_PURINE_METABOLISM	KEGG_ENDOCYTOSIS	KEGG_PYRIMIDINE_METABOLISM	KEGG_ALZHEIMERS_DISEASE	KEGG_TIGHT_JUNCTION	KEGG_AXON_GUIDANCE	KEGG_ECM_RECEPTOR_INTERACTION	KEGG_AMINO_SUGAR_AND_NUCLEOTIDE_SUGAR_METABOLISM	KEGG_UBIQUITIN_MEDIATED_PROTEOLYSIS	KEGG_CELL_CYCLE	KEGG_LEUKOCYTE_TRANSENDOTHELIAL_MIGRATION	KEGG_SELENOAMINO_ACID_METABOLISM	KEGG_INSULIN_SIGNALING_PATHWAY	KEGG_ARGININE_AND_PROLINE_METABOLISM
6194	RPS6	ribosomal protein S6 [Source:HGNC Symbol;Acc:HGNC:10429]	KEGG_RIBOSOME																		KEGG_INSULIN_SIGNALING_PATHWAY
28998	MRPL13	mitochondrial ribosomal protein L13 [Source:HGNC Symbol;Acc:HGNC:14278]	KEGG_RIBOSOME
4736	RPL10A	ribosomal protein L10a [Source:HGNC Symbol;Acc:HGNC:10299]	KEGG_RIBOSOME
51187	RSL24D1	ribosomal L24 domain containing 1 [Source:HGNC Symbol;Acc:HGNC:18479]	KEGG_RIBOSOME
6122	RPL3	ribosomal protein L3 [Source:HGNC Symbol;Acc:HGNC:10332]	KEGG_RIBOSOME
6124	RPL4	ribosomal protein L4 [Source:HGNC Symbol;Acc:HGNC:10353]	KEGG_RIBOSOME
6125	RPL5	ribosomal protein L5 [Source:HGNC Symbol;Acc:HGNC:10360]	KEGG_RIBOSOME
6132	RPL8	ribosomal protein L8 [Source:HGNC Symbol;Acc:HGNC:10368]	KEGG_RIBOSOME
6133	RPL9	ribosomal protein L9 [Source:HGNC Symbol;Acc:HGNC:10369]	KEGG_RIBOSOME
6134	RPL10	ribosomal protein L10 [Source:HGNC Symbol;Acc:HGNC:10298]	KEGG_RIBOSOME
6135	RPL11	ribosomal protein L11 [Source:HGNC Symbol;Acc:HGNC:10301]	KEGG_RIBOSOME
6136	RPL12	ribosomal protein L12 [Source:HGNC Symbol;Acc:HGNC:10302]	KEGG_RIBOSOME
6137	RPL13	ribosomal protein L13 [Source:HGNC Symbol;Acc:HGNC:10303]	KEGG_RIBOSOME
6138	RPL15	ribosomal protein L15 [Source:HGNC Symbol;Acc:HGNC:10306]	KEGG_RIBOSOME
6141	RPL18	ribosomal protein L18 [Source:HGNC Symbol;Acc:HGNC:10310]	KEGG_RIBOSOME
6143	RPL19	ribosomal protein L19 [Source:HGNC Symbol;Acc:HGNC:10312]	KEGG_RIBOSOME
6152	RPL24	ribosomal protein L24 [Source:HGNC Symbol;Acc:HGNC:10325]	KEGG_RIBOSOME
6157	RPL27A	ribosomal protein L27a [Source:HGNC Symbol;Acc:HGNC:10329]	KEGG_RIBOSOME
6158	RPL28	ribosomal protein L28 [Source:HGNC Symbol;Acc:HGNC:10330]	KEGG_RIBOSOME
6160	RPL31	ribosomal protein L31 [Source:HGNC Symbol;Acc:HGNC:10334]	KEGG_RIBOSOME
6164	RPL34	ribosomal protein L34 [Source:HGNC Symbol;Acc:HGNC:10340]	KEGG_RIBOSOME
6168	RPL37A	ribosomal protein L37a [Source:HGNC Symbol;Acc:HGNC:10348]	KEGG_RIBOSOME
6176	RPLP1	ribosomal protein lateral stalk subunit P1 [Source:HGNC Symbol;Acc:HGNC:10372]	KEGG_RIBOSOME
6187	RPS2	ribosomal protein S2 [Source:HGNC Symbol;Acc:HGNC:10404]	KEGG_RIBOSOME
6188	RPS3	ribosomal protein S3 [Source:HGNC Symbol;Acc:HGNC:10420]	KEGG_RIBOSOME
6189	RPS3A	ribosomal protein S3A [Source:HGNC Symbol;Acc:HGNC:10421]	KEGG_RIBOSOME
6191	RPS4X	ribosomal protein S4 X-linked [Source:HGNC Symbol;Acc:HGNC:10424]	KEGG_RIBOSOME
6193	RPS5	ribosomal protein S5 [Source:HGNC Symbol;Acc:HGNC:10426]	KEGG_RIBOSOME
6203	RPS9	ribosomal protein S9 [Source:HGNC Symbol;Acc:HGNC:10442]	KEGG_RIBOSOME
6204	RPS10	ribosomal protein S10 [Source:HGNC Symbol;Acc:HGNC:10383]	KEGG_RIBOSOME
6207	RPS13	ribosomal protein S13 [Source:HGNC Symbol;Acc:HGNC:10386]	KEGG_RIBOSOME
6217	RPS16	ribosomal protein S16 [Source:HGNC Symbol;Acc:HGNC:10396]	KEGG_RIBOSOME
6218	RPS17	ribosomal protein S17 [Source:HGNC Symbol;Acc:HGNC:10397]	KEGG_RIBOSOME
6223	RPS19	ribosomal protein S19 [Source:HGNC Symbol;Acc:HGNC:10402]	KEGG_RIBOSOME
6230	RPS25	ribosomal protein S25 [Source:HGNC Symbol;Acc:HGNC:10413]	KEGG_RIBOSOME
9045	RPL14	ribosomal protein L14 [Source:HGNC Symbol;Acc:HGNC:10305]	KEGG_RIBOSOME
9349	RPL23	ribosomal protein L23 [Source:HGNC Symbol;Acc:HGNC:10316]	KEGG_RIBOSOME
998	CDC42	cell division cycle 42 [Source:HGNC Symbol;Acc:HGNC:1736]		KEGG_FOCAL_ADHESION		KEGG_PATHWAYS_IN_CANCER	KEGG_REGULATION_OF_ACTIN_CYTOSKELETON			KEGG_ENDOCYTOSIS			KEGG_TIGHT_JUNCTION	KEGG_AXON_GUIDANCE					KEGG_LEUKOCYTE_TRANSENDOTHELIAL_MIGRATION
5595	MAPK3	mitogen-activated protein kinase 3 [Source:HGNC Symbol;Acc:HGNC:6877]		KEGG_FOCAL_ADHESION		KEGG_PATHWAYS_IN_CANCER	KEGG_REGULATION_OF_ACTIN_CYTOSKELETON					KEGG_ALZHEIMERS_DISEASE		KEGG_AXON_GUIDANCE							KEGG_INSULIN_SIGNALING_PATHWAY
3688	ITGB1	integrin subunit beta 1 [Source:HGNC Symbol;Acc:HGNC:6153]		KEGG_FOCAL_ADHESION		KEGG_PATHWAYS_IN_CANCER	KEGG_REGULATION_OF_ACTIN_CYTOSKELETON							KEGG_AXON_GUIDANCE	KEGG_ECM_RECEPTOR_INTERACTION				KEGG_LEUKOCYTE_TRANSENDOTHELIAL_MIGRATION
5880	RAC2	Rac family small GTPase 2 [Source:HGNC Symbol;Acc:HGNC:9802]		KEGG_FOCAL_ADHESION		KEGG_PATHWAYS_IN_CANCER	KEGG_REGULATION_OF_ACTIN_CYTOSKELETON							KEGG_AXON_GUIDANCE					KEGG_LEUKOCYTE_TRANSENDOTHELIAL_MIGRATION
3655	ITGA6	integrin subunit alpha 6 [Source:HGNC Symbol;Acc:HGNC:6142]		KEGG_FOCAL_ADHESION		KEGG_PATHWAYS_IN_CANCER	KEGG_REGULATION_OF_ACTIN_CYTOSKELETON								KEGG_ECM_RECEPTOR_INTERACTION
3685	ITGAV	integrin subunit alpha V [Source:HGNC Symbol;Acc:HGNC:6150]		KEGG_FOCAL_ADHESION		KEGG_PATHWAYS_IN_CANCER	KEGG_REGULATION_OF_ACTIN_CYTOSKELETON								KEGG_ECM_RECEPTOR_INTERACTION
3673	ITGA2	integrin subunit alpha 2 [Source:HGNC Symbol;Acc:HGNC:6137]		KEGG_FOCAL_ADHESION		KEGG_PATHWAYS_IN_CANCER	KEGG_REGULATION_OF_ACTIN_CYTOSKELETON								KEGG_ECM_RECEPTOR_INTERACTION
3675	ITGA3	integrin subunit alpha 3 [Source:HGNC Symbol;Acc:HGNC:6139]		KEGG_FOCAL_ADHESION		KEGG_PATHWAYS_IN_CANCER	KEGG_REGULATION_OF_ACTIN_CYTOSKELETON								KEGG_ECM_RECEPTOR_INTERACTION
595	CCND1	cyclin D1 [Source:HGNC Symbol;Acc:HGNC:1582]		KEGG_FOCAL_ADHESION		KEGG_PATHWAYS_IN_CANCER		KEGG_P53_SIGNALING_PATHWAY										KEGG_CELL_CYCLE
3480	IGF1R	insulin like growth factor 1 receptor [Source:HGNC Symbol;Acc:HGNC:5465]		KEGG_FOCAL_ADHESION		KEGG_PATHWAYS_IN_CANCER				KEGG_ENDOCYTOSIS
2932	GSK3B	glycogen synthase kinase 3 beta [Source:HGNC Symbol;Acc:HGNC:4617]		KEGG_FOCAL_ADHESION		KEGG_PATHWAYS_IN_CANCER						KEGG_ALZHEIMERS_DISEASE		KEGG_AXON_GUIDANCE				KEGG_CELL_CYCLE			KEGG_INSULIN_SIGNALING_PATHWAY
5578	PRKCA	protein kinase C alpha [Source:HGNC Symbol;Acc:HGNC:9393]		KEGG_FOCAL_ADHESION		KEGG_PATHWAYS_IN_CANCER							KEGG_TIGHT_JUNCTION						KEGG_LEUKOCYTE_TRANSENDOTHELIAL_MIGRATION
3912	LAMB1	laminin subunit beta 1 [Source:HGNC Symbol;Acc:HGNC:6486]		KEGG_FOCAL_ADHESION		KEGG_PATHWAYS_IN_CANCER									KEGG_ECM_RECEPTOR_INTERACTION
3914	LAMB3	laminin subunit beta 3 [Source:HGNC Symbol;Acc:HGNC:6490]		KEGG_FOCAL_ADHESION		KEGG_PATHWAYS_IN_CANCER									KEGG_ECM_RECEPTOR_INTERACTION
3918	LAMC2	laminin subunit gamma 2 [Source:HGNC Symbol;Acc:HGNC:6493]		KEGG_FOCAL_ADHESION		KEGG_PATHWAYS_IN_CANCER									KEGG_ECM_RECEPTOR_INTERACTION
2064	ERBB2	erb-b2 receptor tyrosine kinase 2 [Source:HGNC Symbol;Acc:HGNC:3430]		KEGG_FOCAL_ADHESION		KEGG_PATHWAYS_IN_CANCER
3725	JUN	Jun proto-oncogene, AP-1 transcription factor subunit [Source:HGNC Symbol;Acc:HGNC:6204]		KEGG_FOCAL_ADHESION		KEGG_PATHWAYS_IN_CANCER
81	ACTN4	actinin alpha 4 [Source:HGNC Symbol;Acc:HGNC:166]		KEGG_FOCAL_ADHESION			KEGG_REGULATION_OF_ACTIN_CYTOSKELETON						KEGG_TIGHT_JUNCTION						KEGG_LEUKOCYTE_TRANSENDOTHELIAL_MIGRATION
87	ACTN1	actinin alpha 1 [Source:HGNC Symbol;Acc:HGNC:163]		KEGG_FOCAL_ADHESION			KEGG_REGULATION_OF_ACTIN_CYTOSKELETON						KEGG_TIGHT_JUNCTION						KEGG_LEUKOCYTE_TRANSENDOTHELIAL_MIGRATION
10398	MYL9	myosin light chain 9 [Source:HGNC Symbol;Acc:HGNC:15754]		KEGG_FOCAL_ADHESION			KEGG_REGULATION_OF_ACTIN_CYTOSKELETON						KEGG_TIGHT_JUNCTION						KEGG_LEUKOCYTE_TRANSENDOTHELIAL_MIGRATION
10627	MYL12A	myosin light chain 12A [Source:HGNC Symbol;Acc:HGNC:16701]		KEGG_FOCAL_ADHESION			KEGG_REGULATION_OF_ACTIN_CYTOSKELETON						KEGG_TIGHT_JUNCTION						KEGG_LEUKOCYTE_TRANSENDOTHELIAL_MIGRATION
9475	ROCK2	Rho associated coiled-coil containing protein kinase 2 [Source:HGNC Symbol;Acc:HGNC:10252]		KEGG_FOCAL_ADHESION			KEGG_REGULATION_OF_ACTIN_CYTOSKELETON							KEGG_AXON_GUIDANCE					KEGG_LEUKOCYTE_TRANSENDOTHELIAL_MIGRATION
3678	ITGA5	integrin subunit alpha 5 [Source:HGNC Symbol;Acc:HGNC:6141]		KEGG_FOCAL_ADHESION			KEGG_REGULATION_OF_ACTIN_CYTOSKELETON								KEGG_ECM_RECEPTOR_INTERACTION
3691	ITGB4	integrin subunit beta 4 [Source:HGNC Symbol;Acc:HGNC:6158]		KEGG_FOCAL_ADHESION			KEGG_REGULATION_OF_ACTIN_CYTOSKELETON								KEGG_ECM_RECEPTOR_INTERACTION
3693	ITGB5	integrin subunit beta 5 [Source:HGNC Symbol;Acc:HGNC:6160]		KEGG_FOCAL_ADHESION			KEGG_REGULATION_OF_ACTIN_CYTOSKELETON								KEGG_ECM_RECEPTOR_INTERACTION
2909	ARHGAP35	Rho GTPase activating protein 35 [Source:HGNC Symbol;Acc:HGNC:4591]		KEGG_FOCAL_ADHESION			KEGG_REGULATION_OF_ACTIN_CYTOSKELETON												KEGG_LEUKOCYTE_TRANSENDOTHELIAL_MIGRATION
4659	PPP1R12A	protein phosphatase 1 regulatory subunit 12A [Source:HGNC Symbol;Acc:HGNC:7618]		KEGG_FOCAL_ADHESION			KEGG_REGULATION_OF_ACTIN_CYTOSKELETON
7057	THBS1	thrombospondin 1 [Source:HGNC Symbol;Acc:HGNC:11785]		KEGG_FOCAL_ADHESION				KEGG_P53_SIGNALING_PATHWAY							KEGG_ECM_RECEPTOR_INTERACTION
896	CCND3	cyclin D3 [Source:HGNC Symbol;Acc:HGNC:1585]		KEGG_FOCAL_ADHESION				KEGG_P53_SIGNALING_PATHWAY										KEGG_CELL_CYCLE
5908	RAP1B	RAP1B, member of RAS oncogene family [Source:HGNC Symbol;Acc:HGNC:9857]		KEGG_FOCAL_ADHESION															KEGG_LEUKOCYTE_TRANSENDOTHELIAL_MIGRATION
7408	VASP	vasodilator stimulated phosphoprotein [Source:HGNC Symbol;Acc:HGNC:12652]		KEGG_FOCAL_ADHESION															KEGG_LEUKOCYTE_TRANSENDOTHELIAL_MIGRATION
394	ARHGAP5	Rho GTPase activating protein 5 [Source:HGNC Symbol;Acc:HGNC:675]		KEGG_FOCAL_ADHESION															KEGG_LEUKOCYTE_TRANSENDOTHELIAL_MIGRATION
5170	PDPK1	3-phosphoinositide dependent protein kinase 1 [Source:HGNC Symbol;Acc:HGNC:8816]		KEGG_FOCAL_ADHESION																	KEGG_INSULIN_SIGNALING_PATHWAY
6464	SHC1	SHC adaptor protein 1 [Source:HGNC Symbol;Acc:HGNC:10840]		KEGG_FOCAL_ADHESION																	KEGG_INSULIN_SIGNALING_PATHWAY
2316	FLNA	filamin A [Source:HGNC Symbol;Acc:HGNC:3754]		KEGG_FOCAL_ADHESION
2317	FLNB	filamin B [Source:HGNC Symbol;Acc:HGNC:3755]		KEGG_FOCAL_ADHESION
2318	FLNC	filamin C [Source:HGNC Symbol;Acc:HGNC:3756]		KEGG_FOCAL_ADHESION
857	CAV1	caveolin 1 [Source:HGNC Symbol;Acc:HGNC:1527]		KEGG_FOCAL_ADHESION
29780	PARVB	parvin beta [Source:HGNC Symbol;Acc:HGNC:14653]		KEGG_FOCAL_ADHESION
55742	PARVA	parvin alpha [Source:HGNC Symbol;Acc:HGNC:14652]		KEGG_FOCAL_ADHESION
7791	ZYX	zyxin [Source:HGNC Symbol;Acc:HGNC:13200]		KEGG_FOCAL_ADHESION
858	CAV2	caveolin 2 [Source:HGNC Symbol;Acc:HGNC:1528]		KEGG_FOCAL_ADHESION
23659	PLA2G15	phospholipase A2 group XV [Source:HGNC Symbol;Acc:HGNC:17163]			KEGG_LYSOSOME
10312	TCIRG1	T cell immune regulator 1, ATPase H+ transporting V0 subunit a3 [Source:HGNC Symbol;Acc:HGNC:11647]			KEGG_LYSOSOME
6272	SORT1	sortilin 1 [Source:HGNC Symbol;Acc:HGNC:11186]			KEGG_LYSOSOME
410	ARSA	arylsulfatase A [Source:HGNC Symbol;Acc:HGNC:713]			KEGG_LYSOSOME
427	ASAH1	N-acylsphingosine amidohydrolase 1 [Source:HGNC Symbol;Acc:HGNC:735]			KEGG_LYSOSOME
175	AGA	aspartylglucosaminidase [Source:HGNC Symbol;Acc:HGNC:318]			KEGG_LYSOSOME
2517	FUCA1	alpha-L-fucosidase 1 [Source:HGNC Symbol;Acc:HGNC:4006]			KEGG_LYSOSOME
53	ACP2	acid phosphatase 2, lysosomal [Source:HGNC Symbol;Acc:HGNC:123]			KEGG_LYSOSOME
10053	AP1M2	adaptor related protein complex 1 subunit mu 2 [Source:HGNC Symbol;Acc:HGNC:558]			KEGG_LYSOSOME
10717	AP4B1	adaptor related protein complex 4 subunit beta 1 [Source:HGNC Symbol;Acc:HGNC:572]			KEGG_LYSOSOME
1176	AP3S1	adaptor related protein complex 3 subunit sigma 1 [Source:HGNC Symbol;Acc:HGNC:2013]			KEGG_LYSOSOME
1203	CLN5	CLN5 intracellular trafficking protein [Source:HGNC Symbol;Acc:HGNC:2076]			KEGG_LYSOSOME
130340	AP1S3	adaptor related protein complex 1 subunit sigma 3 [Source:HGNC Symbol;Acc:HGNC:18971]			KEGG_LYSOSOME
1509	CTSD	cathepsin D [Source:HGNC Symbol;Acc:HGNC:2529]			KEGG_LYSOSOME
1515	CTSV	cathepsin V [Source:HGNC Symbol;Acc:HGNC:2538]			KEGG_LYSOSOME
1522	CTSZ	cathepsin Z [Source:HGNC Symbol;Acc:HGNC:2547]			KEGG_LYSOSOME
1777	DNASE2	deoxyribonuclease 2, lysosomal [Source:HGNC Symbol;Acc:HGNC:2960]			KEGG_LYSOSOME
23062	GGA2	golgi associated, gamma adaptin ear containing, ARF binding protein 2 [Source:HGNC Symbol;Acc:HGNC:16064]			KEGG_LYSOSOME
256471	MFSD8	major facilitator superfamily domain containing 8 [Source:HGNC Symbol;Acc:HGNC:28486]			KEGG_LYSOSOME
26503	SLC17A5	solute carrier family 17 member 5 [Source:HGNC Symbol;Acc:HGNC:10933]			KEGG_LYSOSOME
2760	GM2A	GM2 ganglioside activator [Source:HGNC Symbol;Acc:HGNC:4367]			KEGG_LYSOSOME
285362	SUMF1	sulfatase modifying factor 1 [Source:HGNC Symbol;Acc:HGNC:20376]			KEGG_LYSOSOME
3482	IGF2R	insulin like growth factor 2 receptor [Source:HGNC Symbol;Acc:HGNC:5467]			KEGG_LYSOSOME
3916	LAMP1	lysosomal associated membrane protein 1 [Source:HGNC Symbol;Acc:HGNC:6499]			KEGG_LYSOSOME
3920	LAMP2	lysosomal associated membrane protein 2 [Source:HGNC Symbol;Acc:HGNC:6501]			KEGG_LYSOSOME
79158	GNPTAB	N-acetylglucosamine-1-phosphate transferase subunits alpha and beta [Source:HGNC Symbol;Acc:HGNC:29670]			KEGG_LYSOSOME
8905	AP1S2	adaptor related protein complex 1 subunit sigma 2 [Source:HGNC Symbol;Acc:HGNC:560]			KEGG_LYSOSOME
967	CD63	CD63 molecule [Source:HGNC Symbol;Acc:HGNC:1692]			KEGG_LYSOSOME
9741	LAPTM4A	lysosomal protein transmembrane 4 alpha [Source:HGNC Symbol;Acc:HGNC:6924]			KEGG_LYSOSOME
5605	MAP2K2	mitogen-activated protein kinase kinase 2 [Source:HGNC Symbol;Acc:HGNC:6842]				KEGG_PATHWAYS_IN_CANCER	KEGG_REGULATION_OF_ACTIN_CYTOSKELETON														KEGG_INSULIN_SIGNALING_PATHWAY
2247	FGF2	fibroblast growth factor 2 [Source:HGNC Symbol;Acc:HGNC:3676]				KEGG_PATHWAYS_IN_CANCER	KEGG_REGULATION_OF_ACTIN_CYTOSKELETON
836	CASP3	caspase 3 [Source:HGNC Symbol;Acc:HGNC:1504]				KEGG_PATHWAYS_IN_CANCER		KEGG_P53_SIGNALING_PATHWAY				KEGG_ALZHEIMERS_DISEASE
355	FAS	Fas cell surface death receptor [Source:HGNC Symbol;Acc:HGNC:11920]				KEGG_PATHWAYS_IN_CANCER		KEGG_P53_SIGNALING_PATHWAY				KEGG_ALZHEIMERS_DISEASE
1021	CDK6	cyclin dependent kinase 6 [Source:HGNC Symbol;Acc:HGNC:1777]				KEGG_PATHWAYS_IN_CANCER		KEGG_P53_SIGNALING_PATHWAY										KEGG_CELL_CYCLE
1026	CDKN1A	cyclin dependent kinase inhibitor 1A [Source:HGNC Symbol;Acc:HGNC:1784]				KEGG_PATHWAYS_IN_CANCER		KEGG_P53_SIGNALING_PATHWAY										KEGG_CELL_CYCLE
868	CBLB	Cbl proto-oncogene B [Source:HGNC Symbol;Acc:HGNC:1542]				KEGG_PATHWAYS_IN_CANCER				KEGG_ENDOCYTOSIS							KEGG_UBIQUITIN_MEDIATED_PROTEOLYSIS				KEGG_INSULIN_SIGNALING_PATHWAY
5337	PLD1	phospholipase D1 [Source:HGNC Symbol;Acc:HGNC:9067]				KEGG_PATHWAYS_IN_CANCER				KEGG_ENDOCYTOSIS
9978	RBX1	ring-box 1 [Source:HGNC Symbol;Acc:HGNC:9928]				KEGG_PATHWAYS_IN_CANCER											KEGG_UBIQUITIN_MEDIATED_PROTEOLYSIS	KEGG_CELL_CYCLE
6923	ELOB	elongin B [Source:HGNC Symbol;Acc:HGNC:11619]				KEGG_PATHWAYS_IN_CANCER											KEGG_UBIQUITIN_MEDIATED_PROTEOLYSIS
5371	PML	PML nuclear body scaffold [Source:HGNC Symbol;Acc:HGNC:9113]				KEGG_PATHWAYS_IN_CANCER											KEGG_UBIQUITIN_MEDIATED_PROTEOLYSIS
4087	SMAD2	SMAD family member 2 [Source:HGNC Symbol;Acc:HGNC:6768]				KEGG_PATHWAYS_IN_CANCER												KEGG_CELL_CYCLE
3066	HDAC2	histone deacetylase 2 [Source:HGNC Symbol;Acc:HGNC:4853]				KEGG_PATHWAYS_IN_CANCER												KEGG_CELL_CYCLE
5925	RB1	RB transcriptional corepressor 1 [Source:HGNC Symbol;Acc:HGNC:9884]				KEGG_PATHWAYS_IN_CANCER												KEGG_CELL_CYCLE
5335	PLCG1	phospholipase C gamma 1 [Source:HGNC Symbol;Acc:HGNC:9065]				KEGG_PATHWAYS_IN_CANCER													KEGG_LEUKOCYTE_TRANSENDOTHELIAL_MIGRATION
2308	FOXO1	forkhead box O1 [Source:HGNC Symbol;Acc:HGNC:3819]				KEGG_PATHWAYS_IN_CANCER															KEGG_INSULIN_SIGNALING_PATHWAY
8323	FZD6	frizzled class receptor 6 [Source:HGNC Symbol;Acc:HGNC:4044]				KEGG_PATHWAYS_IN_CANCER
6789	STK4	serine/threonine kinase 4 [Source:HGNC Symbol;Acc:HGNC:11408]				KEGG_PATHWAYS_IN_CANCER
11186	RASSF1	Ras association domain family member 1 [Source:HGNC Symbol;Acc:HGNC:9882]				KEGG_PATHWAYS_IN_CANCER
4149	MAX	MYC associated factor X [Source:HGNC Symbol;Acc:HGNC:6913]				KEGG_PATHWAYS_IN_CANCER
598	BCL2L1	BCL2 like 1 [Source:HGNC Symbol;Acc:HGNC:992]				KEGG_PATHWAYS_IN_CANCER
1163	CKS1B	CDC28 protein kinase regulatory subunit 1B [Source:HGNC Symbol;Acc:HGNC:19083]				KEGG_PATHWAYS_IN_CANCER
4791	NFKB2	nuclear factor kappa B subunit 2 [Source:HGNC Symbol;Acc:HGNC:7795]				KEGG_PATHWAYS_IN_CANCER
5899	RALB	RAS like proto-oncogene B [Source:HGNC Symbol;Acc:HGNC:9840]				KEGG_PATHWAYS_IN_CANCER
2271	FH	fumarate hydratase [Source:HGNC Symbol;Acc:HGNC:3700]				KEGG_PATHWAYS_IN_CANCER
861	RUNX1	RUNX family transcription factor 1 [Source:HGNC Symbol;Acc:HGNC:10471]				KEGG_PATHWAYS_IN_CANCER
6513	SLC2A1	solute carrier family 2 member 1 [Source:HGNC Symbol;Acc:HGNC:11005]				KEGG_PATHWAYS_IN_CANCER
8031	NCOA4	nuclear receptor coactivator 4 [Source:HGNC Symbol;Acc:HGNC:7671]				KEGG_PATHWAYS_IN_CANCER
4254	KITLG	KIT ligand [Source:HGNC Symbol;Acc:HGNC:6343]				KEGG_PATHWAYS_IN_CANCER
2736	GLI2	GLI family zinc finger 2 [Source:HGNC Symbol;Acc:HGNC:4318]				KEGG_PATHWAYS_IN_CANCER
51684	SUFU	SUFU negative regulator of hedgehog signaling [Source:HGNC Symbol;Acc:HGNC:16466]				KEGG_PATHWAYS_IN_CANCER
2264	FGFR4	fibroblast growth factor receptor 4 [Source:HGNC Symbol;Acc:HGNC:3691]					KEGG_REGULATION_OF_ACTIN_CYTOSKELETON			KEGG_ENDOCYTOSIS
28964	GIT1	GIT ArfGAP 1 [Source:HGNC Symbol;Acc:HGNC:4272]					KEGG_REGULATION_OF_ACTIN_CYTOSKELETON			KEGG_ENDOCYTOSIS
6237	RRAS	RAS related [Source:HGNC Symbol;Acc:HGNC:10447]					KEGG_REGULATION_OF_ACTIN_CYTOSKELETON						KEGG_TIGHT_JUNCTION
4627	MYH9	myosin heavy chain 9 [Source:HGNC Symbol;Acc:HGNC:7579]					KEGG_REGULATION_OF_ACTIN_CYTOSKELETON						KEGG_TIGHT_JUNCTION
4628	MYH10	myosin heavy chain 10 [Source:HGNC Symbol;Acc:HGNC:7568]					KEGG_REGULATION_OF_ACTIN_CYTOSKELETON						KEGG_TIGHT_JUNCTION
79784	MYH14	myosin heavy chain 14 [Source:HGNC Symbol;Acc:HGNC:23212]					KEGG_REGULATION_OF_ACTIN_CYTOSKELETON						KEGG_TIGHT_JUNCTION
4478	MSN	moesin [Source:HGNC Symbol;Acc:HGNC:7373]					KEGG_REGULATION_OF_ACTIN_CYTOSKELETON												KEGG_LEUKOCYTE_TRANSENDOTHELIAL_MIGRATION
8826	IQGAP1	IQ motif containing GTPase activating protein 1 [Source:HGNC Symbol;Acc:HGNC:6110]					KEGG_REGULATION_OF_ACTIN_CYTOSKELETON
5305	PIP4K2A	phosphatidylinositol-5-phosphate 4-kinase type 2 alpha [Source:HGNC Symbol;Acc:HGNC:8997]					KEGG_REGULATION_OF_ACTIN_CYTOSKELETON
2147	F2	coagulation factor II, thrombin [Source:HGNC Symbol;Acc:HGNC:3535]					KEGG_REGULATION_OF_ACTIN_CYTOSKELETON
7074	TIAM1	TIAM Rac1 associated GEF 1 [Source:HGNC Symbol;Acc:HGNC:11805]					KEGG_REGULATION_OF_ACTIN_CYTOSKELETON
10788	IQGAP2	IQ motif containing GTPase activating protein 2 [Source:HGNC Symbol;Acc:HGNC:6111]					KEGG_REGULATION_OF_ACTIN_CYTOSKELETON
128239	IQGAP3	IQ motif containing GTPase activating protein 3 [Source:HGNC Symbol;Acc:HGNC:20669]					KEGG_REGULATION_OF_ACTIN_CYTOSKELETON
5217	PFN2	profilin 2 [Source:HGNC Symbol;Acc:HGNC:8882]					KEGG_REGULATION_OF_ACTIN_CYTOSKELETON
54961	SSH3	slingshot protein phosphatase 3 [Source:HGNC Symbol;Acc:HGNC:30581]					KEGG_REGULATION_OF_ACTIN_CYTOSKELETON
81624	DIAPH3	diaphanous related formin 3 [Source:HGNC Symbol;Acc:HGNC:15480]					KEGG_REGULATION_OF_ACTIN_CYTOSKELETON
85464	SSH2	slingshot protein phosphatase 2 [Source:HGNC Symbol;Acc:HGNC:30580]					KEGG_REGULATION_OF_ACTIN_CYTOSKELETON
2810	SFN	stratifin [Source:HGNC Symbol;Acc:HGNC:10773]						KEGG_P53_SIGNALING_PATHWAY										KEGG_CELL_CYCLE
891	CCNB1	cyclin B1 [Source:HGNC Symbol;Acc:HGNC:1579]						KEGG_P53_SIGNALING_PATHWAY										KEGG_CELL_CYCLE
9133	CCNB2	cyclin B2 [Source:HGNC Symbol;Acc:HGNC:1580]						KEGG_P53_SIGNALING_PATHWAY										KEGG_CELL_CYCLE
27113	BBC3	BCL2 binding component 3 [Source:HGNC Symbol;Acc:HGNC:17868]						KEGG_P53_SIGNALING_PATHWAY
8795	TNFRSF10B	TNF receptor superfamily member 10b [Source:HGNC Symbol;Acc:HGNC:11905]						KEGG_P53_SIGNALING_PATHWAY
5054	SERPINE1	serpin family E member 1 [Source:HGNC Symbol;Acc:HGNC:8583]						KEGG_P53_SIGNALING_PATHWAY
3732	CD82	CD82 molecule [Source:HGNC Symbol;Acc:HGNC:6210]						KEGG_P53_SIGNALING_PATHWAY
4194	MDM4	MDM4 regulator of p53 [Source:HGNC Symbol;Acc:HGNC:6974]						KEGG_P53_SIGNALING_PATHWAY
51512	GTSE1	G2 and S-phase expressed 1 [Source:HGNC Symbol;Acc:HGNC:13698]						KEGG_P53_SIGNALING_PATHWAY
5268	SERPINB5	serpin family B member 5 [Source:HGNC Symbol;Acc:HGNC:8949]						KEGG_P53_SIGNALING_PATHWAY
64065	PERP	p53 apoptosis effector related to PMP22 [Source:HGNC Symbol;Acc:HGNC:17637]						KEGG_P53_SIGNALING_PATHWAY
9538	EI24	EI24 autophagy associated transmembrane protein [Source:HGNC Symbol;Acc:HGNC:13276]						KEGG_P53_SIGNALING_PATHWAY
9540	TP53I3	tumor protein p53 inducible protein 3 [Source:HGNC Symbol;Acc:HGNC:19373]						KEGG_P53_SIGNALING_PATHWAY
5437	POLR2H	RNA polymerase II, I and III subunit H [Source:HGNC Symbol;Acc:HGNC:9195]							KEGG_PURINE_METABOLISM		KEGG_PYRIMIDINE_METABOLISM
87178	PNPT1	polyribonucleotide nucleotidyltransferase 1 [Source:HGNC Symbol;Acc:HGNC:23166]							KEGG_PURINE_METABOLISM		KEGG_PYRIMIDINE_METABOLISM
10622	POLR3G	RNA polymerase III subunit G [Source:HGNC Symbol;Acc:HGNC:30075]							KEGG_PURINE_METABOLISM		KEGG_PYRIMIDINE_METABOLISM
11128	POLR3A	RNA polymerase III subunit A [Source:HGNC Symbol;Acc:HGNC:30074]							KEGG_PURINE_METABOLISM		KEGG_PYRIMIDINE_METABOLISM
171568	POLR3H	RNA polymerase III subunit H [Source:HGNC Symbol;Acc:HGNC:30349]							KEGG_PURINE_METABOLISM		KEGG_PYRIMIDINE_METABOLISM
55703	POLR3B	RNA polymerase III subunit B [Source:HGNC Symbol;Acc:HGNC:30348]							KEGG_PURINE_METABOLISM		KEGG_PYRIMIDINE_METABOLISM
661	POLR3D	RNA polymerase III subunit D [Source:HGNC Symbol;Acc:HGNC:1080]							KEGG_PURINE_METABOLISM		KEGG_PYRIMIDINE_METABOLISM
9533	POLR1C	RNA polymerase I and III subunit C [Source:HGNC Symbol;Acc:HGNC:20194]							KEGG_PURINE_METABOLISM		KEGG_PYRIMIDINE_METABOLISM
64425	POLR1E	RNA polymerase I subunit E [Source:HGNC Symbol;Acc:HGNC:17631]							KEGG_PURINE_METABOLISM		KEGG_PYRIMIDINE_METABOLISM
54107	POLE3	DNA polymerase epsilon 3, accessory subunit [Source:HGNC Symbol;Acc:HGNC:13546]							KEGG_PURINE_METABOLISM		KEGG_PYRIMIDINE_METABOLISM
22978	NT5C2	5'-nucleotidase, cytosolic II [Source:HGNC Symbol;Acc:HGNC:8022]							KEGG_PURINE_METABOLISM		KEGG_PYRIMIDINE_METABOLISM
4860	PNP	purine nucleoside phosphorylase [Source:HGNC Symbol;Acc:HGNC:7892]							KEGG_PURINE_METABOLISM		KEGG_PYRIMIDINE_METABOLISM
124583	CANT1	calcium activated nucleotidase 1 [Source:HGNC Symbol;Acc:HGNC:19721]							KEGG_PURINE_METABOLISM		KEGG_PYRIMIDINE_METABOLISM
4830	NME1	NME/NM23 nucleoside diphosphate kinase 1 [Source:HGNC Symbol;Acc:HGNC:7849]							KEGG_PURINE_METABOLISM		KEGG_PYRIMIDINE_METABOLISM
654364	NME1-NME2	NME1-NME2 readthrough [Source:HGNC Symbol;Acc:HGNC:33531]							KEGG_PURINE_METABOLISM		KEGG_PYRIMIDINE_METABOLISM
9060	PAPSS2	3'-phosphoadenosine 5'-phosphosulfate synthase 2 [Source:HGNC Symbol;Acc:HGNC:8604]							KEGG_PURINE_METABOLISM											KEGG_SELENOAMINO_ACID_METABOLISM
9061	PAPSS1	3'-phosphoadenosine 5'-phosphosulfate synthase 1 [Source:HGNC Symbol;Acc:HGNC:8603]							KEGG_PURINE_METABOLISM											KEGG_SELENOAMINO_ACID_METABOLISM
5315	PKM	pyruvate kinase M1/2 [Source:HGNC Symbol;Acc:HGNC:9021]							KEGG_PURINE_METABOLISM
2272	FHIT	fragile histidine triad diadenosine triphosphatase [Source:HGNC Symbol;Acc:HGNC:3701]							KEGG_PURINE_METABOLISM
5471	PPAT	phosphoribosyl pyrophosphate amidotransferase [Source:HGNC Symbol;Acc:HGNC:9238]							KEGG_PURINE_METABOLISM
5631	PRPS1	phosphoribosyl pyrophosphate synthetase 1 [Source:HGNC Symbol;Acc:HGNC:9462]							KEGG_PURINE_METABOLISM
5167	ENPP1	ectonucleotide pyrophosphatase/phosphodiesterase 1 [Source:HGNC Symbol;Acc:HGNC:3356]							KEGG_PURINE_METABOLISM
3615	IMPDH2	inosine monophosphate dehydrogenase 2 [Source:HGNC Symbol;Acc:HGNC:6053]							KEGG_PURINE_METABOLISM
8833	GMPS	guanine monophosphate synthase [Source:HGNC Symbol;Acc:HGNC:4378]							KEGG_PURINE_METABOLISM
2618	GART	phosphoribosylglycinamide formyltransferase, phosphoribosylglycinamide synthetase, phosphoribosylaminoimidazole synthetase [Source:HGNC Symbol;Acc:HGNC:4163]							KEGG_PURINE_METABOLISM
471	ATIC	5-aminoimidazole-4-carboxamide ribonucleotide formyltransferase/IMP cyclohydrolase [Source:HGNC Symbol;Acc:HGNC:794]							KEGG_PURINE_METABOLISM
100	ADA	adenosine deaminase [Source:HGNC Symbol;Acc:HGNC:186]							KEGG_PURINE_METABOLISM
10606	PAICS	phosphoribosylaminoimidazole carboxylase and phosphoribosylaminoimidazolesuccinocarboxamide synthase [Source:HGNC Symbol;Acc:HGNC:8587]							KEGG_PURINE_METABOLISM
8654	PDE5A	phosphodiesterase 5A [Source:HGNC Symbol;Acc:HGNC:8784]							KEGG_PURINE_METABOLISM
9615	GDA	guanine deaminase [Source:HGNC Symbol;Acc:HGNC:4212]							KEGG_PURINE_METABOLISM
56288	PARD3	par-3 family cell polarity regulator [Source:HGNC Symbol;Acc:HGNC:16051]								KEGG_ENDOCYTOSIS			KEGG_TIGHT_JUNCTION
84612	PARD6B	par-6 family cell polarity regulator beta [Source:HGNC Symbol;Acc:HGNC:16245]								KEGG_ENDOCYTOSIS			KEGG_TIGHT_JUNCTION
23327	NEDD4L	NEDD4 like E3 ubiquitin protein ligase [Source:HGNC Symbol;Acc:HGNC:7728]								KEGG_ENDOCYTOSIS							KEGG_UBIQUITIN_MEDIATED_PROTEOLYSIS
64750	SMURF2	SMAD specific E3 ubiquitin protein ligase 2 [Source:HGNC Symbol;Acc:HGNC:16809]								KEGG_ENDOCYTOSIS							KEGG_UBIQUITIN_MEDIATED_PROTEOLYSIS
3306	HSPA2	heat shock protein family A (Hsp70) member 2 [Source:HGNC Symbol;Acc:HGNC:5235]								KEGG_ENDOCYTOSIS
3105	HLA-A	major histocompatibility complex, class I, A [Source:HGNC Symbol;Acc:HGNC:4931]								KEGG_ENDOCYTOSIS
3106	HLA-B	major histocompatibility complex, class I, B [Source:HGNC Symbol;Acc:HGNC:4932]								KEGG_ENDOCYTOSIS
3133	HLA-E	major histocompatibility complex, class I, E [Source:HGNC Symbol;Acc:HGNC:4962]								KEGG_ENDOCYTOSIS
5868	RAB5A	RAB5A, member RAS oncogene family [Source:HGNC Symbol;Acc:HGNC:9783]								KEGG_ENDOCYTOSIS
8853	ASAP2	ArfGAP with SH3 domain, ankyrin repeat and PH domain 2 [Source:HGNC Symbol;Acc:HGNC:2721]								KEGG_ENDOCYTOSIS
5869	RAB5B	RAB5B, member RAS oncogene family [Source:HGNC Symbol;Acc:HGNC:9784]								KEGG_ENDOCYTOSIS
11311	VPS45	vacuolar protein sorting 45 homolog [Source:HGNC Symbol;Acc:HGNC:14579]								KEGG_ENDOCYTOSIS
116983	ACAP3	ArfGAP with coiled-coil, ankyrin repeat and PH domains 3 [Source:HGNC Symbol;Acc:HGNC:16754]								KEGG_ENDOCYTOSIS
23362	PSD3	pleckstrin and Sec7 domain containing 3 [Source:HGNC Symbol;Acc:HGNC:19093]								KEGG_ENDOCYTOSIS
23527	ACAP2	ArfGAP with coiled-coil, ankyrin repeat and PH domains 2 [Source:HGNC Symbol;Acc:HGNC:16469]								KEGG_ENDOCYTOSIS
25978	CHMP2B	charged multivesicular body protein 2B [Source:HGNC Symbol;Acc:HGNC:24537]								KEGG_ENDOCYTOSIS
26119	LDLRAP1	low density lipoprotein receptor adaptor protein 1 [Source:HGNC Symbol;Acc:HGNC:18640]								KEGG_ENDOCYTOSIS
26286	ARFGAP3	ADP ribosylation factor GTPase activating protein 3 [Source:HGNC Symbol;Acc:HGNC:661]								KEGG_ENDOCYTOSIS
30011	SH3KBP1	SH3 domain containing kinase binding protein 1 [Source:HGNC Symbol;Acc:HGNC:13867]								KEGG_ENDOCYTOSIS
30846	EHD2	EH domain containing 2 [Source:HGNC Symbol;Acc:HGNC:3243]								KEGG_ENDOCYTOSIS
64411	ARAP3	ArfGAP with RhoGAP domain, ankyrin repeat and PH domain 3 [Source:HGNC Symbol;Acc:HGNC:24097]								KEGG_ENDOCYTOSIS
6455	SH3GL1	SH3 domain containing GRB2 like 1, endophilin A2 [Source:HGNC Symbol;Acc:HGNC:10830]								KEGG_ENDOCYTOSIS
79720	VPS37B	VPS37B subunit of ESCRT-I [Source:HGNC Symbol;Acc:HGNC:25754]								KEGG_ENDOCYTOSIS
80223	RAB11FIP1	RAB11 family interacting protein 1 [Source:HGNC Symbol;Acc:HGNC:30265]								KEGG_ENDOCYTOSIS
92421	CHMP4C	charged multivesicular body protein 4C [Source:HGNC Symbol;Acc:HGNC:30599]								KEGG_ENDOCYTOSIS
9815	GIT2	GIT ArfGAP 2 [Source:HGNC Symbol;Acc:HGNC:4273]								KEGG_ENDOCYTOSIS
790	CAD	carbamoyl-phosphate synthetase 2, aspartate transcarbamylase, and dihydroorotase [Source:HGNC Symbol;Acc:HGNC:1424]									KEGG_PYRIMIDINE_METABOLISM
1890	TYMP	thymidine phosphorylase [Source:HGNC Symbol;Acc:HGNC:3148]									KEGG_PYRIMIDINE_METABOLISM
7371	UCK2	uridine-cytidine kinase 2 [Source:HGNC Symbol;Acc:HGNC:12562]									KEGG_PYRIMIDINE_METABOLISM
7378	UPP1	uridine phosphorylase 1 [Source:HGNC Symbol;Acc:HGNC:12576]									KEGG_PYRIMIDINE_METABOLISM
978	CDA	cytidine deaminase [Source:HGNC Symbol;Acc:HGNC:1712]									KEGG_PYRIMIDINE_METABOLISM
1723	DHODH	dihydroorotate dehydrogenase (quinone) [Source:HGNC Symbol;Acc:HGNC:2867]									KEGG_PYRIMIDINE_METABOLISM
1854	DUT	deoxyuridine triphosphatase [Source:HGNC Symbol;Acc:HGNC:3078]									KEGG_PYRIMIDINE_METABOLISM
50808	AK3	adenylate kinase 3 [Source:HGNC Symbol;Acc:HGNC:17376]									KEGG_PYRIMIDINE_METABOLISM
11261	CHP1	calcineurin like EF-hand protein 1 [Source:HGNC Symbol;Acc:HGNC:17433]										KEGG_ALZHEIMERS_DISEASE		KEGG_AXON_GUIDANCE
5530	PPP3CA	protein phosphatase 3 catalytic subunit alpha [Source:HGNC Symbol;Acc:HGNC:9314]										KEGG_ALZHEIMERS_DISEASE		KEGG_AXON_GUIDANCE
5331	PLCB3	phospholipase C beta 3 [Source:HGNC Symbol;Acc:HGNC:9056]										KEGG_ALZHEIMERS_DISEASE
6390	SDHB	succinate dehydrogenase complex iron sulfur subunit B [Source:HGNC Symbol;Acc:HGNC:10681]										KEGG_ALZHEIMERS_DISEASE
6391	SDHC	succinate dehydrogenase complex subunit C [Source:HGNC Symbol;Acc:HGNC:10682]										KEGG_ALZHEIMERS_DISEASE
29796	UQCR10	ubiquinol-cytochrome c reductase, complex III subunit X [Source:HGNC Symbol;Acc:HGNC:30863]										KEGG_ALZHEIMERS_DISEASE
4696	NDUFA3	NADH:ubiquinone oxidoreductase subunit A3 [Source:HGNC Symbol;Acc:HGNC:7686]										KEGG_ALZHEIMERS_DISEASE
4698	NDUFA5	NADH:ubiquinone oxidoreductase subunit A5 [Source:HGNC Symbol;Acc:HGNC:7688]										KEGG_ALZHEIMERS_DISEASE
4702	NDUFA8	NADH:ubiquinone oxidoreductase subunit A8 [Source:HGNC Symbol;Acc:HGNC:7692]										KEGG_ALZHEIMERS_DISEASE
4706	NDUFAB1	NADH:ubiquinone oxidoreductase subunit AB1 [Source:HGNC Symbol;Acc:HGNC:7694]										KEGG_ALZHEIMERS_DISEASE
4707	NDUFB1	NADH:ubiquinone oxidoreductase subunit B1 [Source:HGNC Symbol;Acc:HGNC:7695]										KEGG_ALZHEIMERS_DISEASE
4717	NDUFC1	NADH:ubiquinone oxidoreductase subunit C1 [Source:HGNC Symbol;Acc:HGNC:7705]										KEGG_ALZHEIMERS_DISEASE
4718	NDUFC2	NADH:ubiquinone oxidoreductase subunit C2 [Source:HGNC Symbol;Acc:HGNC:7706]										KEGG_ALZHEIMERS_DISEASE
4720	NDUFS2	NADH:ubiquinone oxidoreductase core subunit S2 [Source:HGNC Symbol;Acc:HGNC:7708]										KEGG_ALZHEIMERS_DISEASE
4722	NDUFS3	NADH:ubiquinone oxidoreductase core subunit S3 [Source:HGNC Symbol;Acc:HGNC:7710]										KEGG_ALZHEIMERS_DISEASE
4728	NDUFS8	NADH:ubiquinone oxidoreductase core subunit S8 [Source:HGNC Symbol;Acc:HGNC:7715]										KEGG_ALZHEIMERS_DISEASE
498	ATP5F1A	ATP synthase F1 subunit alpha [Source:HGNC Symbol;Acc:HGNC:823]										KEGG_ALZHEIMERS_DISEASE
514	ATP5F1E	ATP synthase F1 subunit epsilon [Source:HGNC Symbol;Acc:HGNC:838]										KEGG_ALZHEIMERS_DISEASE
539	ATP5PO	ATP synthase peripheral stalk subunit OSCP [Source:HGNC Symbol;Acc:HGNC:850]										KEGG_ALZHEIMERS_DISEASE
2597	GAPDH	glyceraldehyde-3-phosphate dehydrogenase [Source:HGNC Symbol;Acc:HGNC:4141]										KEGG_ALZHEIMERS_DISEASE
823	CAPN1	calpain 1 [Source:HGNC Symbol;Acc:HGNC:1476]										KEGG_ALZHEIMERS_DISEASE
840	CASP7	caspase 7 [Source:HGNC Symbol;Acc:HGNC:1508]										KEGG_ALZHEIMERS_DISEASE
102	ADAM10	ADAM metallopeptidase domain 10 [Source:HGNC Symbol;Acc:HGNC:188]										KEGG_ALZHEIMERS_DISEASE
22926	ATF6	activating transcription factor 6 [Source:HGNC Symbol;Acc:HGNC:791]										KEGG_ALZHEIMERS_DISEASE
351	APP	amyloid beta precursor protein [Source:HGNC Symbol;Acc:HGNC:620]										KEGG_ALZHEIMERS_DISEASE
9451	EIF2AK3	eukaryotic translation initiation factor 2 alpha kinase 3 [Source:HGNC Symbol;Acc:HGNC:3255]										KEGG_ALZHEIMERS_DISEASE
2770	GNAI1	G protein subunit alpha i1 [Source:HGNC Symbol;Acc:HGNC:4384]											KEGG_TIGHT_JUNCTION	KEGG_AXON_GUIDANCE					KEGG_LEUKOCYTE_TRANSENDOTHELIAL_MIGRATION
1366	CLDN7	claudin 7 [Source:HGNC Symbol;Acc:HGNC:2049]											KEGG_TIGHT_JUNCTION						KEGG_LEUKOCYTE_TRANSENDOTHELIAL_MIGRATION
5515	PPP2CA	protein phosphatase 2 catalytic subunit alpha [Source:HGNC Symbol;Acc:HGNC:9299]											KEGG_TIGHT_JUNCTION
5519	PPP2R1B	protein phosphatase 2 scaffold subunit Abeta [Source:HGNC Symbol;Acc:HGNC:9303]											KEGG_TIGHT_JUNCTION
5580	PRKCD	protein kinase C delta [Source:HGNC Symbol;Acc:HGNC:9399]											KEGG_TIGHT_JUNCTION
3993	LLGL2	LLGL scribble cell polarity complex component 2 [Source:HGNC Symbol;Acc:HGNC:6629]											KEGG_TIGHT_JUNCTION
5520	PPP2R2A	protein phosphatase 2 regulatory subunit Balpha [Source:HGNC Symbol;Acc:HGNC:9304]											KEGG_TIGHT_JUNCTION
5865	RAB3B	RAB3B, member RAS oncogene family [Source:HGNC Symbol;Acc:HGNC:9778]											KEGG_TIGHT_JUNCTION
64398	MPP5	membrane palmitoylated protein 5 [Source:HGNC Symbol;Acc:HGNC:18669]											KEGG_TIGHT_JUNCTION
6709	SPTAN1	spectrin alpha, non-erythrocytic 1 [Source:HGNC Symbol;Acc:HGNC:11273]											KEGG_TIGHT_JUNCTION
8531	YBX3	Y-box binding protein 3 [Source:HGNC Symbol;Acc:HGNC:2428]											KEGG_TIGHT_JUNCTION
9223	MAGI1	membrane associated guanylate kinase, WW and PDZ domain containing 1 [Source:HGNC Symbol;Acc:HGNC:946]											KEGG_TIGHT_JUNCTION
4773	NFATC2	nuclear factor of activated T cells 2 [Source:HGNC Symbol;Acc:HGNC:7776]												KEGG_AXON_GUIDANCE
3897	L1CAM	L1 cell adhesion molecule [Source:HGNC Symbol;Acc:HGNC:6470]												KEGG_AXON_GUIDANCE
1808	DPYSL2	dihydropyrimidinase like 2 [Source:HGNC Symbol;Acc:HGNC:3014]												KEGG_AXON_GUIDANCE
1969	EPHA2	EPH receptor A2 [Source:HGNC Symbol;Acc:HGNC:3386]												KEGG_AXON_GUIDANCE
2048	EPHB2	EPH receptor B2 [Source:HGNC Symbol;Acc:HGNC:3393]												KEGG_AXON_GUIDANCE
2050	EPHB4	EPH receptor B4 [Source:HGNC Symbol;Acc:HGNC:3395]												KEGG_AXON_GUIDANCE
22885	ABLIM3	actin binding LIM protein family member 3 [Source:HGNC Symbol;Acc:HGNC:29132]												KEGG_AXON_GUIDANCE
3983	ABLIM1	actin binding LIM protein 1 [Source:HGNC Symbol;Acc:HGNC:78]												KEGG_AXON_GUIDANCE
5361	PLXNA1	plexin A1 [Source:HGNC Symbol;Acc:HGNC:9099]												KEGG_AXON_GUIDANCE
56896	DPYSL5	dihydropyrimidinase like 5 [Source:HGNC Symbol;Acc:HGNC:20637]												KEGG_AXON_GUIDANCE
57522	SRGAP1	SLIT-ROBO Rho GTPase activating protein 1 [Source:HGNC Symbol;Acc:HGNC:17382]												KEGG_AXON_GUIDANCE
5998	RGS3	regulator of G protein signaling 3 [Source:HGNC Symbol;Acc:HGNC:9999]												KEGG_AXON_GUIDANCE
7869	SEMA3B	semaphorin 3B [Source:HGNC Symbol;Acc:HGNC:10724]												KEGG_AXON_GUIDANCE
8482	SEMA7A	semaphorin 7A (John Milton Hagen blood group) [Source:HGNC Symbol;Acc:HGNC:10741]												KEGG_AXON_GUIDANCE
6382	SDC1	syndecan 1 [Source:HGNC Symbol;Acc:HGNC:10658]													KEGG_ECM_RECEPTOR_INTERACTION
1605	DAG1	dystroglycan 1 [Source:HGNC Symbol;Acc:HGNC:2666]													KEGG_ECM_RECEPTOR_INTERACTION
960	CD44	CD44 molecule (Indian blood group) [Source:HGNC Symbol;Acc:HGNC:1681]													KEGG_ECM_RECEPTOR_INTERACTION
3161	HMMR	hyaluronan mediated motility receptor [Source:HGNC Symbol;Acc:HGNC:5012]													KEGG_ECM_RECEPTOR_INTERACTION
3339	HSPG2	heparan sulfate proteoglycan 2 [Source:HGNC Symbol;Acc:HGNC:5273]													KEGG_ECM_RECEPTOR_INTERACTION
961	CD47	CD47 molecule [Source:HGNC Symbol;Acc:HGNC:1682]													KEGG_ECM_RECEPTOR_INTERACTION
3099	HK2	hexokinase 2 [Source:HGNC Symbol;Acc:HGNC:4923]														KEGG_AMINO_SUGAR_AND_NUCLEOTIDE_SUGAR_METABOLISM					KEGG_INSULIN_SIGNALING_PATHWAY
55276	PGM2	phosphoglucomutase 2 [Source:HGNC Symbol;Acc:HGNC:8906]														KEGG_AMINO_SUGAR_AND_NUCLEOTIDE_SUGAR_METABOLISM
2673	GFPT1	glutamine--fructose-6-phosphate transaminase 1 [Source:HGNC Symbol;Acc:HGNC:4241]														KEGG_AMINO_SUGAR_AND_NUCLEOTIDE_SUGAR_METABOLISM
2585	GALK2	galactokinase 2 [Source:HGNC Symbol;Acc:HGNC:4119]														KEGG_AMINO_SUGAR_AND_NUCLEOTIDE_SUGAR_METABOLISM
2592	GALT	galactose-1-phosphate uridylyltransferase [Source:HGNC Symbol;Acc:HGNC:4135]														KEGG_AMINO_SUGAR_AND_NUCLEOTIDE_SUGAR_METABOLISM
10007	GNPDA1	glucosamine-6-phosphate deaminase 1 [Source:HGNC Symbol;Acc:HGNC:4417]														KEGG_AMINO_SUGAR_AND_NUCLEOTIDE_SUGAR_METABOLISM
10020	GNE	glucosamine (UDP-N-acetyl)-2-epimerase/N-acetylmannosamine kinase [Source:HGNC Symbol;Acc:HGNC:23657]														KEGG_AMINO_SUGAR_AND_NUCLEOTIDE_SUGAR_METABOLISM
1727	CYB5R3	cytochrome b5 reductase 3 [Source:HGNC Symbol;Acc:HGNC:2873]														KEGG_AMINO_SUGAR_AND_NUCLEOTIDE_SUGAR_METABOLISM
51005	AMDHD2	amidohydrolase domain containing 2 [Source:HGNC Symbol;Acc:HGNC:24262]														KEGG_AMINO_SUGAR_AND_NUCLEOTIDE_SUGAR_METABOLISM
51706	CYB5R1	cytochrome b5 reductase 1 [Source:HGNC Symbol;Acc:HGNC:13397]														KEGG_AMINO_SUGAR_AND_NUCLEOTIDE_SUGAR_METABOLISM
54187	NANS	N-acetylneuraminate synthase [Source:HGNC Symbol;Acc:HGNC:19237]														KEGG_AMINO_SUGAR_AND_NUCLEOTIDE_SUGAR_METABOLISM
55577	NAGK	N-acetylglucosamine kinase [Source:HGNC Symbol;Acc:HGNC:17174]														KEGG_AMINO_SUGAR_AND_NUCLEOTIDE_SUGAR_METABOLISM
6675	UAP1	UDP-N-acetylglucosamine pyrophosphorylase 1 [Source:HGNC Symbol;Acc:HGNC:12457]														KEGG_AMINO_SUGAR_AND_NUCLEOTIDE_SUGAR_METABOLISM
991	CDC20	cell division cycle 20 [Source:HGNC Symbol;Acc:HGNC:1723]															KEGG_UBIQUITIN_MEDIATED_PROTEOLYSIS	KEGG_CELL_CYCLE
51465	UBE2J1	ubiquitin conjugating enzyme E2 J1 [Source:HGNC Symbol;Acc:HGNC:17598]															KEGG_UBIQUITIN_MEDIATED_PROTEOLYSIS
27339	PRPF19	pre-mRNA processing factor 19 [Source:HGNC Symbol;Acc:HGNC:17896]															KEGG_UBIQUITIN_MEDIATED_PROTEOLYSIS
8450	CUL4B	cullin 4B [Source:HGNC Symbol;Acc:HGNC:2555]															KEGG_UBIQUITIN_MEDIATED_PROTEOLYSIS
10075	HUWE1	HECT, UBA and WWE domain containing E3 ubiquitin protein ligase 1 [Source:HGNC Symbol;Acc:HGNC:30892]															KEGG_UBIQUITIN_MEDIATED_PROTEOLYSIS
11065	UBE2C	ubiquitin conjugating enzyme E2 C [Source:HGNC Symbol;Acc:HGNC:15937]															KEGG_UBIQUITIN_MEDIATED_PROTEOLYSIS
26232	FBXO2	F-box protein 2 [Source:HGNC Symbol;Acc:HGNC:13581]															KEGG_UBIQUITIN_MEDIATED_PROTEOLYSIS
26272	FBXO4	F-box protein 4 [Source:HGNC Symbol;Acc:HGNC:13583]															KEGG_UBIQUITIN_MEDIATED_PROTEOLYSIS
4281	MID1	midline 1 [Source:HGNC Symbol;Acc:HGNC:7095]															KEGG_UBIQUITIN_MEDIATED_PROTEOLYSIS
54926	UBE2R2	ubiquitin conjugating enzyme E2 R2 [Source:HGNC Symbol;Acc:HGNC:19907]															KEGG_UBIQUITIN_MEDIATED_PROTEOLYSIS
7321	UBE2D1	ubiquitin conjugating enzyme E2 D1 [Source:HGNC Symbol;Acc:HGNC:12474]															KEGG_UBIQUITIN_MEDIATED_PROTEOLYSIS
7324	UBE2E1	ubiquitin conjugating enzyme E2 E1 [Source:HGNC Symbol;Acc:HGNC:12477]															KEGG_UBIQUITIN_MEDIATED_PROTEOLYSIS
7328	UBE2H	ubiquitin conjugating enzyme E2 H [Source:HGNC Symbol;Acc:HGNC:12484]															KEGG_UBIQUITIN_MEDIATED_PROTEOLYSIS
7334	UBE2N	ubiquitin conjugating enzyme E2 N [Source:HGNC Symbol;Acc:HGNC:12492]															KEGG_UBIQUITIN_MEDIATED_PROTEOLYSIS
7337	UBE3A	ubiquitin protein ligase E3A [Source:HGNC Symbol;Acc:HGNC:12496]															KEGG_UBIQUITIN_MEDIATED_PROTEOLYSIS
84447	SYVN1	synoviolin 1 [Source:HGNC Symbol;Acc:HGNC:20738]															KEGG_UBIQUITIN_MEDIATED_PROTEOLYSIS
9820	CUL7	cullin 7 [Source:HGNC Symbol;Acc:HGNC:21024]															KEGG_UBIQUITIN_MEDIATED_PROTEOLYSIS
5934	RBL2	RB transcriptional corepressor like 2 [Source:HGNC Symbol;Acc:HGNC:9894]																KEGG_CELL_CYCLE
5347	PLK1	polo like kinase 1 [Source:HGNC Symbol;Acc:HGNC:9077]																KEGG_CELL_CYCLE
4173	MCM4	minichromosome maintenance complex component 4 [Source:HGNC Symbol;Acc:HGNC:6947]																KEGG_CELL_CYCLE
4175	MCM6	minichromosome maintenance complex component 6 [Source:HGNC Symbol;Acc:HGNC:6949]																KEGG_CELL_CYCLE
23594	ORC6	origin recognition complex subunit 6 [Source:HGNC Symbol;Acc:HGNC:17151]																KEGG_CELL_CYCLE
23595	ORC3	origin recognition complex subunit 3 [Source:HGNC Symbol;Acc:HGNC:8489]																KEGG_CELL_CYCLE
4999	ORC2	origin recognition complex subunit 2 [Source:HGNC Symbol;Acc:HGNC:8488]																KEGG_CELL_CYCLE
5000	ORC4	origin recognition complex subunit 4 [Source:HGNC Symbol;Acc:HGNC:8490]																KEGG_CELL_CYCLE
8318	CDC45	cell division cycle 45 [Source:HGNC Symbol;Acc:HGNC:1739]																KEGG_CELL_CYCLE
1500	CTNND1	catenin delta 1 [Source:HGNC Symbol;Acc:HGNC:2515]																	KEGG_LEUKOCYTE_TRANSENDOTHELIAL_MIGRATION
4267	CD99	CD99 molecule (Xg blood group) [Source:HGNC Symbol;Acc:HGNC:7082]																	KEGG_LEUKOCYTE_TRANSENDOTHELIAL_MIGRATION
90952	ESAM	endothelial cell adhesion molecule [Source:HGNC Symbol;Acc:HGNC:17474]																	KEGG_LEUKOCYTE_TRANSENDOTHELIAL_MIGRATION
1535	CYBA	cytochrome b-245 alpha chain [Source:HGNC Symbol;Acc:HGNC:2577]																	KEGG_LEUKOCYTE_TRANSENDOTHELIAL_MIGRATION
114049	BUD23	BUD23 rRNA methyltransferase and ribosome maturation factor [Source:HGNC Symbol;Acc:HGNC:16405]																		KEGG_SELENOAMINO_ACID_METABOLISM
55798	METTL2B	methyltransferase like 2B [Source:HGNC Symbol;Acc:HGNC:18272]																		KEGG_SELENOAMINO_ACID_METABOLISM
60487	TRMT11	tRNA methyltransferase 11 homolog [Source:HGNC Symbol;Acc:HGNC:21080]																		KEGG_SELENOAMINO_ACID_METABOLISM
1491	CTH	cystathionine gamma-lyase [Source:HGNC Symbol;Acc:HGNC:2501]																		KEGG_SELENOAMINO_ACID_METABOLISM
191	AHCY	adenosylhomocysteinase [Source:HGNC Symbol;Acc:HGNC:343]																		KEGG_SELENOAMINO_ACID_METABOLISM
27430	MAT2B	methionine adenosyltransferase 2B [Source:HGNC Symbol;Acc:HGNC:6905]																		KEGG_SELENOAMINO_ACID_METABOLISM
4144	MAT2A	methionine adenosyltransferase 2A [Source:HGNC Symbol;Acc:HGNC:6904]																		KEGG_SELENOAMINO_ACID_METABOLISM
92935	MARS2	methionyl-tRNA synthetase 2, mitochondrial [Source:HGNC Symbol;Acc:HGNC:25133]																		KEGG_SELENOAMINO_ACID_METABOLISM
5770	PTPN1	protein tyrosine phosphatase non-receptor type 1 [Source:HGNC Symbol;Acc:HGNC:9642]																			KEGG_INSULIN_SIGNALING_PATHWAY
5567	PRKACB	protein kinase cAMP-activated catalytic subunit beta [Source:HGNC Symbol;Acc:HGNC:9381]																			KEGG_INSULIN_SIGNALING_PATHWAY
5106	PCK2	phosphoenolpyruvate carboxykinase 2, mitochondrial [Source:HGNC Symbol;Acc:HGNC:8725]																			KEGG_INSULIN_SIGNALING_PATHWAY
3667	IRS1	insulin receptor substrate 1 [Source:HGNC Symbol;Acc:HGNC:6125]																			KEGG_INSULIN_SIGNALING_PATHWAY
8660	IRS2	insulin receptor substrate 2 [Source:HGNC Symbol;Acc:HGNC:6126]																			KEGG_INSULIN_SIGNALING_PATHWAY
5562	PRKAA1	protein kinase AMP-activated catalytic subunit alpha 1 [Source:HGNC Symbol;Acc:HGNC:9376]																			KEGG_INSULIN_SIGNALING_PATHWAY
51422	PRKAG2	protein kinase AMP-activated non-catalytic subunit gamma 2 [Source:HGNC Symbol;Acc:HGNC:9386]																			KEGG_INSULIN_SIGNALING_PATHWAY
6199	RPS6KB2	ribosomal protein S6 kinase B2 [Source:HGNC Symbol;Acc:HGNC:10437]																			KEGG_INSULIN_SIGNALING_PATHWAY
6009	RHEB	Ras homolog, mTORC1 binding [Source:HGNC Symbol;Acc:HGNC:10011]																			KEGG_INSULIN_SIGNALING_PATHWAY
5834	PYGB	glycogen phosphorylase B [Source:HGNC Symbol;Acc:HGNC:9723]																			KEGG_INSULIN_SIGNALING_PATHWAY
5836	PYGL	glycogen phosphorylase L [Source:HGNC Symbol;Acc:HGNC:9725]																			KEGG_INSULIN_SIGNALING_PATHWAY
23265	EXOC7	exocyst complex component 7 [Source:HGNC Symbol;Acc:HGNC:23214]																			KEGG_INSULIN_SIGNALING_PATHWAY
23433	RHOQ	ras homolog family member Q [Source:HGNC Symbol;Acc:HGNC:17736]																			KEGG_INSULIN_SIGNALING_PATHWAY
3991	LIPE	lipase E, hormone sensitive type [Source:HGNC Symbol;Acc:HGNC:6621]																			KEGG_INSULIN_SIGNALING_PATHWAY
217	ALDH2	aldehyde dehydrogenase 2 family member [Source:HGNC Symbol;Acc:HGNC:404]																				KEGG_ARGININE_AND_PROLINE_METABOLISM
219	ALDH1B1	aldehyde dehydrogenase 1 family member B1 [Source:HGNC Symbol;Acc:HGNC:407]																				KEGG_ARGININE_AND_PROLINE_METABOLISM
2805	GOT1	glutamic-oxaloacetic transaminase 1 [Source:HGNC Symbol;Acc:HGNC:4432]																				KEGG_ARGININE_AND_PROLINE_METABOLISM
2744	GLS	glutaminase [Source:HGNC Symbol;Acc:HGNC:4331]																				KEGG_ARGININE_AND_PROLINE_METABOLISM
2752	GLUL	glutamate-ammonia ligase [Source:HGNC Symbol;Acc:HGNC:4341]																				KEGG_ARGININE_AND_PROLINE_METABOLISM
8659	ALDH4A1	aldehyde dehydrogenase 4 family member A1 [Source:HGNC Symbol;Acc:HGNC:406]																				KEGG_ARGININE_AND_PROLINE_METABOLISM
4129	MAOB	monoamine oxidase B [Source:HGNC Symbol;Acc:HGNC:6834]																				KEGG_ARGININE_AND_PROLINE_METABOLISM
6723	SRM	spermidine synthase [Source:HGNC Symbol;Acc:HGNC:11296]																				KEGG_ARGININE_AND_PROLINE_METABOLISM
4953	ODC1	ornithine decarboxylase 1 [Source:HGNC Symbol;Acc:HGNC:8109]																				KEGG_ARGININE_AND_PROLINE_METABOLISM
1152	CKB	creatine kinase B [Source:HGNC Symbol;Acc:HGNC:1991]																				KEGG_ARGININE_AND_PROLINE_METABOLISM
1159	CKMT1B	creatine kinase, mitochondrial 1B [Source:HGNC Symbol;Acc:HGNC:1995]																				KEGG_ARGININE_AND_PROLINE_METABOLISM
4942	OAT	ornithine aminotransferase [Source:HGNC Symbol;Acc:HGNC:8091]																				KEGG_ARGININE_AND_PROLINE_METABOLISM
5832	ALDH18A1	aldehyde dehydrogenase 18 family member A1 [Source:HGNC Symbol;Acc:HGNC:9722]																				KEGG_ARGININE_AND_PROLINE_METABOLISM
5819	NECTIN2	nectin cell adhesion molecule 2 [Source:HGNC Symbol;Acc:HGNC:9707]
2241	FER	FER tyrosine kinase [Source:HGNC Symbol;Acc:HGNC:3655]
4008	LMO7	LIM domain 7 [Source:HGNC Symbol;Acc:HGNC:6646]
293	SLC25A6	solute carrier family 25 member 6 [Source:HGNC Symbol;Acc:HGNC:10992]
5481	PPID	peptidylprolyl isomerase D [Source:HGNC Symbol;Acc:HGNC:9257]
2876	GPX1	glutathione peroxidase 1 [Source:HGNC Symbol;Acc:HGNC:4553]
7052	TGM2	transglutaminase 2 [Source:HGNC Symbol;Acc:HGNC:11778]
1606	DGKA	diacylglycerol kinase alpha [Source:HGNC Symbol;Acc:HGNC:2849]
1609	DGKQ	diacylglycerol kinase theta [Source:HGNC Symbol;Acc:HGNC:2856]
8760	CDS2	CDP-diacylglycerol synthase 2 [Source:HGNC Symbol;Acc:HGNC:1801]
10554	AGPAT1	1-acylglycerol-3-phosphate O-acyltransferase 1 [Source:HGNC Symbol;Acc:HGNC:324]
10555	AGPAT2	1-acylglycerol-3-phosphate O-acyltransferase 2 [Source:HGNC Symbol;Acc:HGNC:325]
129642	MBOAT2	membrane bound O-acyltransferase domain containing 2 [Source:HGNC Symbol;Acc:HGNC:25193]
154141	MBOAT1	membrane bound O-acyltransferase domain containing 1 [Source:HGNC Symbol;Acc:HGNC:21579]
84803	GPAT3	glycerol-3-phosphate acyltransferase 3 [Source:HGNC Symbol;Acc:HGNC:28157]
54947	LPCAT2	lysophosphatidylcholine acyltransferase 2 [Source:HGNC Symbol;Acc:HGNC:26032]
1119	CHKA	choline kinase alpha [Source:HGNC Symbol;Acc:HGNC:1937]
23761	PISD	phosphatidylserine decarboxylase [Source:HGNC Symbol;Acc:HGNC:8999]
5833	PCYT2	phosphate cytidylyltransferase 2, ethanolamine [Source:HGNC Symbol;Acc:HGNC:8756]
9926	LPGAT1	lysophosphatidylglycerol acyltransferase 1 [Source:HGNC Symbol;Acc:HGNC:28985]
22943	DKK1	dickkopf WNT signaling pathway inhibitor 1 [Source:HGNC Symbol;Acc:HGNC:2891]
23002	DAAM1	dishevelled associated activator of morphogenesis 1 [Source:HGNC Symbol;Acc:HGNC:18142]
8061	FOSL1	FOS like 1, AP-1 transcription factor subunit [Source:HGNC Symbol;Acc:HGNC:13718]
81839	VANGL1	VANGL planar cell polarity protein 1 [Source:HGNC Symbol;Acc:HGNC:15512]
8607	RUVBL1	RuvB like AAA ATPase 1 [Source:HGNC Symbol;Acc:HGNC:10474]
1962	EHHADH	enoyl-CoA hydratase and 3-hydroxyacyl CoA dehydrogenase [Source:HGNC Symbol;Acc:HGNC:3247]
3030	HADHA	hydroxyacyl-CoA dehydrogenase trifunctional multienzyme complex subunit alpha [Source:HGNC Symbol;Acc:HGNC:4801]
38	ACAT1	acetyl-CoA acetyltransferase 1 [Source:HGNC Symbol;Acc:HGNC:93]
10157	AASS	aminoadipate-semialdehyde synthase [Source:HGNC Symbol;Acc:HGNC:17366]
5351	PLOD1	procollagen-lysine,2-oxoglutarate 5-dioxygenase 1 [Source:HGNC Symbol;Acc:HGNC:9081]
54904	NSD3	nuclear receptor binding SET domain protein 3 [Source:HGNC Symbol;Acc:HGNC:12767]
60496	AASDHPPT	aminoadipate-semialdehyde dehydrogenase-phosphopantetheinyl transferase [Source:HGNC Symbol;Acc:HGNC:14235]
80854	SETD7	SET domain containing 7, histone lysine methyltransferase [Source:HGNC Symbol;Acc:HGNC:30412]
8985	PLOD3	procollagen-lysine,2-oxoglutarate 5-dioxygenase 3 [Source:HGNC Symbol;Acc:HGNC:9083]
27068	PPA2	inorganic pyrophosphatase 2 [Source:HGNC Symbol;Acc:HGNC:28883]
521	ATP5ME	ATP synthase membrane subunit e [Source:HGNC Symbol;Acc:HGNC:846]
5464	PPA1	inorganic pyrophosphatase 1 [Source:HGNC Symbol;Acc:HGNC:9226]
10327	AKR1A1	aldo-keto reductase family 1 member A1 [Source:HGNC Symbol;Acc:HGNC:380]
220	ALDH1A3	aldehyde dehydrogenase 1 family member A3 [Source:HGNC Symbol;Acc:HGNC:409]
221	ALDH3B1	aldehyde dehydrogenase 3 family member B1 [Source:HGNC Symbol;Acc:HGNC:410]
5211	PFKL	phosphofructokinase, liver type [Source:HGNC Symbol;Acc:HGNC:8876]
5213	PFKM	phosphofructokinase, muscle [Source:HGNC Symbol;Acc:HGNC:8877]
230	ALDOC	aldolase, fructose-bisphosphate C [Source:HGNC Symbol;Acc:HGNC:418]
7915	ALDH5A1	aldehyde dehydrogenase 5 family member A1 [Source:HGNC Symbol;Acc:HGNC:408]
56954	NIT2	nitrilase family member 2 [Source:HGNC Symbol;Acc:HGNC:29878]
113026	PLCD3	phospholipase C delta 3 [Source:HGNC Symbol;Acc:HGNC:9061]
5333	PLCD1	phospholipase C delta 1 [Source:HGNC Symbol;Acc:HGNC:9060]
3612	IMPA1	inositol monophosphatase 1 [Source:HGNC Symbol;Acc:HGNC:6050]
3613	IMPA2	inositol monophosphatase 2 [Source:HGNC Symbol;Acc:HGNC:6051]
3628	INPP1	inositol polyphosphate-1-phosphatase [Source:HGNC Symbol;Acc:HGNC:6071]
5297	PI4KA	phosphatidylinositol 4-kinase alpha [Source:HGNC Symbol;Acc:HGNC:8983]
5298	PI4KB	phosphatidylinositol 4-kinase beta [Source:HGNC Symbol;Acc:HGNC:8984]
26007	TKFC	triokinase and FMN cyclase [Source:HGNC Symbol;Acc:HGNC:24552]
9252	RPS6KA5	ribosomal protein S6 kinase A5 [Source:HGNC Symbol;Acc:HGNC:10434]
6197	RPS6KA3	ribosomal protein S6 kinase A3 [Source:HGNC Symbol;Acc:HGNC:10432]
4217	MAP3K5	mitogen-activated protein kinase kinase kinase 5 [Source:HGNC Symbol;Acc:HGNC:6857]
5606	MAP2K3	mitogen-activated protein kinase kinase 3 [Source:HGNC Symbol;Acc:HGNC:6843]
1848	DUSP6	dual specificity phosphatase 6 [Source:HGNC Symbol;Acc:HGNC:3072]
5495	PPM1B	protein phosphatase, Mg2+/Mn2+ dependent 1B [Source:HGNC Symbol;Acc:HGNC:9276]
57551	TAOK1	TAO kinase 1 [Source:HGNC Symbol;Acc:HGNC:29259]
51690	LSM7	LSM7 homolog, U6 small nuclear RNA and mRNA degradation associated [Source:HGNC Symbol;Acc:HGNC:20470]
3329	HSPD1	heat shock protein family D (Hsp60) member 1 [Source:HGNC Symbol;Acc:HGNC:5261]
10200	MPHOSPH6	M-phase phosphoprotein 6 [Source:HGNC Symbol;Acc:HGNC:7214]
118460	EXOSC6	exosome component 6 [Source:HGNC Symbol;Acc:HGNC:19055]
167227	DCP2	decapping mRNA 2 [Source:HGNC Symbol;Acc:HGNC:24452]
23404	EXOSC2	exosome component 2 [Source:HGNC Symbol;Acc:HGNC:17097]
5073	PARN	poly(A)-specific ribonuclease [Source:HGNC Symbol;Acc:HGNC:8609]
51010	EXOSC3	exosome component 3 [Source:HGNC Symbol;Acc:HGNC:17944]
51013	EXOSC1	exosome component 1 [Source:HGNC Symbol;Acc:HGNC:17286]
5393	EXOSC9	exosome component 9 [Source:HGNC Symbol;Acc:HGNC:9137]
84186	ZCCHC7	zinc finger CCHC-type containing 7 [Source:HGNC Symbol;Acc:HGNC:26209]
4685	NCAM2	neural cell adhesion molecule 2 [Source:HGNC Symbol;Acc:HGNC:7657]
1001	CDH3	cadherin 3 [Source:HGNC Symbol;Acc:HGNC:1762]
1462	VCAN	versican [Source:HGNC Symbol;Acc:HGNC:2464]
214	ALCAM	activated leukocyte cell adhesion molecule [Source:HGNC Symbol;Acc:HGNC:400]
2734	GLG1	golgi glycoprotein 1 [Source:HGNC Symbol;Acc:HGNC:4316]
80381	CD276	CD276 molecule [Source:HGNC Symbol;Acc:HGNC:19137]
9019	MPZL1	myelin protein zero like 1 [Source:HGNC Symbol;Acc:HGNC:7226]
5551	PRF1	perforin 1 [Source:HGNC Symbol;Acc:HGNC:9360]
1525	CXADR	CXADR Ig-like cell adhesion molecule [Source:HGNC Symbol;Acc:HGNC:2559]
10907	TXNL4A	thioredoxin like 4A [Source:HGNC Symbol;Acc:HGNC:30551]
11338	U2AF2	U2 small nuclear RNA auxiliary factor 2 [Source:HGNC Symbol;Acc:HGNC:23156]
3178	HNRNPA1	heterogeneous nuclear ribonucleoprotein A1 [Source:HGNC Symbol;Acc:HGNC:5031]
4809	SNU13	small nuclear ribonucleoprotein 13 [Source:HGNC Symbol;Acc:HGNC:7819]
5093	PCBP1	poly(rC) binding protein 1 [Source:HGNC Symbol;Acc:HGNC:8647]
51340	CRNKL1	crooked neck pre-mRNA splicing factor 1 [Source:HGNC Symbol;Acc:HGNC:15762]
6626	SNRPA	small nuclear ribonucleoprotein polypeptide A [Source:HGNC Symbol;Acc:HGNC:11151]
6633	SNRPD2	small nuclear ribonucleoprotein D2 polypeptide [Source:HGNC Symbol;Acc:HGNC:11159]
6635	SNRPE	small nuclear ribonucleoprotein polypeptide E [Source:HGNC Symbol;Acc:HGNC:11161]
6636	SNRPF	small nuclear ribonucleoprotein polypeptide F [Source:HGNC Symbol;Acc:HGNC:11162]
7307	U2AF1	U2 small nuclear RNA auxiliary factor 1 [Source:HGNC Symbol;Acc:HGNC:12453]
7919	DDX39B	DExD-box helicase 39B [Source:HGNC Symbol;Acc:HGNC:13917]
8175	SF3A2	splicing factor 3a subunit 2 [Source:HGNC Symbol;Acc:HGNC:10766]
84321	THOC3	THO complex 3 [Source:HGNC Symbol;Acc:HGNC:19072]
9879	DDX46	DEAD-box helicase 46 [Source:HGNC Symbol;Acc:HGNC:18681]
4000	LMNA	lamin A/C [Source:HGNC Symbol;Acc:HGNC:6636]
1829	DSG2	desmoglein 2 [Source:HGNC Symbol;Acc:HGNC:3049]
6810	STX4	syntaxin 4 [Source:HGNC Symbol;Acc:HGNC:11439]
10490	VTI1B	vesicle transport through interaction with t-SNAREs 1B [Source:HGNC Symbol;Acc:HGNC:17793]
23673	STX12	syntaxin 12 [Source:HGNC Symbol;Acc:HGNC:11430]
8417	STX7	syntaxin 7 [Source:HGNC Symbol;Acc:HGNC:11442]
8673	VAMP8	vesicle associated membrane protein 8 [Source:HGNC Symbol;Acc:HGNC:12647]
8674	VAMP4	vesicle associated membrane protein 4 [Source:HGNC Symbol;Acc:HGNC:12645]
9341	VAMP3	vesicle associated membrane protein 3 [Source:HGNC Symbol;Acc:HGNC:12644]
9554	SEC22B	SEC22 homolog B, vesicle trafficking protein [Source:HGNC Symbol;Acc:HGNC:10700]
9570	GOSR2	golgi SNAP receptor complex member 2 [Source:HGNC Symbol;Acc:HGNC:4431]
6472	SHMT2	serine hydroxymethyltransferase 2 [Source:HGNC Symbol;Acc:HGNC:10852]
23464	GCAT	glycine C-acetyltransferase [Source:HGNC Symbol;Acc:HGNC:4188]
26227	PHGDH	phosphoglycerate dehydrogenase [Source:HGNC Symbol;Acc:HGNC:8923]
29968	PSAT1	phosphoserine aminotransferase 1 [Source:HGNC Symbol;Acc:HGNC:19129]
55349	CHDH	choline dehydrogenase [Source:HGNC Symbol;Acc:HGNC:24288]
5723	PSPH	phosphoserine phosphatase [Source:HGNC Symbol;Acc:HGNC:9577]
100507436	MICA	MHC class I polypeptide-related sequence A [Source:HGNC Symbol;Acc:HGNC:7090]
80328	ULBP2	UL16 binding protein 2 [Source:HGNC Symbol;Acc:HGNC:14894]
3417	IDH1	isocitrate dehydrogenase (NADP(+)) 1 [Source:HGNC Symbol;Acc:HGNC:5382]
2539	G6PD	glucose-6-phosphate dehydrogenase [Source:HGNC Symbol;Acc:HGNC:4057]
2953	GSTT2	glutathione S-transferase theta 2 (gene/pseudogene) [Source:HGNC Symbol;Acc:HGNC:4642]
4257	MGST1	microsomal glutathione S-transferase 1 [Source:HGNC Symbol;Acc:HGNC:7061]
2730	GCLM	glutamate-cysteine ligase modifier subunit [Source:HGNC Symbol;Acc:HGNC:4312]
2936	GSR	glutathione-disulfide reductase [Source:HGNC Symbol;Acc:HGNC:4623]
79017	GGCT	gamma-glutamylcyclotransferase [Source:HGNC Symbol;Acc:HGNC:21705]
4804	NGFR	nerve growth factor receptor [Source:HGNC Symbol;Acc:HGNC:7809]
3032	HADHB	hydroxyacyl-CoA dehydrogenase trifunctional multienzyme complex subunit beta [Source:HGNC Symbol;Acc:HGNC:4803]
2180	ACSL1	acyl-CoA synthetase long chain family member 1 [Source:HGNC Symbol;Acc:HGNC:3569]
51703	ACSL5	acyl-CoA synthetase long chain family member 5 [Source:HGNC Symbol;Acc:HGNC:16526]
1374	CPT1A	carnitine palmitoyltransferase 1A [Source:HGNC Symbol;Acc:HGNC:2328]
5019	OXCT1	3-oxoacid CoA-transferase 1 [Source:HGNC Symbol;Acc:HGNC:8527]
65985	AACS	acetoacetyl-CoA synthetase [Source:HGNC Symbol;Acc:HGNC:21298]
1787	TRDMT1	tRNA aspartic acid methyltransferase 1 [Source:HGNC Symbol;Acc:HGNC:2977]
4507	MTAP	methylthioadenosine phosphorylase [Source:HGNC Symbol;Acc:HGNC:7413]
3978	LIG1	DNA ligase 1 [Source:HGNC Symbol;Acc:HGNC:6598]
142	PARP1	poly(ADP-ribose) polymerase 1 [Source:HGNC Symbol;Acc:HGNC:270]
252969	NEIL2	nei like DNA glycosylase 2 [Source:HGNC Symbol;Acc:HGNC:18956]
328	APEX1	apurinic/apyrimidinic endodeoxyribonuclease 1 [Source:HGNC Symbol;Acc:HGNC:587]
4595	MUTYH	mutY DNA glycosylase [Source:HGNC Symbol;Acc:HGNC:7527]
4913	NTHL1	nth like DNA glycosylase 1 [Source:HGNC Symbol;Acc:HGNC:8028]
5423	POLB	DNA polymerase beta [Source:HGNC Symbol;Acc:HGNC:9174]
5984	RFC4	replication factor C subunit 4 [Source:HGNC Symbol;Acc:HGNC:9972]
2072	ERCC4	ERCC excision repair 4, endonuclease catalytic subunit [Source:HGNC Symbol;Acc:HGNC:3436]
404672	GTF2H5	general transcription factor IIH subunit 5 [Source:HGNC Symbol;Acc:HGNC:21157]
5886	RAD23A	RAD23 homolog A, nucleotide excision repair protein [Source:HGNC Symbol;Acc:HGNC:9812]
5887	RAD23B	RAD23 homolog B, nucleotide excision repair protein [Source:HGNC Symbol;Acc:HGNC:9813]
587	BCAT2	branched chain amino acid transaminase 2 [Source:HGNC Symbol;Acc:HGNC:977]
56922	MCCC1	methylcrotonoyl-CoA carboxylase 1 [Source:HGNC Symbol;Acc:HGNC:6936]
4199	ME1	malic enzyme 1 [Source:HGNC Symbol;Acc:HGNC:6983]
6319	SCD	stearoyl-CoA desaturase [Source:HGNC Symbol;Acc:HGNC:10571]
79966	SCD5	stearoyl-CoA desaturase 5 [Source:HGNC Symbol;Acc:HGNC:21088]
1622	DBI	diazepam binding inhibitor, acyl-CoA binding protein [Source:HGNC Symbol;Acc:HGNC:2690]
2171	FABP5	fatty acid binding protein 5 [Source:HGNC Symbol;Acc:HGNC:3560]
166929	SGMS2	sphingomyelin synthase 2 [Source:HGNC Symbol;Acc:HGNC:28395]
259230	SGMS1	sphingomyelin synthase 1 [Source:HGNC Symbol;Acc:HGNC:29799]
6610	SMPD2	sphingomyelin phosphodiesterase 2 [Source:HGNC Symbol;Acc:HGNC:11121]
81537	SGPP1	sphingosine-1-phosphate phosphatase 1 [Source:HGNC Symbol;Acc:HGNC:17720]
8879	SGPL1	sphingosine-1-phosphate lyase 1 [Source:HGNC Symbol;Acc:HGNC:10817]
9517	SPTLC2	serine palmitoyltransferase long chain base subunit 2 [Source:HGNC Symbol;Acc:HGNC:11278]
4191	MDH2	malate dehydrogenase 2 [Source:HGNC Symbol;Acc:HGNC:6971]
8801	SUCLG2	succinate-CoA ligase GDP-forming subunit beta [Source:HGNC Symbol;Acc:HGNC:11450]
481	ATP1B1	ATPase Na+/K+ transporting subunit beta 1 [Source:HGNC Symbol;Acc:HGNC:804]
4282	MIF	macrophage migration inhibitory factor [Source:HGNC Symbol;Acc:HGNC:7097]
90	ACVR1	activin A receptor type 1 [Source:HGNC Symbol;Acc:HGNC:171]
9765	ZFYVE16	zinc finger FYVE-type containing 16 [Source:HGNC Symbol;Acc:HGNC:20756]
843	CASP10	caspase 10 [Source:HGNC Symbol;Acc:HGNC:1500]
1676	DFFA	DNA fragmentation factor subunit alpha [Source:HGNC Symbol;Acc:HGNC:2772]
1677	DFFB	DNA fragmentation factor subunit beta [Source:HGNC Symbol;Acc:HGNC:2773]
2069	EREG	epiregulin [Source:HGNC Symbol;Acc:HGNC:3443]
23586	DDX58	DExD/H-box helicase 58 [Source:HGNC Symbol;Acc:HGNC:19102]
340061	STING1	stimulator of interferon response cGAMP interactor 1 [Source:HGNC Symbol;Acc:HGNC:27962]
3606	IL18	interleukin 18 [Source:HGNC Symbol;Acc:HGNC:5986]
51094	ADIPOR1	adiponectin receptor 1 [Source:HGNC Symbol;Acc:HGNC:24040]
55501	CHST12	carbohydrate sulfotransferase 12 [Source:HGNC Symbol;Acc:HGNC:17423]
6817	SULT1A1	sulfotransferase family 1A member 1 [Source:HGNC Symbol;Acc:HGNC:11453]
51520	LARS1	leucyl-tRNA synthetase 1 [Source:HGNC Symbol;Acc:HGNC:6512]
10056	FARSB	phenylalanyl-tRNA synthetase subunit beta [Source:HGNC Symbol;Acc:HGNC:17800]
23438	HARS2	histidyl-tRNA synthetase 2, mitochondrial [Source:HGNC Symbol;Acc:HGNC:4817]
3735	KARS1	lysyl-tRNA synthetase 1 [Source:HGNC Symbol;Acc:HGNC:6215]
79731	NARS2	asparaginyl-tRNA synthetase 2, mitochondrial [Source:HGNC Symbol;Acc:HGNC:26274]
80222	TARS2	threonyl-tRNA synthetase 2, mitochondrial [Source:HGNC Symbol;Acc:HGNC:30740]
10892	MALT1	MALT1 paracaspase [Source:HGNC Symbol;Acc:HGNC:6819]
118788	PIK3AP1	phosphoinositide-3-kinase adaptor protein 1 [Source:HGNC Symbol;Acc:HGNC:30034]
377677	CA13	carbonic anhydrase 13 [Source:HGNC Symbol;Acc:HGNC:14914]
767	CA8	carbonic anhydrase 8 [Source:HGNC Symbol;Acc:HGNC:1382]
347733	TUBB2B	tubulin beta 2B class IIb [Source:HGNC Symbol;Acc:HGNC:30829]
7280	TUBB2A	tubulin beta 2A class IIa [Source:HGNC Symbol;Acc:HGNC:12412]
84790	TUBA1C	tubulin alpha 1c [Source:HGNC Symbol;Acc:HGNC:20768]
4691	NCL	nucleolin [Source:HGNC Symbol;Acc:HGNC:7667]
23324	MAN2B2	mannosidase alpha class 2B member 2 [Source:HGNC Symbol;Acc:HGNC:29623]
2519	FUCA2	alpha-L-fucosidase 2 [Source:HGNC Symbol;Acc:HGNC:4008]
65108	MARCKSL1	MARCKS like 1 [Source:HGNC Symbol;Acc:HGNC:7142]
6742	SSBP1	single stranded DNA binding protein 1 [Source:HGNC Symbol;Acc:HGNC:11317]
4323	MMP14	matrix metallopeptidase 14 [Source:HGNC Symbol;Acc:HGNC:7160]
2632	GBE1	1,4-alpha-glucan branching enzyme 1 [Source:HGNC Symbol;Acc:HGNC:4180]
283209	PGM2L1	phosphoglucomutase 2 like 1 [Source:HGNC Symbol;Acc:HGNC:20898]
215	ABCD1	ATP binding cassette subfamily D member 1 [Source:HGNC Symbol;Acc:HGNC:61]
10005	ACOT8	acyl-CoA thioesterase 8 [Source:HGNC Symbol;Acc:HGNC:15919]
11264	PXMP4	peroxisomal membrane protein 4 [Source:HGNC Symbol;Acc:HGNC:15920]
1384	CRAT	carnitine O-acetyltransferase [Source:HGNC Symbol;Acc:HGNC:2342]
5827	PXMP2	peroxisomal membrane protein 2 [Source:HGNC Symbol;Acc:HGNC:9716]
5340	PLG	plasminogen [Source:HGNC Symbol;Acc:HGNC:9071]
2152	F3	coagulation factor III, tissue factor [Source:HGNC Symbol;Acc:HGNC:3541]
2153	F5	coagulation factor V [Source:HGNC Symbol;Acc:HGNC:3542]
462	SERPINC1	serpin family C member 1 [Source:HGNC Symbol;Acc:HGNC:775]
5104	SERPINA5	serpin family A member 5 [Source:HGNC Symbol;Acc:HGNC:8723]
5329	PLAUR	plasminogen activator, urokinase receptor [Source:HGNC Symbol;Acc:HGNC:9053]
1778	DYNC1H1	dynein cytoplasmic 1 heavy chain 1 [Source:HGNC Symbol;Acc:HGNC:2961]
1783	DYNC1LI2	dynein cytoplasmic 1 light intermediate chain 2 [Source:HGNC Symbol;Acc:HGNC:2966]
11332	ACOT7	acyl-CoA thioesterase 7 [Source:HGNC Symbol;Acc:HGNC:24157]
6652	SORD	sorbitol dehydrogenase [Source:HGNC Symbol;Acc:HGNC:11184]
4637	MYL6	myosin light chain 6 [Source:HGNC Symbol;Acc:HGNC:7587]
9826	ARHGEF11	Rho guanine nucleotide exchange factor 11 [Source:HGNC Symbol;Acc:HGNC:14580]
5621	PRNP	prion protein [Source:HGNC Symbol;Acc:HGNC:9449]
10197	PSME3	proteasome activator subunit 3 [Source:HGNC Symbol;Acc:HGNC:9570]
5720	PSME1	proteasome activator subunit 1 [Source:HGNC Symbol;Acc:HGNC:9568]
6891	TAP2	transporter 2, ATP binding cassette subfamily B member [Source:HGNC Symbol;Acc:HGNC:44]
3308	HSPA4	heat shock protein family A (Hsp70) member 4 [Source:HGNC Symbol;Acc:HGNC:5237]
567	B2M	beta-2-microglobulin [Source:HGNC Symbol;Acc:HGNC:914]
55312	RFK	riboflavin kinase [Source:HGNC Symbol;Acc:HGNC:30324]
8644	AKR1C3	aldo-keto reductase family 1 member C3 [Source:HGNC Symbol;Acc:HGNC:386]
2052	EPHX1	epoxide hydrolase 1 [Source:HGNC Symbol;Acc:HGNC:3401]
29785	CYP2S1	cytochrome P450 family 2 subfamily S member 1 [Source:HGNC Symbol;Acc:HGNC:15654]
11227	GALNT5	polypeptide N-acetylgalactosaminyltransferase 5 [Source:HGNC Symbol;Acc:HGNC:4127]
51809	GALNT7	polypeptide N-acetylgalactosaminyltransferase 7 [Source:HGNC Symbol;Acc:HGNC:4129]
55568	GALNT10	polypeptide N-acetylgalactosaminyltransferase 10 [Source:HGNC Symbol;Acc:HGNC:19873]
9334	B4GALT5	beta-1,4-galactosyltransferase 5 [Source:HGNC Symbol;Acc:HGNC:928]
10010	TANK	TRAF family member associated NFKB activator [Source:HGNC Symbol;Acc:HGNC:11562]
55593	OTUD5	OTU deubiquitinase 5 [Source:HGNC Symbol;Acc:HGNC:25402]
9636	ISG15	ISG15 ubiquitin like modifier [Source:HGNC Symbol;Acc:HGNC:4053]
5698	PSMB9	proteasome 20S subunit beta 9 [Source:HGNC Symbol;Acc:HGNC:9546]
5699	PSMB10	proteasome 20S subunit beta 10 [Source:HGNC Symbol;Acc:HGNC:9538]
5717	PSMD11	proteasome 26S subunit, non-ATPase 11 [Source:HGNC Symbol;Acc:HGNC:9556]
4854	NOTCH3	notch receptor 3 [Source:HGNC Symbol;Acc:HGNC:7883]
151636	DTX3L	deltex E3 ubiquitin ligase 3L [Source:HGNC Symbol;Acc:HGNC:30323]
8650	NUMB	NUMB endocytic adaptor protein [Source:HGNC Symbol;Acc:HGNC:8060]
9253	NUMBL	NUMB like endocytic adaptor protein [Source:HGNC Symbol;Acc:HGNC:8061]
2788	GNG7	G protein subunit gamma 7 [Source:HGNC Symbol;Acc:HGNC:4410]
64132	XYLT2	xylosyltransferase 2 [Source:HGNC Symbol;Acc:HGNC:15517]
113189	CHST14	carbohydrate sulfotransferase 14 [Source:HGNC Symbol;Acc:HGNC:24464]
2137	EXTL3	exostosin like glycosyltransferase 3 [Source:HGNC Symbol;Acc:HGNC:3518]
26035	GLCE	glucuronic acid epimerase [Source:HGNC Symbol;Acc:HGNC:17855]
51715	RAB23	RAB23, member RAS oncogene family [Source:HGNC Symbol;Acc:HGNC:14263]
1371	CPOX	coproporphyrinogen oxidase [Source:HGNC Symbol;Acc:HGNC:2321]
210	ALAD	aminolevulinate dehydratase [Source:HGNC Symbol;Acc:HGNC:395]
644	BLVRA	biliverdin reductase A [Source:HGNC Symbol;Acc:HGNC:1062]
645	BLVRB	biliverdin reductase B [Source:HGNC Symbol;Acc:HGNC:1063]
4048	LTA4H	leukotriene A4 hydrolase [Source:HGNC Symbol;Acc:HGNC:6710]
80142	PTGES2	prostaglandin E synthase 2 [Source:HGNC Symbol;Acc:HGNC:17822]
874	CBR3	carbonyl reductase 3 [Source:HGNC Symbol;Acc:HGNC:1549]
4923	NTSR1	neurotensin receptor 1 [Source:HGNC Symbol;Acc:HGNC:8039]
10058	ABCB6	ATP binding cassette subfamily B member 6 (Langereis blood group) [Source:HGNC Symbol;Acc:HGNC:47]
1244	ABCC2	ATP binding cassette subfamily C member 2 [Source:HGNC Symbol;Acc:HGNC:53]
81888	HYI	hydroxypyruvate isomerase (putative) [Source:HGNC Symbol;Acc:HGNC:26948]
1595	CYP51A1	cytochrome P450 family 51 subfamily A member 1 [Source:HGNC Symbol;Acc:HGNC:2649]
6646	SOAT1	sterol O-acyltransferase 1 [Source:HGNC Symbol;Acc:HGNC:11177]
23710	GABARAPL1	GABA type A receptor associated protein like 1 [Source:HGNC Symbol;Acc:HGNC:4068]
64422	ATG3	autophagy related 3 [Source:HGNC Symbol;Acc:HGNC:20962]
6728	SRP19	signal recognition particle 19 [Source:HGNC Symbol;Acc:HGNC:11300]
6734	SRPRA	SRP receptor subunit alpha [Source:HGNC Symbol;Acc:HGNC:11307]
440138	ALG11	ALG11 alpha-1,2-mannosyltransferase [Source:HGNC Symbol;Acc:HGNC:32456]
54344	DPM3	dolichyl-phosphate mannosyltransferase subunit 3, regulatory [Source:HGNC Symbol;Acc:HGNC:3007]
85365	ALG2	ALG2 alpha-1,3/1,6-mannosyltransferase [Source:HGNC Symbol;Acc:HGNC:23159]
641	BLM	BLM RecQ like helicase [Source:HGNC Symbol;Acc:HGNC:1058]
3015	H2AZ1	H2A.Z variant histone 1 [Source:HGNC Symbol;Acc:HGNC:4741]
317772	H2AC21	H2A clustered histone 21 [Source:HGNC Symbol;Acc:HGNC:20508]
6737	TRIM21	tripartite motif containing 21 [Source:HGNC Symbol;Acc:HGNC:11312]
6738	RO60	Ro60, Y RNA binding protein [Source:HGNC Symbol;Acc:HGNC:11313]
6741	SSB	small RNA binding exonuclease protection factor La [Source:HGNC Symbol;Acc:HGNC:11316]
55914	ERBIN	erbb2 interacting protein [Source:HGNC Symbol;Acc:HGNC:15842]
10479	SLC9A6	solute carrier family 9 member A6 [Source:HGNC Symbol;Acc:HGNC:11079]
9180	OSMR	oncostatin M receptor [Source:HGNC Symbol;Acc:HGNC:8507]
161742	SPRED1	sprouty related EVH1 domain containing 1 [Source:HGNC Symbol;Acc:HGNC:20249]
51330	TNFRSF12A	TNF receptor superfamily member 12A [Source:HGNC Symbol;Acc:HGNC:18152]
80301	PLEKHO2	pleckstrin homology domain containing O2 [Source:HGNC Symbol;Acc:HGNC:30026]
8784	TNFRSF18	TNF receptor superfamily member 18 [Source:HGNC Symbol;Acc:HGNC:11914]
2150	F2RL1	F2R like trypsin receptor 1 [Source:HGNC Symbol;Acc:HGNC:3538]
125963	OR1M1	olfactory receptor family 1 subfamily M member 1 [Source:HGNC Symbol;Acc:HGNC:8220]
54884	RETSAT	retinol saturase [Source:HGNC Symbol;Acc:HGNC:25991]
51181	DCXR	dicarbonyl and L-xylulose reductase [Source:HGNC Symbol;Acc:HGNC:18985]
10678	B3GNT2	UDP-GlcNAc:betaGal beta-1,3-N-acetylglucosaminyltransferase 2 [Source:HGNC Symbol;Acc:HGNC:15629]
3172	HNF4A	hepatocyte nuclear factor 4 alpha [Source:HGNC Symbol;Acc:HGNC:5024]
7064	THOP1	thimet oligopeptidase 1 [Source:HGNC Symbol;Acc:HGNC:11793]
8836	GGH	gamma-glutamyl hydrolase [Source:HGNC Symbol;Acc:HGNC:4248]
1	A1BG	alpha-1-B glycoprotein [Source:HGNC Symbol;Acc:HGNC:5]
10013	HDAC6	histone deacetylase 6 [Source:HGNC Symbol;Acc:HGNC:14064]
100131187	TSTD1	thiosulfate sulfurtransferase like domain containing 1 [Source:HGNC Symbol;Acc:HGNC:35410]
10042	HMGXB4	HMG-box containing 4 [Source:HGNC Symbol;Acc:HGNC:5003]
10051	SMC4	structural maintenance of chromosomes 4 [Source:HGNC Symbol;Acc:HGNC:14013]
10052	GJC1	gap junction protein gamma 1 [Source:HGNC Symbol;Acc:HGNC:4280]
100526783	ARPIN-AP3S2	ARPIN-AP3S2 readthrough [Source:HGNC Symbol;Acc:HGNC:38824]
100534593	STX16-NPEPL1	STX16-NPEPL1 readthrough (NMD candidate) [Source:HGNC Symbol;Acc:HGNC:41993]
10061	ABCF2	ATP binding cassette subfamily F member 2 [Source:HGNC Symbol;Acc:HGNC:71]
10066	SCAMP2	secretory carrier membrane protein 2 [Source:HGNC Symbol;Acc:HGNC:10564]
10112	KIF20A	kinesin family member 20A [Source:HGNC Symbol;Acc:HGNC:9787]
10116	FEM1B	fem-1 homolog B [Source:HGNC Symbol;Acc:HGNC:3649]
10120	ACTR1B	actin related protein 1B [Source:HGNC Symbol;Acc:HGNC:168]
10123	ARL4C	ADP ribosylation factor like GTPase 4C [Source:HGNC Symbol;Acc:HGNC:698]
10131	TRAP1	TNF receptor associated protein 1 [Source:HGNC Symbol;Acc:HGNC:16264]
10133	OPTN	optineurin [Source:HGNC Symbol;Acc:HGNC:17142]
10134	BCAP31	B cell receptor associated protein 31 [Source:HGNC Symbol;Acc:HGNC:16695]
10147	SUGP2	SURP and G-patch domain containing 2 [Source:HGNC Symbol;Acc:HGNC:18641]
10150	MBNL2	muscleblind like splicing regulator 2 [Source:HGNC Symbol;Acc:HGNC:16746]
10153	CEBPZ	CCAAT enhancer binding protein zeta [Source:HGNC Symbol;Acc:HGNC:24218]
10155	TRIM28	tripartite motif containing 28 [Source:HGNC Symbol;Acc:HGNC:16384]
10160	FARP1	FERM, ARH/RhoGEF and pleckstrin domain protein 1 [Source:HGNC Symbol;Acc:HGNC:3591]
10171	RCL1	RNA terminal phosphate cyclase like 1 [Source:HGNC Symbol;Acc:HGNC:17687]
10174	SORBS3	sorbin and SH3 domain containing 3 [Source:HGNC Symbol;Acc:HGNC:30907]
10196	PRMT3	protein arginine methyltransferase 3 [Source:HGNC Symbol;Acc:HGNC:30163]
10199	MPHOSPH10	M-phase phosphoprotein 10 [Source:HGNC Symbol;Acc:HGNC:7213]
10212	DDX39A	DExD-box helicase 39A [Source:HGNC Symbol;Acc:HGNC:17821]
10217	CTDSPL	CTD small phosphatase like [Source:HGNC Symbol;Acc:HGNC:16890]
10221	TRIB1	tribbles pseudokinase 1 [Source:HGNC Symbol;Acc:HGNC:16891]
10227	MFSD10	major facilitator superfamily domain containing 10 [Source:HGNC Symbol;Acc:HGNC:16894]
10236	HNRNPR	heterogeneous nuclear ribonucleoprotein R [Source:HGNC Symbol;Acc:HGNC:5047]
10241	CALCOCO2	calcium binding and coiled-coil domain 2 [Source:HGNC Symbol;Acc:HGNC:29912]
10243	GPHN	gephyrin [Source:HGNC Symbol;Acc:HGNC:15465]
10247	RIDA	reactive intermediate imine deaminase A homolog [Source:HGNC Symbol;Acc:HGNC:16897]
10250	SRRM1	serine and arginine repetitive matrix 1 [Source:HGNC Symbol;Acc:HGNC:16638]
10256	CNKSR1	connector enhancer of kinase suppressor of Ras 1 [Source:HGNC Symbol;Acc:HGNC:19700]
10314	LANCL1	LanC like 1 [Source:HGNC Symbol;Acc:HGNC:6508]
10328	EMC8	ER membrane protein complex subunit 8 [Source:HGNC Symbol;Acc:HGNC:7864]
10360	NPM3	nucleophosmin/nucleoplasmin 3 [Source:HGNC Symbol;Acc:HGNC:7931]
10399	RACK1	receptor for activated C kinase 1 [Source:HGNC Symbol;Acc:HGNC:4399]
10435	CDC42EP2	CDC42 effector protein 2 [Source:HGNC Symbol;Acc:HGNC:16263]
10440	TIMM17A	translocase of inner mitochondrial membrane 17A [Source:HGNC Symbol;Acc:HGNC:17315]
10444	ZER1	zyg-11 related cell cycle regulator [Source:HGNC Symbol;Acc:HGNC:30960]
10460	TACC3	transforming acidic coiled-coil containing protein 3 [Source:HGNC Symbol;Acc:HGNC:11524]
10475	TRIM38	tripartite motif containing 38 [Source:HGNC Symbol;Acc:HGNC:10059]
10484	SEC23A	Sec23 homolog A, COPII coat complex component [Source:HGNC Symbol;Acc:HGNC:10701]
10486	CAP2	cyclase associated actin cytoskeleton regulatory protein 2 [Source:HGNC Symbol;Acc:HGNC:20039]
10487	CAP1	cyclase associated actin cytoskeleton regulatory protein 1 [Source:HGNC Symbol;Acc:HGNC:20040]
10491	CRTAP	cartilage associated protein [Source:HGNC Symbol;Acc:HGNC:2379]
10498	CARM1	coactivator associated arginine methyltransferase 1 [Source:HGNC Symbol;Acc:HGNC:23393]
10514	MYBBP1A	MYB binding protein 1a [Source:HGNC Symbol;Acc:HGNC:7546]
10529	NEBL	nebulette [Source:HGNC Symbol;Acc:HGNC:16932]
10534	ZNRD2	zinc ribbon domain containing 2 [Source:HGNC Symbol;Acc:HGNC:11328]
10541	ANP32B	acidic nuclear phosphoprotein 32 family member B [Source:HGNC Symbol;Acc:HGNC:16677]
10553	HTATIP2	HIV-1 Tat interactive protein 2 [Source:HGNC Symbol;Acc:HGNC:16637]
10565	ARFGEF1	ADP ribosylation factor guanine nucleotide exchange factor 1 [Source:HGNC Symbol;Acc:HGNC:15772]
10570	DPYSL4	dihydropyrimidinase like 4 [Source:HGNC Symbol;Acc:HGNC:3016]
10574	CCT7	chaperonin containing TCP1 subunit 7 [Source:HGNC Symbol;Acc:HGNC:1622]
10575	CCT4	chaperonin containing TCP1 subunit 4 [Source:HGNC Symbol;Acc:HGNC:1617]
10576	CCT2	chaperonin containing TCP1 subunit 2 [Source:HGNC Symbol;Acc:HGNC:1615]
10607	TBL3	transducin beta like 3 [Source:HGNC Symbol;Acc:HGNC:11587]
10611	PDLIM5	PDZ and LIM domain 5 [Source:HGNC Symbol;Acc:HGNC:17468]
10618	TGOLN2	trans-golgi network protein 2 [Source:HGNC Symbol;Acc:HGNC:15450]
10625	IVNS1ABP	influenza virus NS1A binding protein [Source:HGNC Symbol;Acc:HGNC:16951]
1063	CENPF	centromere protein F [Source:HGNC Symbol;Acc:HGNC:1857]
10643	IGF2BP3	insulin like growth factor 2 mRNA binding protein 3 [Source:HGNC Symbol;Acc:HGNC:28868]
10763	NES	nestin [Source:HGNC Symbol;Acc:HGNC:7756]
10776	ARPP19	cAMP regulated phosphoprotein 19 [Source:HGNC Symbol;Acc:HGNC:16967]
10783	NEK6	NIMA related kinase 6 [Source:HGNC Symbol;Acc:HGNC:7749]
10785	WDR4	WD repeat domain 4 [Source:HGNC Symbol;Acc:HGNC:12756]
10794	ZNF460	zinc finger protein 460 [Source:HGNC Symbol;Acc:HGNC:21628]
10802	SEC24A	SEC24 homolog A, COPII coat complex component [Source:HGNC Symbol;Acc:HGNC:10703]
10809	STARD10	StAR related lipid transfer domain containing 10 [Source:HGNC Symbol;Acc:HGNC:10666]
10813	UTP14A	UTP14A small subunit processome component [Source:HGNC Symbol;Acc:HGNC:10665]
10845	CLPX	caseinolytic mitochondrial matrix peptidase chaperone subunit X [Source:HGNC Symbol;Acc:HGNC:2088]
10848	PPP1R13L	protein phosphatase 1 regulatory subunit 13 like [Source:HGNC Symbol;Acc:HGNC:18838]
10849	POLR1G	RNA polymerase I subunit G [Source:HGNC Symbol;Acc:HGNC:24219]
10856	RUVBL2	RuvB like AAA ATPase 2 [Source:HGNC Symbol;Acc:HGNC:10475]
10884	MRPS30	mitochondrial ribosomal protein S30 [Source:HGNC Symbol;Acc:HGNC:8769]
10885	WDR3	WD repeat domain 3 [Source:HGNC Symbol;Acc:HGNC:12755]
10916	MAGED2	MAGE family member D2 [Source:HGNC Symbol;Acc:HGNC:16353]
10953	TOMM34	translocase of outer mitochondrial membrane 34 [Source:HGNC Symbol;Acc:HGNC:15746]
10960	LMAN2	lectin, mannose binding 2 [Source:HGNC Symbol;Acc:HGNC:16986]
10969	EBNA1BP2	EBNA1 binding protein 2 [Source:HGNC Symbol;Acc:HGNC:15531]
10974	ADIRF	adipogenesis regulatory factor [Source:HGNC Symbol;Acc:HGNC:24043]
10979	FERMT2	fermitin family member 2 [Source:HGNC Symbol;Acc:HGNC:15767]
11020	IFT27	intraflagellar transport 27 [Source:HGNC Symbol;Acc:HGNC:18626]
11030	RBPMS	RNA binding protein, mRNA processing factor [Source:HGNC Symbol;Acc:HGNC:19097]
1104	RCC1	regulator of chromosome condensation 1 [Source:HGNC Symbol;Acc:HGNC:1913]
11054	OGFR	opioid growth factor receptor [Source:HGNC Symbol;Acc:HGNC:15768]
11056	DDX52	DExD-box helicase 52 [Source:HGNC Symbol;Acc:HGNC:20038]
110599583	EEF1AKMT4-ECE2	EEF1AKMT4-ECE2 readthrough [Source:HGNC Symbol;Acc:HGNC:53615]
11080	DNAJB4	DnaJ heat shock protein family (Hsp40) member B4 [Source:HGNC Symbol;Acc:HGNC:14886]
11100	HNRNPUL1	heterogeneous nuclear ribonucleoprotein U like 1 [Source:HGNC Symbol;Acc:HGNC:17011]
11102	RPP14	ribonuclease P/MRP subunit p14 [Source:HGNC Symbol;Acc:HGNC:30327]
11103	KRR1	KRR1 small subunit processome component homolog [Source:HGNC Symbol;Acc:HGNC:5176]
11113	CIT	citron rho-interacting serine/threonine kinase [Source:HGNC Symbol;Acc:HGNC:1985]
11130	ZWINT	ZW10 interacting kinetochore protein [Source:HGNC Symbol;Acc:HGNC:13195]
11165	NUDT3	nudix hydrolase 3 [Source:HGNC Symbol;Acc:HGNC:8050]
11171	STRAP	serine/threonine kinase receptor associated protein [Source:HGNC Symbol;Acc:HGNC:30796]
11177	BAZ1A	bromodomain adjacent to zinc finger domain 1A [Source:HGNC Symbol;Acc:HGNC:960]
11188	NISCH	nischarin [Source:HGNC Symbol;Acc:HGNC:18006]
11198	SUPT16H	SPT16 homolog, facilitates chromatin remodeling subunit [Source:HGNC Symbol;Acc:HGNC:11465]
11230	PRAF2	PRA1 domain family member 2 [Source:HGNC Symbol;Acc:HGNC:28911]
112464	CAVIN3	caveolae associated protein 3 [Source:HGNC Symbol;Acc:HGNC:9400]
11252	PACSIN2	protein kinase C and casein kinase substrate in neurons 2 [Source:HGNC Symbol;Acc:HGNC:8571]
112616	CMTM7	CKLF like MARVEL transmembrane domain containing 7 [Source:HGNC Symbol;Acc:HGNC:19178]
11269	DDX19B	DEAD-box helicase 19B [Source:HGNC Symbol;Acc:HGNC:2742]
112724	RDH13	retinol dehydrogenase 13 [Source:HGNC Symbol;Acc:HGNC:19978]
112840	WDR89	WD repeat domain 89 [Source:HGNC Symbol;Acc:HGNC:20489]
113146	AHNAK2	AHNAK nucleoprotein 2 [Source:HGNC Symbol;Acc:HGNC:20125]
113174	SAAL1	serum amyloid A like 1 [Source:HGNC Symbol;Acc:HGNC:25158]
113230	MISP3	MISP family member 3 [Source:HGNC Symbol;Acc:HGNC:26963]
113246	C12orf57	chromosome 12 open reading frame 57 [Source:HGNC Symbol;Acc:HGNC:29521]
11329	STK38	serine/threonine kinase 38 [Source:HGNC Symbol;Acc:HGNC:17847]
11335	CBX3	chromobox 3 [Source:HGNC Symbol;Acc:HGNC:1553]
11342	RNF13	ring finger protein 13 [Source:HGNC Symbol;Acc:HGNC:10057]
113444	SMIM12	small integral membrane protein 12 [Source:HGNC Symbol;Acc:HGNC:25154]
114794	ELFN2	extracellular leucine rich repeat and fibronectin type III domain containing 2 [Source:HGNC Symbol;Acc:HGNC:29396]
114823	LENG8	leukocyte receptor cluster member 8 [Source:HGNC Symbol;Acc:HGNC:15500]
114879	OSBPL5	oxysterol binding protein like 5 [Source:HGNC Symbol;Acc:HGNC:16392]
115098	CCDC124	coiled-coil domain containing 124 [Source:HGNC Symbol;Acc:HGNC:25171]
115106	HAUS1	HAUS augmin like complex subunit 1 [Source:HGNC Symbol;Acc:HGNC:25174]
115353	LRRC42	leucine rich repeat containing 42 [Source:HGNC Symbol;Acc:HGNC:28792]
115817	DHRS1	dehydrogenase/reductase 1 [Source:HGNC Symbol;Acc:HGNC:16445]
116238	TLCD1	TLC domain containing 1 [Source:HGNC Symbol;Acc:HGNC:25177]
116362	RBP7	retinol binding protein 7 [Source:HGNC Symbol;Acc:HGNC:30316]
116441	TM4SF18	transmembrane 4 L six family member 18 [Source:HGNC Symbol;Acc:HGNC:25181]
116496	NIBAN1	niban apoptosis regulator 1 [Source:HGNC Symbol;Acc:HGNC:16784]
116843	SLC18B1	solute carrier family 18 member B1 [Source:HGNC Symbol;Acc:HGNC:21573]
117145	THEM4	thioesterase superfamily member 4 [Source:HGNC Symbol;Acc:HGNC:17947]
117246	FTSJ3	FtsJ RNA 2'-O-methyltransferase 3 [Source:HGNC Symbol;Acc:HGNC:17136]
118	ADD1	adducin 1 [Source:HGNC Symbol;Acc:HGNC:243]
118426	BORCS5	BLOC-1 related complex subunit 5 [Source:HGNC Symbol;Acc:HGNC:17950]
118924	FRA10AC1	FRA10A associated CGG repeat 1 [Source:HGNC Symbol;Acc:HGNC:1162]
1191	CLU	clusterin [Source:HGNC Symbol;Acc:HGNC:2095]
119559	SFXN4	sideroflexin 4 [Source:HGNC Symbol;Acc:HGNC:16088]
120	ADD3	adducin 3 [Source:HGNC Symbol;Acc:HGNC:245]
1207	CLNS1A	chloride nucleotide-sensitive channel 1A [Source:HGNC Symbol;Acc:HGNC:2080]
121457	IKBIP	IKBKB interacting protein [Source:HGNC Symbol;Acc:HGNC:26430]
121642	ALKBH2	alkB homolog 2, alpha-ketoglutarate dependent dioxygenase [Source:HGNC Symbol;Acc:HGNC:32487]
122704	MRPL52	mitochondrial ribosomal protein L52 [Source:HGNC Symbol;Acc:HGNC:16655]
123879	DCUN1D3	defective in cullin neddylation 1 domain containing 3 [Source:HGNC Symbol;Acc:HGNC:28734]
124641	OVCA2	OVCA2 serine hydrolase domain containing [Source:HGNC Symbol;Acc:HGNC:24203]
124801	LSM12	LSM12 homolog [Source:HGNC Symbol;Acc:HGNC:26407]
125150	ZSWIM7	zinc finger SWIM-type containing 7 [Source:HGNC Symbol;Acc:HGNC:26993]
126119	JOSD2	Josephin domain containing 2 [Source:HGNC Symbol;Acc:HGNC:28853]
126298	IRGQ	immunity related GTPase Q [Source:HGNC Symbol;Acc:HGNC:24868]
126353	MISP	mitotic spindle positioning [Source:HGNC Symbol;Acc:HGNC:27000]
126410	CYP4F22	cytochrome P450 family 4 subfamily F member 22 [Source:HGNC Symbol;Acc:HGNC:26820]
1265	CNN2	calponin 2 [Source:HGNC Symbol;Acc:HGNC:2156]
126567	C2CD4C	C2 calcium dependent domain containing 4C [Source:HGNC Symbol;Acc:HGNC:29417]
1266	CNN3	calponin 3 [Source:HGNC Symbol;Acc:HGNC:2157]
127829	ARL8A	ADP ribosylation factor like GTPase 8A [Source:HGNC Symbol;Acc:HGNC:25192]
128061	C1orf131	chromosome 1 open reading frame 131 [Source:HGNC Symbol;Acc:HGNC:25332]
128338	DRAM2	DNA damage regulated autophagy modulator 2 [Source:HGNC Symbol;Acc:HGNC:28769]
128387	TATDN3	TatD DNase domain containing 3 [Source:HGNC Symbol;Acc:HGNC:27010]
130271	PLEKHH2	pleckstrin homology, MyTH4 and FERM domain containing H2 [Source:HGNC Symbol;Acc:HGNC:30506]
1305	COL13A1	collagen type XIII alpha 1 chain [Source:HGNC Symbol;Acc:HGNC:2190]
130507	UBR3	ubiquitin protein ligase E3 component n-recognin 3 [Source:HGNC Symbol;Acc:HGNC:30467]
131076	CCDC58	coiled-coil domain containing 58 [Source:HGNC Symbol;Acc:HGNC:31136]
131474	CHCHD4	coiled-coil-helix-coiled-coil-helix domain containing 4 [Source:HGNC Symbol;Acc:HGNC:26467]
131544	CRYBG3	crystallin beta-gamma domain containing 3 [Source:HGNC Symbol;Acc:HGNC:34427]
131566	DCBLD2	discoidin, CUB and LCCL domain containing 2 [Source:HGNC Symbol;Acc:HGNC:24627]
1317	SLC31A1	solute carrier family 31 member 1 [Source:HGNC Symbol;Acc:HGNC:11016]
132660	LIN54	lin-54 DREAM MuvB core complex component [Source:HGNC Symbol;Acc:HGNC:25397]
133686	NADK2	NAD kinase 2, mitochondrial [Source:HGNC Symbol;Acc:HGNC:26404]
134353	LSM11	LSM11, U7 small nuclear RNA associated [Source:HGNC Symbol;Acc:HGNC:30860]
134430	WDR36	WD repeat domain 36 [Source:HGNC Symbol;Acc:HGNC:30696]
134637	ADAT2	adenosine deaminase tRNA specific 2 [Source:HGNC Symbol;Acc:HGNC:21172]
134957	STXBP5	syntaxin binding protein 5 [Source:HGNC Symbol;Acc:HGNC:19665]
135228	CD109	CD109 molecule [Source:HGNC Symbol;Acc:HGNC:21685]
135293	PM20D2	peptidase M20 domain containing 2 [Source:HGNC Symbol;Acc:HGNC:21408]
137392	CIBAR1	CBY1 interacting BAR domain containing 1 [Source:HGNC Symbol;Acc:HGNC:30452]
137886	UBXN2B	UBX domain protein 2B [Source:HGNC Symbol;Acc:HGNC:27035]
138199	CARNMT1	carnosine N-methyltransferase 1 [Source:HGNC Symbol;Acc:HGNC:23435]
1382	CRABP2	cellular retinoic acid binding protein 2 [Source:HGNC Symbol;Acc:HGNC:2339]
138716	RPP25L	ribonuclease P/MRP subunit p25 like [Source:HGNC Symbol;Acc:HGNC:19909]
139231	FAM199X	family with sequence similarity 199, X-linked [Source:HGNC Symbol;Acc:HGNC:25195]
1396	CRIP1	cysteine rich protein 1 [Source:HGNC Symbol;Acc:HGNC:2360]
1397	CRIP2	cysteine rich protein 2 [Source:HGNC Symbol;Acc:HGNC:2361]
14	AAMP	angio associated migratory cell protein [Source:HGNC Symbol;Acc:HGNC:18]
140462	ASB9	ankyrin repeat and SOCS box containing 9 [Source:HGNC Symbol;Acc:HGNC:17184]
140576	S100A16	S100 calcium binding protein A16 [Source:HGNC Symbol;Acc:HGNC:20441]
140885	SIRPA	signal regulatory protein alpha [Source:HGNC Symbol;Acc:HGNC:9662]
1428	CRYM	crystallin mu [Source:HGNC Symbol;Acc:HGNC:2418]
143098	MPP7	membrane palmitoylated protein 7 [Source:HGNC Symbol;Acc:HGNC:26542]
143888	POGLUT3	protein O-glucosyltransferase 3 [Source:HGNC Symbol;Acc:HGNC:28496]
145173	B3GLCT	beta 3-glucosyltransferase [Source:HGNC Symbol;Acc:HGNC:20207]
145482	PTGR2	prostaglandin reductase 2 [Source:HGNC Symbol;Acc:HGNC:20149]
1464	CSPG4	chondroitin sulfate proteoglycan 4 [Source:HGNC Symbol;Acc:HGNC:2466]
1465	CSRP1	cysteine and glycine rich protein 1 [Source:HGNC Symbol;Acc:HGNC:2469]
1466	CSRP2	cysteine and glycine rich protein 2 [Source:HGNC Symbol;Acc:HGNC:2470]
146691	TOM1L2	target of myb1 like 2 membrane trafficking protein [Source:HGNC Symbol;Acc:HGNC:11984]
147179	WIPF2	WAS/WASL interacting protein family member 2 [Source:HGNC Symbol;Acc:HGNC:30923]
150468	CKAP2L	cytoskeleton associated protein 2 like [Source:HGNC Symbol;Acc:HGNC:26877]
151246	SGO2	shugoshin 2 [Source:HGNC Symbol;Acc:HGNC:30812]
151963	MB21D2	Mab-21 domain containing 2 [Source:HGNC Symbol;Acc:HGNC:30438]
152007	GLIPR2	GLI pathogenesis related 2 [Source:HGNC Symbol;Acc:HGNC:18007]
152217	NCBP2AS2	NCBP2 antisense 2 (head to head) [Source:HGNC Symbol;Acc:HGNC:25121]
1528	CYB5A	cytochrome b5 type A [Source:HGNC Symbol;Acc:HGNC:2570]
153090	DAB2IP	DAB2 interacting protein [Source:HGNC Symbol;Acc:HGNC:17294]
157313	CDCA2	cell division cycle associated 2 [Source:HGNC Symbol;Acc:HGNC:14623]
157378	TMEM65	transmembrane protein 65 [Source:HGNC Symbol;Acc:HGNC:25203]
157680	VPS13B	vacuolar protein sorting 13 homolog B [Source:HGNC Symbol;Acc:HGNC:2183]
158427	TSTD2	thiosulfate sulfurtransferase like domain containing 2 [Source:HGNC Symbol;Acc:HGNC:30087]
158747	MOSPD2	motile sperm domain containing 2 [Source:HGNC Symbol;Acc:HGNC:28381]
159090	FAM122B	family with sequence similarity 122B [Source:HGNC Symbol;Acc:HGNC:30490]
1591	CYP24A1	cytochrome P450 family 24 subfamily A member 1 [Source:HGNC Symbol;Acc:HGNC:2602]
160518	DENND5B	DENN domain containing 5B [Source:HGNC Symbol;Acc:HGNC:28338]
1611	DAP	death associated protein [Source:HGNC Symbol;Acc:HGNC:2672]
161176	SYNE3	spectrin repeat containing nuclear envelope family member 3 [Source:HGNC Symbol;Acc:HGNC:19861]
162394	SLFN5	schlafen family member 5 [Source:HGNC Symbol;Acc:HGNC:28286]
163786	SASS6	SAS-6 centriolar assembly protein [Source:HGNC Symbol;Acc:HGNC:25403]
164091	PAQR7	progestin and adipoQ receptor family member 7 [Source:HGNC Symbol;Acc:HGNC:23146]
1657	DMXL1	Dmx like 1 [Source:HGNC Symbol;Acc:HGNC:2937]
1662	DDX10	DEAD-box helicase 10 [Source:HGNC Symbol;Acc:HGNC:2735]
166614	DCLK2	doublecortin like kinase 2 [Source:HGNC Symbol;Acc:HGNC:19002]
166785	MMAA	metabolism of cobalamin associated A [Source:HGNC Symbol;Acc:HGNC:18871]
167153	TENT2	terminal nucleotidyltransferase 2 [Source:HGNC Symbol;Acc:HGNC:26776]
1678	TIMM8A	translocase of inner mitochondrial membrane 8A [Source:HGNC Symbol;Acc:HGNC:11817]
1687	GSDME	gasdermin E [Source:HGNC Symbol;Acc:HGNC:2810]
170954	PPP1R18	protein phosphatase 1 regulatory subunit 18 [Source:HGNC Symbol;Acc:HGNC:29413]
171425	CLYBL	citramalyl-CoA lyase [Source:HGNC Symbol;Acc:HGNC:18355]
1728	NQO1	NAD(P)H quinone dehydrogenase 1 [Source:HGNC Symbol;Acc:HGNC:2874]
174	AFP	alpha fetoprotein [Source:HGNC Symbol;Acc:HGNC:317]
1801	DPH1	diphthamide biosynthesis 1 [Source:HGNC Symbol;Acc:HGNC:3003]
1802	DPH2	diphthamide biosynthesis 2 [Source:HGNC Symbol;Acc:HGNC:3004]
1876	E2F6	E2F transcription factor 6 [Source:HGNC Symbol;Acc:HGNC:3120]
1889	ECE1	endothelin converting enzyme 1 [Source:HGNC Symbol;Acc:HGNC:3146]
1915	EEF1A1	eukaryotic translation elongation factor 1 alpha 1 [Source:HGNC Symbol;Acc:HGNC:3189]
1917	EEF1A2	eukaryotic translation elongation factor 1 alpha 2 [Source:HGNC Symbol;Acc:HGNC:3192]
192111	PGAM5	PGAM family member 5, mitochondrial serine/threonine protein phosphatase [Source:HGNC Symbol;Acc:HGNC:28763]
1933	EEF1B2	eukaryotic translation elongation factor 1 beta 2 [Source:HGNC Symbol;Acc:HGNC:3208]
196	AHR	aryl hydrocarbon receptor [Source:HGNC Symbol;Acc:HGNC:348]
196394	AMN1	antagonist of mitotic exit network 1 homolog [Source:HGNC Symbol;Acc:HGNC:27281]
196527	ANO6	anoctamin 6 [Source:HGNC Symbol;Acc:HGNC:25240]
197131	UBR1	ubiquitin protein ligase E3 component n-recognin 1 [Source:HGNC Symbol;Acc:HGNC:16808]
1973	EIF4A1	eukaryotic translation initiation factor 4A1 [Source:HGNC Symbol;Acc:HGNC:3282]
1974	EIF4A2	eukaryotic translation initiation factor 4A2 [Source:HGNC Symbol;Acc:HGNC:3284]
1979	EIF4EBP2	eukaryotic translation initiation factor 4E binding protein 2 [Source:HGNC Symbol;Acc:HGNC:3289]
1992	SERPINB1	serpin family B member 1 [Source:HGNC Symbol;Acc:HGNC:3311]
200205	IBA57	iron-sulfur cluster assembly factor IBA57 [Source:HGNC Symbol;Acc:HGNC:27302]
200316	APOBEC3F	apolipoprotein B mRNA editing enzyme catalytic subunit 3F [Source:HGNC Symbol;Acc:HGNC:17356]
200403	VWA3B	von Willebrand factor A domain containing 3B [Source:HGNC Symbol;Acc:HGNC:28385]
200634	KRTCAP3	keratinocyte associated protein 3 [Source:HGNC Symbol;Acc:HGNC:28943]
201294	UNC13D	unc-13 homolog D [Source:HGNC Symbol;Acc:HGNC:23147]
201626	PDE12	phosphodiesterase 12 [Source:HGNC Symbol;Acc:HGNC:25386]
201965	RWDD4	RWD domain containing 4 [Source:HGNC Symbol;Acc:HGNC:23750]
202	CRYBG1	crystallin beta-gamma domain containing 1 [Source:HGNC Symbol;Acc:HGNC:356]
2039	DMTN	dematin actin binding protein [Source:HGNC Symbol;Acc:HGNC:3382]
2059	EPS8	epidermal growth factor receptor pathway substrate 8 [Source:HGNC Symbol;Acc:HGNC:3420]
2077	ERF	ETS2 repressor factor [Source:HGNC Symbol;Acc:HGNC:3444]
2091	FBL	fibrillarin [Source:HGNC Symbol;Acc:HGNC:3599]
2108	ETFA	electron transfer flavoprotein subunit alpha [Source:HGNC Symbol;Acc:HGNC:3481]
2125	EVPL	envoplakin [Source:HGNC Symbol;Acc:HGNC:3503]
2178	FANCE	FA complementation group E [Source:HGNC Symbol;Acc:HGNC:3586]
219541	MED19	mediator complex subunit 19 [Source:HGNC Symbol;Acc:HGNC:29600]
219899	TBCEL	tubulin folding cofactor E like [Source:HGNC Symbol;Acc:HGNC:28115]
220064	LTO1	LTO1 maturation factor of ABCE1 [Source:HGNC Symbol;Acc:HGNC:17589]
221035	REEP3	receptor accessory protein 3 [Source:HGNC Symbol;Acc:HGNC:23711]
221078	NSUN6	NOP2/Sun RNA methyltransferase 6 [Source:HGNC Symbol;Acc:HGNC:23529]
221143	EEF1AKMT1	EEF1A lysine methyltransferase 1 [Source:HGNC Symbol;Acc:HGNC:27351]
221184	CPNE2	copine 2 [Source:HGNC Symbol;Acc:HGNC:2315]
221806	VWDE	von Willebrand factor D and EGF domains [Source:HGNC Symbol;Acc:HGNC:21897]
222229	LRWD1	leucine rich repeats and WD repeat domain containing 1 [Source:HGNC Symbol;Acc:HGNC:21769]
222584	FAM83B	family with sequence similarity 83 member B [Source:HGNC Symbol;Acc:HGNC:21357]
2273	FHL1	four and a half LIM domains 1 [Source:HGNC Symbol;Acc:HGNC:3702]
2274	FHL2	four and a half LIM domains 2 [Source:HGNC Symbol;Acc:HGNC:3703]
22836	RHOBTB3	Rho related BTB domain containing 3 [Source:HGNC Symbol;Acc:HGNC:18757]
22848	AAK1	AP2 associated kinase 1 [Source:HGNC Symbol;Acc:HGNC:19679]
22868	FASTKD2	FAST kinase domains 2 [Source:HGNC Symbol;Acc:HGNC:29160]
22875	ENPP4	ectonucleotide pyrophosphatase/phosphodiesterase 4 [Source:HGNC Symbol;Acc:HGNC:3359]
22877	MLXIP	MLX interacting protein [Source:HGNC Symbol;Acc:HGNC:17055]
2288	FKBP4	FKBP prolyl isomerase 4 [Source:HGNC Symbol;Acc:HGNC:3720]
22884	WDR37	WD repeat domain 37 [Source:HGNC Symbol;Acc:HGNC:31406]
2289	FKBP5	FKBP prolyl isomerase 5 [Source:HGNC Symbol;Acc:HGNC:3721]
22908	SACM1L	SAC1 like phosphatidylinositide phosphatase [Source:HGNC Symbol;Acc:HGNC:17059]
22927	HABP4	hyaluronan binding protein 4 [Source:HGNC Symbol;Acc:HGNC:17062]
22930	RAB3GAP1	RAB3 GTPase activating protein catalytic subunit 1 [Source:HGNC Symbol;Acc:HGNC:17063]
22948	CCT5	chaperonin containing TCP1 subunit 5 [Source:HGNC Symbol;Acc:HGNC:1618]
22949	PTGR1	prostaglandin reductase 1 [Source:HGNC Symbol;Acc:HGNC:18429]
2296	FOXC1	forkhead box C1 [Source:HGNC Symbol;Acc:HGNC:3800]
22984	PDCD11	programmed cell death 11 [Source:HGNC Symbol;Acc:HGNC:13408]
22993	HMGXB3	HMG-box containing 3 [Source:HGNC Symbol;Acc:HGNC:28982]
23001	WDFY3	WD repeat and FYVE domain containing 3 [Source:HGNC Symbol;Acc:HGNC:20751]
23011	RAB21	RAB21, member RAS oncogene family [Source:HGNC Symbol;Acc:HGNC:18263]
23013	SPEN	spen family transcriptional repressor [Source:HGNC Symbol;Acc:HGNC:17575]
23022	PALLD	palladin, cytoskeletal associated protein [Source:HGNC Symbol;Acc:HGNC:17068]
23034	SAMD4A	sterile alpha motif domain containing 4A [Source:HGNC Symbol;Acc:HGNC:23023]
23035	PHLPP2	PH domain and leucine rich repeat protein phosphatase 2 [Source:HGNC Symbol;Acc:HGNC:29149]
23043	TNIK	TRAF2 and NCK interacting kinase [Source:HGNC Symbol;Acc:HGNC:30765]
23048	FNBP1	formin binding protein 1 [Source:HGNC Symbol;Acc:HGNC:17069]
23053	ZSWIM8	zinc finger SWIM-type containing 8 [Source:HGNC Symbol;Acc:HGNC:23528]
23065	EMC1	ER membrane protein complex subunit 1 [Source:HGNC Symbol;Acc:HGNC:28957]
23076	RRP1B	ribosomal RNA processing 1B [Source:HGNC Symbol;Acc:HGNC:23818]
23099	ZBTB43	zinc finger and BTB domain containing 43 [Source:HGNC Symbol;Acc:HGNC:17908]
23107	MRPS27	mitochondrial ribosomal protein S27 [Source:HGNC Symbol;Acc:HGNC:14512]
23108	RAP1GAP2	RAP1 GTPase activating protein 2 [Source:HGNC Symbol;Acc:HGNC:29176]
23113	CUL9	cullin 9 [Source:HGNC Symbol;Acc:HGNC:15982]
23132	RAD54L2	RAD54 like 2 [Source:HGNC Symbol;Acc:HGNC:29123]
2314	FLII	FLII actin remodeling protein [Source:HGNC Symbol;Acc:HGNC:3750]
23142	DCUN1D4	defective in cullin neddylation 1 domain containing 4 [Source:HGNC Symbol;Acc:HGNC:28998]
23160	WDR43	WD repeat domain 43 [Source:HGNC Symbol;Acc:HGNC:28945]
23170	TTLL12	tubulin tyrosine ligase like 12 [Source:HGNC Symbol;Acc:HGNC:28974]
23178	PASK	PAS domain containing serine/threonine kinase [Source:HGNC Symbol;Acc:HGNC:17270]
23187	PHLDB1	pleckstrin homology like domain family B member 1 [Source:HGNC Symbol;Acc:HGNC:23697]
23189	KANK1	KN motif and ankyrin repeat domains 1 [Source:HGNC Symbol;Acc:HGNC:19309]
23195	MDN1	midasin AAA ATPase 1 [Source:HGNC Symbol;Acc:HGNC:18302]
23201	FAM168A	family with sequence similarity 168 member A [Source:HGNC Symbol;Acc:HGNC:28999]
23203	PMPCA	peptidase, mitochondrial processing subunit alpha [Source:HGNC Symbol;Acc:HGNC:18667]
23212	RRS1	ribosome biogenesis regulator 1 homolog [Source:HGNC Symbol;Acc:HGNC:17083]
23224	SYNE2	spectrin repeat containing nuclear envelope protein 2 [Source:HGNC Symbol;Acc:HGNC:17084]
23233	EXOC6B	exocyst complex component 6B [Source:HGNC Symbol;Acc:HGNC:17085]
23235	SIK2	salt inducible kinase 2 [Source:HGNC Symbol;Acc:HGNC:21680]
23244	PDS5A	PDS5 cohesin associated factor A [Source:HGNC Symbol;Acc:HGNC:29088]
23246	BOP1	BOP1 ribosomal biogenesis factor [Source:HGNC Symbol;Acc:HGNC:15519]
23250	ATP11A	ATPase phospholipid transporting 11A [Source:HGNC Symbol;Acc:HGNC:13552]
23277	CLUH	clustered mitochondria homolog [Source:HGNC Symbol;Acc:HGNC:29094]
23301	EHBP1	EH domain binding protein 1 [Source:HGNC Symbol;Acc:HGNC:29144]
23303	KIF13B	kinesin family member 13B [Source:HGNC Symbol;Acc:HGNC:14405]
23310	NCAPD3	non-SMC condensin II complex subunit D3 [Source:HGNC Symbol;Acc:HGNC:28952]
23317	DNAJC13	DnaJ heat shock protein family (Hsp40) member C13 [Source:HGNC Symbol;Acc:HGNC:30343]
23321	TRIM2	tripartite motif containing 2 [Source:HGNC Symbol;Acc:HGNC:15974]
23332	CLASP1	cytoplasmic linker associated protein 1 [Source:HGNC Symbol;Acc:HGNC:17088]
23338	JADE2	jade family PHD finger 2 [Source:HGNC Symbol;Acc:HGNC:22984]
23344	ESYT1	extended synaptotagmin 1 [Source:HGNC Symbol;Acc:HGNC:29534]
23347	SMCHD1	structural maintenance of chromosomes flexible hinge domain containing 1 [Source:HGNC Symbol;Acc:HGNC:29090]
23352	UBR4	ubiquitin protein ligase E3 component n-recognin 4 [Source:HGNC Symbol;Acc:HGNC:30313]
23369	PUM2	pumilio RNA binding family member 2 [Source:HGNC Symbol;Acc:HGNC:14958]
23378	RRP8	ribosomal RNA processing 8 [Source:HGNC Symbol;Acc:HGNC:29030]
23384	SPECC1L	sperm antigen with calponin homology and coiled-coil domains 1 like [Source:HGNC Symbol;Acc:HGNC:29022]
23397	NCAPH	non-SMC condensin I complex subunit H [Source:HGNC Symbol;Acc:HGNC:1112]
23400	ATP13A2	ATPase cation transporting 13A2 [Source:HGNC Symbol;Acc:HGNC:30213]
23413	NCS1	neuronal calcium sensor 1 [Source:HGNC Symbol;Acc:HGNC:3953]
23424	TDRD7	tudor domain containing 7 [Source:HGNC Symbol;Acc:HGNC:30831]
23466	CBX6	chromobox 6 [Source:HGNC Symbol;Acc:HGNC:1556]
23468	CBX5	chromobox 5 [Source:HGNC Symbol;Acc:HGNC:1555]
23471	TRAM1	translocation associated membrane protein 1 [Source:HGNC Symbol;Acc:HGNC:20568]
23473	CAPN7	calpain 7 [Source:HGNC Symbol;Acc:HGNC:1484]
23481	PES1	pescadillo ribosomal biogenesis factor 1 [Source:HGNC Symbol;Acc:HGNC:8848]
23499	MACF1	microtubule actin crosslinking factor 1 [Source:HGNC Symbol;Acc:HGNC:13664]
23516	SLC39A14	solute carrier family 39 member 14 [Source:HGNC Symbol;Acc:HGNC:20858]
23526	ARHGAP45	Rho GTPase activating protein 45 [Source:HGNC Symbol;Acc:HGNC:17102]
23541	SEC14L2	SEC14 like lipid binding 2 [Source:HGNC Symbol;Acc:HGNC:10699]
23548	TTC33	tetratricopeptide repeat domain 33 [Source:HGNC Symbol;Acc:HGNC:29959]
23560	GTPBP4	GTP binding protein 4 [Source:HGNC Symbol;Acc:HGNC:21535]
23597	ACOT9	acyl-CoA thioesterase 9 [Source:HGNC Symbol;Acc:HGNC:17152]
23598	PATZ1	POZ/BTB and AT hook containing zinc finger 1 [Source:HGNC Symbol;Acc:HGNC:13071]
23603	CORO1C	coronin 1C [Source:HGNC Symbol;Acc:HGNC:2254]
23657	SLC7A11	solute carrier family 7 member 11 [Source:HGNC Symbol;Acc:HGNC:11059]
23670	CEMIP2	cell migration inducing hyaluronidase 2 [Source:HGNC Symbol;Acc:HGNC:11869]
23677	SH3BP4	SH3 domain binding protein 4 [Source:HGNC Symbol;Acc:HGNC:10826]
23678	SGK3	serum/glucocorticoid regulated kinase family member 3 [Source:HGNC Symbol;Acc:HGNC:10812]
23731	TMEM245	transmembrane protein 245 [Source:HGNC Symbol;Acc:HGNC:1363]
2395	FXN	frataxin [Source:HGNC Symbol;Acc:HGNC:3951]
24137	KIF4A	kinesin family member 4A [Source:HGNC Symbol;Acc:HGNC:13339]
2491	CENPI	centromere protein I [Source:HGNC Symbol;Acc:HGNC:3968]
253512	SLC25A30	solute carrier family 25 member 30 [Source:HGNC Symbol;Acc:HGNC:27371]
253725	WASHC2C	WASH complex subunit 2C [Source:HGNC Symbol;Acc:HGNC:23414]
253782	CERS6	ceramide synthase 6 [Source:HGNC Symbol;Acc:HGNC:23826]
253832	ZDHHC20	zinc finger DHHC-type palmitoyltransferase 20 [Source:HGNC Symbol;Acc:HGNC:20749]
254048	UBN2	ubinuclein 2 [Source:HGNC Symbol;Acc:HGNC:21931]
254102	EHBP1L1	EH domain binding protein 1 like 1 [Source:HGNC Symbol;Acc:HGNC:30682]
25764	HYPK	huntingtin interacting protein K [Source:HGNC Symbol;Acc:HGNC:18418]
25777	SUN2	Sad1 and UNC84 domain containing 2 [Source:HGNC Symbol;Acc:HGNC:14210]
25782	RAB3GAP2	RAB3 GTPase activating non-catalytic protein subunit 2 [Source:HGNC Symbol;Acc:HGNC:17168]
25801	GCA	grancalcin [Source:HGNC Symbol;Acc:HGNC:15990]
258010	SVIP	small VCP interacting protein [Source:HGNC Symbol;Acc:HGNC:25238]
25822	DNAJB5	DnaJ heat shock protein family (Hsp40) member B5 [Source:HGNC Symbol;Acc:HGNC:14887]
25842	ASF1A	anti-silencing function 1A histone chaperone [Source:HGNC Symbol;Acc:HGNC:20995]
25852	ARMC8	armadillo repeat containing 8 [Source:HGNC Symbol;Acc:HGNC:24999]
25870	SUMF2	sulfatase modifying factor 2 [Source:HGNC Symbol;Acc:HGNC:20415]
25871	NEPRO	nucleolus and neural progenitor protein [Source:HGNC Symbol;Acc:HGNC:24496]
25879	DCAF13	DDB1 and CUL4 associated factor 13 [Source:HGNC Symbol;Acc:HGNC:24535]
25911	DPCD	deleted in primary ciliary dyskinesia homolog (mouse) [Source:HGNC Symbol;Acc:HGNC:24542]
25915	NDUFAF3	NADH:ubiquinone oxidoreductase complex assembly factor 3 [Source:HGNC Symbol;Acc:HGNC:29918]
25921	ZDHHC5	zinc finger DHHC-type palmitoyltransferase 5 [Source:HGNC Symbol;Acc:HGNC:18472]
25923	ATL3	atlastin GTPase 3 [Source:HGNC Symbol;Acc:HGNC:24526]
25926	NOL11	nucleolar protein 11 [Source:HGNC Symbol;Acc:HGNC:24557]
259266	ASPM	assembly factor for spindle microtubules [Source:HGNC Symbol;Acc:HGNC:19048]
259282	BOD1L1	biorientation of chromosomes in cell division 1 like 1 [Source:HGNC Symbol;Acc:HGNC:31792]
25929	GEMIN5	gem nuclear organelle associated protein 5 [Source:HGNC Symbol;Acc:HGNC:20043]
25932	CLIC4	chloride intracellular channel 4 [Source:HGNC Symbol;Acc:HGNC:13518]
25934	NIPSNAP3A	nipsnap homolog 3A [Source:HGNC Symbol;Acc:HGNC:23619]
25939	SAMHD1	SAM and HD domain containing deoxynucleoside triphosphate triphosphohydrolase 1 [Source:HGNC Symbol;Acc:HGNC:15925]
25959	KANK2	KN motif and ankyrin repeat domains 2 [Source:HGNC Symbol;Acc:HGNC:29300]
25974	MMACHC	metabolism of cobalamin associated C [Source:HGNC Symbol;Acc:HGNC:24525]
25983	NGDN	neuroguidin [Source:HGNC Symbol;Acc:HGNC:20271]
26031	OSBPL3	oxysterol binding protein like 3 [Source:HGNC Symbol;Acc:HGNC:16370]
26065	LSM14A	LSM14A mRNA processing body assembly factor [Source:HGNC Symbol;Acc:HGNC:24489]
26098	EDRF1	erythroid differentiation regulatory factor 1 [Source:HGNC Symbol;Acc:HGNC:24640]
26135	SERBP1	SERPINE1 mRNA binding protein 1 [Source:HGNC Symbol;Acc:HGNC:17860]
26136	TES	testin LIM domain protein [Source:HGNC Symbol;Acc:HGNC:14620]
26146	TRAF3IP1	TRAF3 interacting protein 1 [Source:HGNC Symbol;Acc:HGNC:17861]
26155	NOC2L	NOC2 like nucleolar associated transcriptional repressor [Source:HGNC Symbol;Acc:HGNC:24517]
26156	RSL1D1	ribosomal L1 domain containing 1 [Source:HGNC Symbol;Acc:HGNC:24534]
26168	SENP3	SUMO specific peptidase 3 [Source:HGNC Symbol;Acc:HGNC:17862]
261734	NPHP4	nephrocystin 4 [Source:HGNC Symbol;Acc:HGNC:19104]
26277	TINF2	TERF1 interacting nuclear factor 2 [Source:HGNC Symbol;Acc:HGNC:11824]
26353	HSPB8	heat shock protein family B (small) member 8 [Source:HGNC Symbol;Acc:HGNC:30171]
26354	GNL3	G protein nucleolar 3 [Source:HGNC Symbol;Acc:HGNC:29931]
26355	FAM162A	family with sequence similarity 162 member A [Source:HGNC Symbol;Acc:HGNC:17865]
26509	MYOF	myoferlin [Source:HGNC Symbol;Acc:HGNC:3656]
26517	TIMM13	translocase of inner mitochondrial membrane 13 [Source:HGNC Symbol;Acc:HGNC:11816]
26521	TIMM8B	translocase of inner mitochondrial membrane 8 homolog B [Source:HGNC Symbol;Acc:HGNC:11818]
26574	AATF	apoptosis antagonizing transcription factor [Source:HGNC Symbol;Acc:HGNC:19235]
26872	STEAP1	STEAP family member 1 [Source:HGNC Symbol;Acc:HGNC:11378]
26973	CHORDC1	cysteine and histidine rich domain containing 1 [Source:HGNC Symbol;Acc:HGNC:14525]
26994	RNF11	ring finger protein 11 [Source:HGNC Symbol;Acc:HGNC:10056]
27010	TPK1	thiamin pyrophosphokinase 1 [Source:HGNC Symbol;Acc:HGNC:17358]
27020	NPTN	neuroplastin [Source:HGNC Symbol;Acc:HGNC:17867]
27042	UTP25	UTP25 small subunit processor component [Source:HGNC Symbol;Acc:HGNC:28440]
27043	PELP1	proline, glutamate and leucine rich protein 1 [Source:HGNC Symbol;Acc:HGNC:30134]
27067	STAU2	staufen double-stranded RNA binding protein 2 [Source:HGNC Symbol;Acc:HGNC:11371]
27075	TSPAN13	tetraspanin 13 [Source:HGNC Symbol;Acc:HGNC:21643]
27248	ERLEC1	endoplasmic reticulum lectin 1 [Source:HGNC Symbol;Acc:HGNC:25222]
27250	PDCD4	programmed cell death 4 [Source:HGNC Symbol;Acc:HGNC:8763]
27292	DIMT1	DIMT1 rRNA methyltransferase and ribosome maturation factor [Source:HGNC Symbol;Acc:HGNC:30217]
27295	PDLIM3	PDZ and LIM domain 3 [Source:HGNC Symbol;Acc:HGNC:20767]
27336	HTATSF1	HIV-1 Tat specific factor 1 [Source:HGNC Symbol;Acc:HGNC:5276]
27347	STK39	serine/threonine kinase 39 [Source:HGNC Symbol;Acc:HGNC:17717]
27349	MCAT	malonyl-CoA-acyl carrier protein transacylase [Source:HGNC Symbol;Acc:HGNC:29622]
27350	APOBEC3C	apolipoprotein B mRNA editing enzyme catalytic subunit 3C [Source:HGNC Symbol;Acc:HGNC:17353]
27436	EML4	EMAP like 4 [Source:HGNC Symbol;Acc:HGNC:1316]
27440	HDHD5	haloacid dehalogenase like hydrolase domain containing 5 [Source:HGNC Symbol;Acc:HGNC:1843]
27443	CECR2	CECR2 histone acetyl-lysine reader [Source:HGNC Symbol;Acc:HGNC:1840]
2803	GOLGA4	golgin A4 [Source:HGNC Symbol;Acc:HGNC:4427]
2817	GPC1	glypican 1 [Source:HGNC Symbol;Acc:HGNC:4449]
283248	RCOR2	REST corepressor 2 [Source:HGNC Symbol;Acc:HGNC:27455]
283373	ANKRD52	ankyrin repeat domain 52 [Source:HGNC Symbol;Acc:HGNC:26614]
283377	SPRYD4	SPRY domain containing 4 [Source:HGNC Symbol;Acc:HGNC:27468]
283431	GAS2L3	growth arrest specific 2 like 3 [Source:HGNC Symbol;Acc:HGNC:27475]
283578	TMED8	transmembrane p24 trafficking protein family member 8 [Source:HGNC Symbol;Acc:HGNC:18633]
283951	C16orf91	chromosome 16 open reading frame 91 [Source:HGNC Symbol;Acc:HGNC:27558]
283989	TSEN54	tRNA splicing endonuclease subunit 54 [Source:HGNC Symbol;Acc:HGNC:27561]
284069	FAM171A2	family with sequence similarity 171 member A2 [Source:HGNC Symbol;Acc:HGNC:30480]
284161	GDPD1	glycerophosphodiester phosphodiesterase domain containing 1 [Source:HGNC Symbol;Acc:HGNC:20883]
284273	ZADH2	zinc binding alcohol dehydrogenase domain containing 2 [Source:HGNC Symbol;Acc:HGNC:28697]
284352	PPP1R37	protein phosphatase 1 regulatory subunit 37 [Source:HGNC Symbol;Acc:HGNC:27607]
284403	WDR62	WD repeat domain 62 [Source:HGNC Symbol;Acc:HGNC:24502]
285203	EOGT	EGF domain specific O-linked N-acetylglucosamine transferase [Source:HGNC Symbol;Acc:HGNC:28526]
285855	RPL7L1	ribosomal protein L7 like 1 [Source:HGNC Symbol;Acc:HGNC:21370]
286077	FAM83H	family with sequence similarity 83 member H [Source:HGNC Symbol;Acc:HGNC:24797]
288	ANK3	ankyrin 3 [Source:HGNC Symbol;Acc:HGNC:494]
2887	GRB10	growth factor receptor bound protein 10 [Source:HGNC Symbol;Acc:HGNC:4564]
28969	BZW2	basic leucine zipper and W2 domains 2 [Source:HGNC Symbol;Acc:HGNC:18808]
28974	C19orf53	chromosome 19 open reading frame 53 [Source:HGNC Symbol;Acc:HGNC:24991]
28988	DBNL	drebrin like [Source:HGNC Symbol;Acc:HGNC:2696]
28992	MACROD1	mono-ADP ribosylhydrolase 1 [Source:HGNC Symbol;Acc:HGNC:29598]
29	ABR	ABR activator of RhoGEF and GTPase [Source:HGNC Symbol;Acc:HGNC:81]
29078	NDUFAF4	NADH:ubiquinone oxidoreductase complex assembly factor 4 [Source:HGNC Symbol;Acc:HGNC:21034]
29080	CCDC59	coiled-coil domain containing 59 [Source:HGNC Symbol;Acc:HGNC:25005]
29095	ORMDL2	ORMDL sphingolipid biosynthesis regulator 2 [Source:HGNC Symbol;Acc:HGNC:16037]
29097	CNIH4	cornichon family AMPA receptor auxiliary protein 4 [Source:HGNC Symbol;Acc:HGNC:25013]
29098	RANGRF	RAN guanine nucleotide release factor [Source:HGNC Symbol;Acc:HGNC:17679]
29109	FHOD1	formin homology 2 domain containing 1 [Source:HGNC Symbol;Acc:HGNC:17905]
29127	RACGAP1	Rac GTPase activating protein 1 [Source:HGNC Symbol;Acc:HGNC:9804]
2976	GTF3C2	general transcription factor IIIC subunit 2 [Source:HGNC Symbol;Acc:HGNC:4665]
29766	TMOD3	tropomodulin 3 [Source:HGNC Symbol;Acc:HGNC:11873]
29777	ABT1	activator of basal transcription 1 [Source:HGNC Symbol;Acc:HGNC:17369]
29781	NCAPH2	non-SMC condensin II complex subunit H2 [Source:HGNC Symbol;Acc:HGNC:25071]
29803	REPIN1	replication initiator 1 [Source:HGNC Symbol;Acc:HGNC:17922]
29841	GRHL1	grainyhead like transcription factor 1 [Source:HGNC Symbol;Acc:HGNC:17923]
2992	GYG1	glycogenin 1 [Source:HGNC Symbol;Acc:HGNC:4699]
29952	DPP7	dipeptidyl peptidase 7 [Source:HGNC Symbol;Acc:HGNC:14892]
29988	SLC2A8	solute carrier family 2 member 8 [Source:HGNC Symbol;Acc:HGNC:13812]
29993	PACSIN1	protein kinase C and casein kinase substrate in neurons 1 [Source:HGNC Symbol;Acc:HGNC:8570]
3005	H1-0	H1.0 linker histone [Source:HGNC Symbol;Acc:HGNC:4714]
3006	H1-2	H1.2 linker histone, cluster member [Source:HGNC Symbol;Acc:HGNC:4716]
3008	H1-4	H1.4 linker histone, cluster member [Source:HGNC Symbol;Acc:HGNC:4718]
3039	HBA1	hemoglobin subunit alpha 1 [Source:HGNC Symbol;Acc:HGNC:4823]
3054	HCFC1	host cell factor C1 [Source:HGNC Symbol;Acc:HGNC:4839]
306	ANXA3	annexin A3 [Source:HGNC Symbol;Acc:HGNC:541]
3068	HDGF	heparin binding growth factor [Source:HGNC Symbol;Acc:HGNC:4856]
308	ANXA5	annexin A5 [Source:HGNC Symbol;Acc:HGNC:543]
30836	DNTTIP2	deoxynucleotidyltransferase terminal interacting protein 2 [Source:HGNC Symbol;Acc:HGNC:24013]
309	ANXA6	annexin A6 [Source:HGNC Symbol;Acc:HGNC:544]
30968	STOML2	stomatin like 2 [Source:HGNC Symbol;Acc:HGNC:14559]
3150	HMGN1	high mobility group nucleosome binding domain 1 [Source:HGNC Symbol;Acc:HGNC:4984]
3177	SLC29A2	solute carrier family 29 member 2 [Source:HGNC Symbol;Acc:HGNC:11004]
3182	HNRNPAB	heterogeneous nuclear ribonucleoprotein A/B [Source:HGNC Symbol;Acc:HGNC:5034]
3185	HNRNPF	heterogeneous nuclear ribonucleoprotein F [Source:HGNC Symbol;Acc:HGNC:5039]
3217	HOXB7	homeobox B7 [Source:HGNC Symbol;Acc:HGNC:5118]
3218	HOXB8	homeobox B8 [Source:HGNC Symbol;Acc:HGNC:5119]
3219	HOXB9	homeobox B9 [Source:HGNC Symbol;Acc:HGNC:5120]
3268	AGFG2	ArfGAP with FG repeats 2 [Source:HGNC Symbol;Acc:HGNC:5177]
3275	PRMT2	protein arginine methyltransferase 2 [Source:HGNC Symbol;Acc:HGNC:5186]
3276	PRMT1	protein arginine methyltransferase 1 [Source:HGNC Symbol;Acc:HGNC:5187]
3321	IGSF3	immunoglobulin superfamily member 3 [Source:HGNC Symbol;Acc:HGNC:5950]
334	APLP2	amyloid beta precursor like protein 2 [Source:HGNC Symbol;Acc:HGNC:598]
339122	RAB43	RAB43, member RAS oncogene family [Source:HGNC Symbol;Acc:HGNC:19983]
339448	C1orf174	chromosome 1 open reading frame 174 [Source:HGNC Symbol;Acc:HGNC:27915]
342979	PALM3	paralemmin 3 [Source:HGNC Symbol;Acc:HGNC:33274]
3430	IFI35	interferon induced protein 35 [Source:HGNC Symbol;Acc:HGNC:5399]
3434	IFIT1	interferon induced protein with tetratricopeptide repeats 1 [Source:HGNC Symbol;Acc:HGNC:5407]
3489	IGFBP6	insulin like growth factor binding protein 6 [Source:HGNC Symbol;Acc:HGNC:5475]
353116	RILPL1	Rab interacting lysosomal protein like 1 [Source:HGNC Symbol;Acc:HGNC:26814]
3700	ITIH4	inter-alpha-trypsin inhibitor heavy chain 4 [Source:HGNC Symbol;Acc:HGNC:6169]
3726	JUNB	JunB proto-oncogene, AP-1 transcription factor subunit [Source:HGNC Symbol;Acc:HGNC:6205]
374354	NHLRC2	NHL repeat containing 2 [Source:HGNC Symbol;Acc:HGNC:24731]
374659	HDDC3	HD domain containing 3 [Source:HGNC Symbol;Acc:HGNC:30522]
378	ARF4	ADP ribosylation factor 4 [Source:HGNC Symbol;Acc:HGNC:655]
378708	CENPS	centromere protein S [Source:HGNC Symbol;Acc:HGNC:23163]
3796	KIF2A	kinesin family member 2A [Source:HGNC Symbol;Acc:HGNC:6318]
3801	KIFC3	kinesin family member C3 [Source:HGNC Symbol;Acc:HGNC:6326]
3856	KRT8	keratin 8 [Source:HGNC Symbol;Acc:HGNC:6446]
3868	KRT16	keratin 16 [Source:HGNC Symbol;Acc:HGNC:6423]
387032	ZKSCAN4	zinc finger with KRAB and SCAN domains 4 [Source:HGNC Symbol;Acc:HGNC:13854]
387263	C6orf120	chromosome 6 open reading frame 120 [Source:HGNC Symbol;Acc:HGNC:21247]
387338	NSUN4	NOP2/Sun RNA methyltransferase 4 [Source:HGNC Symbol;Acc:HGNC:31802]
388115	CCDC9B	coiled-coil domain containing 9B [Source:HGNC Symbol;Acc:HGNC:33488]
388272	C16orf87	chromosome 16 open reading frame 87 [Source:HGNC Symbol;Acc:HGNC:33754]
388698	FLG2	filaggrin family member 2 [Source:HGNC Symbol;Acc:HGNC:33276]
3888	KRT82	keratin 82 [Source:HGNC Symbol;Acc:HGNC:6459]
389	RHOC	ras homolog family member C [Source:HGNC Symbol;Acc:HGNC:669]
389362	PSMG4	proteasome assembly chaperone 4 [Source:HGNC Symbol;Acc:HGNC:21108]
390874	ONECUT3	one cut homeobox 3 [Source:HGNC Symbol;Acc:HGNC:13399]
3927	LASP1	LIM and SH3 protein 1 [Source:HGNC Symbol;Acc:HGNC:6513]
3930	LBR	lamin B receptor [Source:HGNC Symbol;Acc:HGNC:6518]
3954	LETM1	leucine zipper and EF-hand containing transmembrane protein 1 [Source:HGNC Symbol;Acc:HGNC:6556]
3956	LGALS1	galectin 1 [Source:HGNC Symbol;Acc:HGNC:6561]
3958	LGALS3	galectin 3 [Source:HGNC Symbol;Acc:HGNC:6563]
3959	LGALS3BP	galectin 3 binding protein [Source:HGNC Symbol;Acc:HGNC:6564]
3964	LGALS8	galectin 8 [Source:HGNC Symbol;Acc:HGNC:6569]
3987	LIMS1	LIM zinc finger domain containing 1 [Source:HGNC Symbol;Acc:HGNC:6616]
399664	MEX3D	mex-3 RNA binding family member D [Source:HGNC Symbol;Acc:HGNC:16734]
400	ARL1	ADP ribosylation factor like GTPase 1 [Source:HGNC Symbol;Acc:HGNC:692]
400506	KNOP1	lysine rich nucleolar protein 1 [Source:HGNC Symbol;Acc:HGNC:34404]
400793	C1orf226	chromosome 1 open reading frame 226 [Source:HGNC Symbol;Acc:HGNC:34351]
4026	LPP	LIM domain containing preferred translocation partner in lipoma [Source:HGNC Symbol;Acc:HGNC:6679]
403313	PLPP6	phospholipid phosphatase 6 [Source:HGNC Symbol;Acc:HGNC:23682]
4034	LRCH4	leucine rich repeats and calponin homology domain containing 4 [Source:HGNC Symbol;Acc:HGNC:6691]
404093	CUEDC1	CUE domain containing 1 [Source:HGNC Symbol;Acc:HGNC:31350]
4059	BCAM	basal cell adhesion molecule (Lutheran blood group) [Source:HGNC Symbol;Acc:HGNC:6722]
4070	TACSTD2	tumor associated calcium signal transducer 2 [Source:HGNC Symbol;Acc:HGNC:11530]
4112	MAGEB1	MAGE family member B1 [Source:HGNC Symbol;Acc:HGNC:6808]
4131	MAP1B	microtubule associated protein 1B [Source:HGNC Symbol;Acc:HGNC:6836]
4133	MAP2	microtubule associated protein 2 [Source:HGNC Symbol;Acc:HGNC:6839]
414149	ACBD7	acyl-CoA binding domain containing 7 [Source:HGNC Symbol;Acc:HGNC:17715]
4241	MELTF	melanotransferrin [Source:HGNC Symbol;Acc:HGNC:7037]
4285	MIPEP	mitochondrial intermediate peptidase [Source:HGNC Symbol;Acc:HGNC:7104]
4338	MOCS2	molybdenum cofactor synthesis 2 [Source:HGNC Symbol;Acc:HGNC:7193]
4355	MPP2	membrane palmitoylated protein 2 [Source:HGNC Symbol;Acc:HGNC:7220]
439921	MXRA7	matrix remodeling associated 7 [Source:HGNC Symbol;Acc:HGNC:7541]
440686	H3-2	H3.2 histone (putative) [Source:HGNC Symbol;Acc:HGNC:32060]
4487	MSX1	msh homeobox 1 [Source:HGNC Symbol;Acc:HGNC:7391]
4534	MTM1	myotubularin 1 [Source:HGNC Symbol;Acc:HGNC:7448]
4552	MTRR	5-methyltetrahydrofolate-homocysteine methyltransferase reductase [Source:HGNC Symbol;Acc:HGNC:7473]
4605	MYBL2	MYB proto-oncogene like 2 [Source:HGNC Symbol;Acc:HGNC:7548]
4641	MYO1C	myosin IC [Source:HGNC Symbol;Acc:HGNC:7597]
4645	MYO5B	myosin VB [Source:HGNC Symbol;Acc:HGNC:7603]
4665	NAB2	NGFI-A binding protein 2 [Source:HGNC Symbol;Acc:HGNC:7627]
4673	NAP1L1	nucleosome assembly protein 1 like 1 [Source:HGNC Symbol;Acc:HGNC:7637]
4733	DRG1	developmentally regulated GTP binding protein 1 [Source:HGNC Symbol;Acc:HGNC:3029]
4750	NEK1	NIMA related kinase 1 [Source:HGNC Symbol;Acc:HGNC:7744]
4771	NF2	neurofibromin 2 [Source:HGNC Symbol;Acc:HGNC:7773]
4774	NFIA	nuclear factor I A [Source:HGNC Symbol;Acc:HGNC:7784]
4784	NFIX	nuclear factor I X [Source:HGNC Symbol;Acc:HGNC:7788]
4810	NHS	NHS actin remodeling regulator [Source:HGNC Symbol;Acc:HGNC:7820]
4817	NIT1	nitrilase 1 [Source:HGNC Symbol;Acc:HGNC:7828]
4925	NUCB2	nucleobindin 2 [Source:HGNC Symbol;Acc:HGNC:8044]
493753	COA5	cytochrome c oxidase assembly factor 5 [Source:HGNC Symbol;Acc:HGNC:33848]
493869	GPX8	glutathione peroxidase 8 (putative) [Source:HGNC Symbol;Acc:HGNC:33100]
4940	OAS3	2'-5'-oligoadenylate synthetase 3 [Source:HGNC Symbol;Acc:HGNC:8088]
494115	RBMXL1	RBMX like 1 [Source:HGNC Symbol;Acc:HGNC:25073]
494143	CHAC2	ChaC glutathione specific gamma-glutamylcyclotransferase 2 [Source:HGNC Symbol;Acc:HGNC:32363]
49855	SCAPER	S-phase cyclin A associated protein in the ER [Source:HGNC Symbol;Acc:HGNC:13081]
5002	SLC22A18	solute carrier family 22 member 18 [Source:HGNC Symbol;Acc:HGNC:10964]
5007	OSBP	oxysterol binding protein [Source:HGNC Symbol;Acc:HGNC:8503]
5036	PA2G4	proliferation-associated 2G4 [Source:HGNC Symbol;Acc:HGNC:8550]
5037	PEBP1	phosphatidylethanolamine binding protein 1 [Source:HGNC Symbol;Acc:HGNC:8630]
50628	GEMIN4	gem nuclear organelle associated protein 4 [Source:HGNC Symbol;Acc:HGNC:15717]
5064	PALM	paralemmin [Source:HGNC Symbol;Acc:HGNC:8594]
50650	ARHGEF3	Rho guanine nucleotide exchange factor 3 [Source:HGNC Symbol;Acc:HGNC:683]
5066	PAM	peptidylglycine alpha-amidating monooxygenase [Source:HGNC Symbol;Acc:HGNC:8596]
5074	PAWR	pro-apoptotic WT1 regulator [Source:HGNC Symbol;Acc:HGNC:8614]
50862	RNF141	ring finger protein 141 [Source:HGNC Symbol;Acc:HGNC:21159]
5092	PCBD1	pterin-4 alpha-carbinolamine dehydratase 1 [Source:HGNC Symbol;Acc:HGNC:8646]
50999	TMED5	transmembrane p24 trafficking protein 5 [Source:HGNC Symbol;Acc:HGNC:24251]
51002	TPRKB	TP53RK binding protein [Source:HGNC Symbol;Acc:HGNC:24259]
51015	ISOC1	isochorismatase domain containing 1 [Source:HGNC Symbol;Acc:HGNC:24254]
51018	RRP15	ribosomal RNA processing 15 homolog [Source:HGNC Symbol;Acc:HGNC:24255]
51020	HDDC2	HD domain containing 2 [Source:HGNC Symbol;Acc:HGNC:21078]
51021	MRPS16	mitochondrial ribosomal protein S16 [Source:HGNC Symbol;Acc:HGNC:14048]
51023	MRPS18C	mitochondrial ribosomal protein S18C [Source:HGNC Symbol;Acc:HGNC:16633]
51024	FIS1	fission, mitochondrial 1 [Source:HGNC Symbol;Acc:HGNC:21689]
51068	NMD3	NMD3 ribosome export adaptor [Source:HGNC Symbol;Acc:HGNC:24250]
51076	CUTC	cutC copper transporter [Source:HGNC Symbol;Acc:HGNC:24271]
51077	FCF1	FCF1 rRNA-processing protein [Source:HGNC Symbol;Acc:HGNC:20220]
51078	THAP4	THAP domain containing 4 [Source:HGNC Symbol;Acc:HGNC:23187]
51079	NDUFA13	NADH:ubiquinone oxidoreductase subunit A13 [Source:HGNC Symbol;Acc:HGNC:17194]
51096	UTP18	UTP18 small subunit processome component [Source:HGNC Symbol;Acc:HGNC:24274]
51102	MECR	mitochondrial trans-2-enoyl-CoA reductase [Source:HGNC Symbol;Acc:HGNC:19691]
51110	LACTB2	lactamase beta 2 [Source:HGNC Symbol;Acc:HGNC:18512]
51118	UTP11	UTP11 small subunit processome component [Source:HGNC Symbol;Acc:HGNC:24329]
51142	CHCHD2	coiled-coil-helix-coiled-coil-helix domain containing 2 [Source:HGNC Symbol;Acc:HGNC:21645]
51154	MRTO4	MRT4 homolog, ribosome maturation factor [Source:HGNC Symbol;Acc:HGNC:18477]
51162	EGFL7	EGF like domain multiple 7 [Source:HGNC Symbol;Acc:HGNC:20594]
51170	HSD17B11	hydroxysteroid 17-beta dehydrogenase 11 [Source:HGNC Symbol;Acc:HGNC:22960]
51184	GPN3	GPN-loop GTPase 3 [Source:HGNC Symbol;Acc:HGNC:30186]
51194	IPO11	importin 11 [Source:HGNC Symbol;Acc:HGNC:20628]
51202	DDX47	DEAD-box helicase 47 [Source:HGNC Symbol;Acc:HGNC:18682]
51232	CRIM1	cysteine rich transmembrane BMP regulator 1 [Source:HGNC Symbol;Acc:HGNC:2359]
51236	HGH1	HGH1 homolog [Source:HGNC Symbol;Acc:HGNC:24161]
51248	PDZD11	PDZ domain containing 11 [Source:HGNC Symbol;Acc:HGNC:28034]
51255	RNF181	ring finger protein 181 [Source:HGNC Symbol;Acc:HGNC:28037]
51258	MRPL51	mitochondrial ribosomal protein L51 [Source:HGNC Symbol;Acc:HGNC:14044]
51263	MRPL30	mitochondrial ribosomal protein L30 [Source:HGNC Symbol;Acc:HGNC:14036]
51291	GMIP	GEM interacting protein [Source:HGNC Symbol;Acc:HGNC:24852]
51320	MEX3C	mex-3 RNA binding family member C [Source:HGNC Symbol;Acc:HGNC:28040]
51335	NGRN	neugrin, neurite outgrowth associated [Source:HGNC Symbol;Acc:HGNC:18077]
51337	THEM6	thioesterase superfamily member 6 [Source:HGNC Symbol;Acc:HGNC:29656]
51360	MBTPS2	membrane bound transcription factor peptidase, site 2 [Source:HGNC Symbol;Acc:HGNC:15455]
51373	MRPS17	mitochondrial ribosomal protein S17 [Source:HGNC Symbol;Acc:HGNC:14047]
51375	SNX7	sorting nexin 7 [Source:HGNC Symbol;Acc:HGNC:14971]
51377	UCHL5	ubiquitin C-terminal hydrolase L5 [Source:HGNC Symbol;Acc:HGNC:19678]
51400	PPME1	protein phosphatase methylesterase 1 [Source:HGNC Symbol;Acc:HGNC:30178]
51406	NOL7	nucleolar protein 7 [Source:HGNC Symbol;Acc:HGNC:21040]
51429	SNX9	sorting nexin 9 [Source:HGNC Symbol;Acc:HGNC:14973]
51435	SCARA3	scavenger receptor class A member 3 [Source:HGNC Symbol;Acc:HGNC:19000]
51449	PCYOX1	prenylcysteine oxidase 1 [Source:HGNC Symbol;Acc:HGNC:20588]
51454	GULP1	GULP PTB domain containing engulfment adaptor 1 [Source:HGNC Symbol;Acc:HGNC:18649]
51491	NOP16	NOP16 nucleolar protein [Source:HGNC Symbol;Acc:HGNC:26934]
51499	TRIAP1	TP53 regulated inhibitor of apoptosis 1 [Source:HGNC Symbol;Acc:HGNC:26937]
51559	NT5DC3	5'-nucleotidase domain containing 3 [Source:HGNC Symbol;Acc:HGNC:30826]
51575	ESF1	ESF1 nucleolar pre-rRNA processing protein homolog [Source:HGNC Symbol;Acc:HGNC:15898]
5163	PDK1	pyruvate dehydrogenase kinase 1 [Source:HGNC Symbol;Acc:HGNC:8809]
51633	OTUD6B	OTU deubiquitinase 6B [Source:HGNC Symbol;Acc:HGNC:24281]
51667	NUB1	negative regulator of ubiquitin like proteins 1 [Source:HGNC Symbol;Acc:HGNC:17623]
51668	HSPB11	heat shock protein family B (small) member 11 [Source:HGNC Symbol;Acc:HGNC:25019]
51752	ERAP1	endoplasmic reticulum aminopeptidase 1 [Source:HGNC Symbol;Acc:HGNC:18173]
5202	PFDN2	prefoldin subunit 2 [Source:HGNC Symbol;Acc:HGNC:8867]
5203	PFDN4	prefoldin subunit 4 [Source:HGNC Symbol;Acc:HGNC:8868]
5245	PHB	prohibitin [Source:HGNC Symbol;Acc:HGNC:8912]
5252	PHF1	PHD finger protein 1 [Source:HGNC Symbol;Acc:HGNC:8919]
5253	PHF2	PHD finger protein 2 [Source:HGNC Symbol;Acc:HGNC:8920]
5270	SERPINE2	serpin family E member 2 [Source:HGNC Symbol;Acc:HGNC:8951]
5271	SERPINB8	serpin family B member 8 [Source:HGNC Symbol;Acc:HGNC:8952]
5272	SERPINB9	serpin family B member 9 [Source:HGNC Symbol;Acc:HGNC:8955]
5339	PLEC	plectin [Source:HGNC Symbol;Acc:HGNC:9069]
5357	PLS1	plastin 1 [Source:HGNC Symbol;Acc:HGNC:9090]
5358	PLS3	plastin 3 [Source:HGNC Symbol;Acc:HGNC:9091]
54101	RIPK4	receptor interacting serine/threonine kinase 4 [Source:HGNC Symbol;Acc:HGNC:496]
54148	MRPL39	mitochondrial ribosomal protein L39 [Source:HGNC Symbol;Acc:HGNC:14027]
54332	GDAP1	ganglioside induced differentiation associated protein 1 [Source:HGNC Symbol;Acc:HGNC:15968]
54386	TERF2IP	TERF2 interacting protein [Source:HGNC Symbol;Acc:HGNC:19246]
54407	SLC38A2	solute carrier family 38 member 2 [Source:HGNC Symbol;Acc:HGNC:13448]
54443	ANLN	anillin actin binding protein [Source:HGNC Symbol;Acc:HGNC:14082]
5445	PON2	paraoxonase 2 [Source:HGNC Symbol;Acc:HGNC:9205]
54467	ANKIB1	ankyrin repeat and IBR domain containing 1 [Source:HGNC Symbol;Acc:HGNC:22215]
5447	POR	cytochrome p450 oxidoreductase [Source:HGNC Symbol;Acc:HGNC:9208]
54475	NLE1	notchless homolog 1 [Source:HGNC Symbol;Acc:HGNC:19889]
54491	OTULINL	OTU deubiquitinase with linear linkage specificity like [Source:HGNC Symbol;Acc:HGNC:25629]
54555	DDX49	DEAD-box helicase 49 [Source:HGNC Symbol;Acc:HGNC:18684]
54557	SGTB	small glutamine rich tetratricopeptide repeat containing beta [Source:HGNC Symbol;Acc:HGNC:23567]
54585	LZTFL1	leucine zipper transcription factor like 1 [Source:HGNC Symbol;Acc:HGNC:6741]
54602	NDFIP2	Nedd4 family interacting protein 2 [Source:HGNC Symbol;Acc:HGNC:18537]
54625	PARP14	poly(ADP-ribose) polymerase family member 14 [Source:HGNC Symbol;Acc:HGNC:29232]
54662	TBC1D13	TBC1 domain family member 13 [Source:HGNC Symbol;Acc:HGNC:25571]
54663	WDR74	WD repeat domain 74 [Source:HGNC Symbol;Acc:HGNC:25529]
54704	PDP1	pyruvate dehyrogenase phosphatase catalytic subunit 1 [Source:HGNC Symbol;Acc:HGNC:9279]
54732	TMED9	transmembrane p24 trafficking protein 9 [Source:HGNC Symbol;Acc:HGNC:24878]
54741	LEPROT	leptin receptor overlapping transcript [Source:HGNC Symbol;Acc:HGNC:29477]
54749	EPDR1	ependymin related 1 [Source:HGNC Symbol;Acc:HGNC:17572]
54765	TRIM44	tripartite motif containing 44 [Source:HGNC Symbol;Acc:HGNC:19016]
54793	KCTD9	potassium channel tetramerization domain containing 9 [Source:HGNC Symbol;Acc:HGNC:22401]
5480	PPIC	peptidylprolyl isomerase C [Source:HGNC Symbol;Acc:HGNC:9256]
54808	DYM	dymeclin [Source:HGNC Symbol;Acc:HGNC:21317]
54809	SAMD9	sterile alpha motif domain containing 9 [Source:HGNC Symbol;Acc:HGNC:1348]
54832	VPS13C	vacuolar protein sorting 13 homolog C [Source:HGNC Symbol;Acc:HGNC:23594]
54863	TOR4A	torsin family 4 member A [Source:HGNC Symbol;Acc:HGNC:25981]
54865	GPATCH4	G-patch domain containing 4 [Source:HGNC Symbol;Acc:HGNC:25982]
54869	EPS8L1	EPS8 like 1 [Source:HGNC Symbol;Acc:HGNC:21295]
54876	DCAF16	DDB1 and CUL4 associated factor 16 [Source:HGNC Symbol;Acc:HGNC:25987]
54878	DPP8	dipeptidyl peptidase 8 [Source:HGNC Symbol;Acc:HGNC:16490]
54881	TEX10	testis expressed 10 [Source:HGNC Symbol;Acc:HGNC:25988]
54892	NCAPG2	non-SMC condensin II complex subunit G2 [Source:HGNC Symbol;Acc:HGNC:21904]
54893	MTMR10	myotubularin related protein 10 [Source:HGNC Symbol;Acc:HGNC:25999]
54908	SPDL1	spindle apparatus coiled-coil protein 1 [Source:HGNC Symbol;Acc:HGNC:26010]
54919	DNAAF5	dynein axonemal assembly factor 5 [Source:HGNC Symbol;Acc:HGNC:26013]
54928	BPNT2	3'(2'), 5'-bisphosphate nucleotidase 2 [Source:HGNC Symbol;Acc:HGNC:26019]
5493	PPL	periplakin [Source:HGNC Symbol;Acc:HGNC:9273]
54931	TRMT10C	tRNA methyltransferase 10C, mitochondrial RNase P subunit [Source:HGNC Symbol;Acc:HGNC:26022]
5496	PPM1G	protein phosphatase, Mg2+/Mn2+ dependent 1G [Source:HGNC Symbol;Acc:HGNC:9278]
54960	GEMIN8	gem nuclear organelle associated protein 8 [Source:HGNC Symbol;Acc:HGNC:26044]
54976	C20orf27	chromosome 20 open reading frame 27 [Source:HGNC Symbol;Acc:HGNC:15873]
54978	SLC35F6	solute carrier family 35 member F6 [Source:HGNC Symbol;Acc:HGNC:26055]
54982	CLN6	CLN6 transmembrane ER protein [Source:HGNC Symbol;Acc:HGNC:2077]
55006	TRMT61B	tRNA methyltransferase 61B [Source:HGNC Symbol;Acc:HGNC:26070]
55031	USP47	ubiquitin specific peptidase 47 [Source:HGNC Symbol;Acc:HGNC:20076]
55035	NOL8	nucleolar protein 8 [Source:HGNC Symbol;Acc:HGNC:23387]
5504	PPP1R2	protein phosphatase 1 regulatory inhibitor subunit 2 [Source:HGNC Symbol;Acc:HGNC:9288]
55062	WIPI1	WD repeat domain, phosphoinositide interacting 1 [Source:HGNC Symbol;Acc:HGNC:25471]
550643	NBDY	negative regulator of P-body association [Source:HGNC Symbol;Acc:HGNC:50713]
55074	OXR1	oxidation resistance 1 [Source:HGNC Symbol;Acc:HGNC:15822]
55088	CCDC186	coiled-coil domain containing 186 [Source:HGNC Symbol;Acc:HGNC:24349]
55092	TMEM51	transmembrane protein 51 [Source:HGNC Symbol;Acc:HGNC:25488]
55103	RALGPS2	Ral GEF with PH domain and SH3 binding motif 2 [Source:HGNC Symbol;Acc:HGNC:30279]
55107	ANO1	anoctamin 1 [Source:HGNC Symbol;Acc:HGNC:21625]
55109	AGGF1	angiogenic factor with G-patch and FHA domains 1 [Source:HGNC Symbol;Acc:HGNC:24684]
55127	HEATR1	HEAT repeat containing 1 [Source:HGNC Symbol;Acc:HGNC:25517]
55128	TRIM68	tripartite motif containing 68 [Source:HGNC Symbol;Acc:HGNC:21161]
55129	ANO10	anoctamin 10 [Source:HGNC Symbol;Acc:HGNC:25519]
55131	RBM28	RNA binding motif protein 28 [Source:HGNC Symbol;Acc:HGNC:21863]
55139	ANKZF1	ankyrin repeat and zinc finger peptidyl tRNA hydrolase 1 [Source:HGNC Symbol;Acc:HGNC:25527]
55147	RBM23	RNA binding motif protein 23 [Source:HGNC Symbol;Acc:HGNC:20155]
55172	DNAAF2	dynein axonemal assembly factor 2 [Source:HGNC Symbol;Acc:HGNC:20188]
55178	MRM3	mitochondrial rRNA methyltransferase 3 [Source:HGNC Symbol;Acc:HGNC:18485]
55182	RNF220	ring finger protein 220 [Source:HGNC Symbol;Acc:HGNC:25552]
55194	EVA1B	eva-1 homolog B [Source:HGNC Symbol;Acc:HGNC:25558]
55197	RPRD1A	regulation of nuclear pre-mRNA domain containing 1A [Source:HGNC Symbol;Acc:HGNC:25560]
55226	NAT10	N-acetyltransferase 10 [Source:HGNC Symbol;Acc:HGNC:29830]
55230	USP40	ubiquitin specific peptidase 40 [Source:HGNC Symbol;Acc:HGNC:20069]
55243	KIRREL1	kirre like nephrin family adhesion molecule 1 [Source:HGNC Symbol;Acc:HGNC:15734]
55246	CCDC25	coiled-coil domain containing 25 [Source:HGNC Symbol;Acc:HGNC:25591]
55262	MAP11	microtubule associated protein 11 [Source:HGNC Symbol;Acc:HGNC:25604]
55272	IMP3	IMP U3 small nucleolar ribonucleoprotein 3 [Source:HGNC Symbol;Acc:HGNC:14497]
55299	BRIX1	biogenesis of ribosomes BRX1 [Source:HGNC Symbol;Acc:HGNC:24170]
55311	ZNF444	zinc finger protein 444 [Source:HGNC Symbol;Acc:HGNC:16052]
55313	CPPED1	calcineurin like phosphoesterase domain containing 1 [Source:HGNC Symbol;Acc:HGNC:25632]
55330	BLOC1S4	biogenesis of lysosomal organelles complex 1 subunit 4 [Source:HGNC Symbol;Acc:HGNC:24206]
55357	TBC1D2	TBC1 domain family member 2 [Source:HGNC Symbol;Acc:HGNC:18026]
5546	PRCC	proline rich mitotic checkpoint control factor [Source:HGNC Symbol;Acc:HGNC:9343]
55466	DNAJA4	DnaJ heat shock protein family (Hsp40) member A4 [Source:HGNC Symbol;Acc:HGNC:14885]
5547	PRCP	prolylcarboxypeptidase [Source:HGNC Symbol;Acc:HGNC:9344]
55471	NDUFAF7	NADH:ubiquinone oxidoreductase complex assembly factor 7 [Source:HGNC Symbol;Acc:HGNC:28816]
55529	PIP4P2	phosphatidylinositol-4,5-bisphosphate 4-phosphatase 2 [Source:HGNC Symbol;Acc:HGNC:25452]
55544	RBM38	RNA binding motif protein 38 [Source:HGNC Symbol;Acc:HGNC:15818]
55556	ENOSF1	enolase superfamily member 1 [Source:HGNC Symbol;Acc:HGNC:30365]
55572	FOXRED1	FAD dependent oxidoreductase domain containing 1 [Source:HGNC Symbol;Acc:HGNC:26927]
55589	BMP2K	BMP2 inducible kinase [Source:HGNC Symbol;Acc:HGNC:18041]
55605	KIF21A	kinesin family member 21A [Source:HGNC Symbol;Acc:HGNC:19349]
55608	ANKRD10	ankyrin repeat domain 10 [Source:HGNC Symbol;Acc:HGNC:20265]
55612	FERMT1	fermitin family member 1 [Source:HGNC Symbol;Acc:HGNC:15889]
55622	TTC27	tetratricopeptide repeat domain 27 [Source:HGNC Symbol;Acc:HGNC:25986]
55636	CHD7	chromodomain helicase DNA binding protein 7 [Source:HGNC Symbol;Acc:HGNC:20626]
55644	OSGEP	O-sialoglycoprotein endopeptidase [Source:HGNC Symbol;Acc:HGNC:18028]
55646	LYAR	Ly1 antibody reactive [Source:HGNC Symbol;Acc:HGNC:26021]
55647	RAB20	RAB20, member RAS oncogene family [Source:HGNC Symbol;Acc:HGNC:18260]
55662	HIF1AN	hypoxia inducible factor 1 subunit alpha inhibitor [Source:HGNC Symbol;Acc:HGNC:17113]
55665	URGCP	upregulator of cell proliferation [Source:HGNC Symbol;Acc:HGNC:30890]
55667	DENND4C	DENN domain containing 4C [Source:HGNC Symbol;Acc:HGNC:26079]
55680	RUFY2	RUN and FYVE domain containing 2 [Source:HGNC Symbol;Acc:HGNC:19761]
55690	PACS1	phosphofurin acidic cluster sorting protein 1 [Source:HGNC Symbol;Acc:HGNC:30032]
55700	MAP7D1	MAP7 domain containing 1 [Source:HGNC Symbol;Acc:HGNC:25514]
55701	ARHGEF40	Rho guanine nucleotide exchange factor 40 [Source:HGNC Symbol;Acc:HGNC:25516]
55704	CCDC88A	coiled-coil domain containing 88A [Source:HGNC Symbol;Acc:HGNC:25523]
55718	POLR3E	RNA polymerase III subunit E [Source:HGNC Symbol;Acc:HGNC:30347]
55719	SLF2	SMC5-SMC6 complex localization factor 2 [Source:HGNC Symbol;Acc:HGNC:17814]
55720	TSR1	TSR1 ribosome maturation factor [Source:HGNC Symbol;Acc:HGNC:25542]
55723	ASF1B	anti-silencing function 1B histone chaperone [Source:HGNC Symbol;Acc:HGNC:20996]
55739	NAXD	NAD(P)HX dehydratase [Source:HGNC Symbol;Acc:HGNC:25576]
55759	WDR12	WD repeat domain 12 [Source:HGNC Symbol;Acc:HGNC:14098]
55765	INAVA	innate immunity activator [Source:HGNC Symbol;Acc:HGNC:25599]
55771	PRR11	proline rich 11 [Source:HGNC Symbol;Acc:HGNC:25619]
55787	TXLNG	taxilin gamma [Source:HGNC Symbol;Acc:HGNC:18578]
55794	DDX28	DEAD-box helicase 28 [Source:HGNC Symbol;Acc:HGNC:17330]
558	AXL	AXL receptor tyrosine kinase [Source:HGNC Symbol;Acc:HGNC:905]
55813	UTP6	UTP6 small subunit processome component [Source:HGNC Symbol;Acc:HGNC:18279]
55829	SELENOS	selenoprotein S [Source:HGNC Symbol;Acc:HGNC:30396]
55830	GLT8D1	glycosyltransferase 8 domain containing 1 [Source:HGNC Symbol;Acc:HGNC:24870]
55831	EMC3	ER membrane protein complex subunit 3 [Source:HGNC Symbol;Acc:HGNC:23999]
55847	CISD1	CDGSH iron sulfur domain 1 [Source:HGNC Symbol;Acc:HGNC:30880]
55854	ZC3H15	zinc finger CCCH-type containing 15 [Source:HGNC Symbol;Acc:HGNC:29528]
55856	ACOT13	acyl-CoA thioesterase 13 [Source:HGNC Symbol;Acc:HGNC:20999]
55872	PBK	PDZ binding kinase [Source:HGNC Symbol;Acc:HGNC:18282]
55917	CTTNBP2NL	CTTNBP2 N-terminal like [Source:HGNC Symbol;Acc:HGNC:25330]
55920	RCC2	regulator of chromosome condensation 2 [Source:HGNC Symbol;Acc:HGNC:30297]
55922	NKRF	NFKB repressing factor [Source:HGNC Symbol;Acc:HGNC:19374]
55930	MYO5C	myosin VC [Source:HGNC Symbol;Acc:HGNC:7604]
55957	LIN37	lin-37 DREAM MuvB core complex component [Source:HGNC Symbol;Acc:HGNC:33234]
55968	NSFL1C	NSFL1 cofactor [Source:HGNC Symbol;Acc:HGNC:15912]
55972	SLC25A40	solute carrier family 25 member 40 [Source:HGNC Symbol;Acc:HGNC:29680]
5611	DNAJC3	DnaJ heat shock protein family (Hsp40) member C3 [Source:HGNC Symbol;Acc:HGNC:9439]
56180	MOSPD1	motile sperm domain containing 1 [Source:HGNC Symbol;Acc:HGNC:25235]
56241	SUSD2	sushi domain containing 2 [Source:HGNC Symbol;Acc:HGNC:30667]
56243	KIAA1217	KIAA1217 [Source:HGNC Symbol;Acc:HGNC:25428]
56252	YLPM1	YLP motif containing 1 [Source:HGNC Symbol;Acc:HGNC:17798]
56262	LRRC8A	leucine rich repeat containing 8 VRAC subunit A [Source:HGNC Symbol;Acc:HGNC:19027]
56267	KYAT3	kynurenine aminotransferase 3 [Source:HGNC Symbol;Acc:HGNC:33238]
56342	PPAN	peter pan homolog [Source:HGNC Symbol;Acc:HGNC:9227]
5638	PRRG1	proline rich and Gla domain 1 [Source:HGNC Symbol;Acc:HGNC:9469]
56647	BCCIP	BRCA2 and CDKN1A interacting protein [Source:HGNC Symbol;Acc:HGNC:978]
56648	EIF5A2	eukaryotic translation initiation factor 5A2 [Source:HGNC Symbol;Acc:HGNC:3301]
56652	TWNK	twinkle mtDNA helicase [Source:HGNC Symbol;Acc:HGNC:1160]
56683	CFAP298	cilia and flagella associated protein 298 [Source:HGNC Symbol;Acc:HGNC:1301]
56704	JPH1	junctophilin 1 [Source:HGNC Symbol;Acc:HGNC:14201]
56851	EMC7	ER membrane protein complex subunit 7 [Source:HGNC Symbol;Acc:HGNC:24301]
56852	RAD18	RAD18 E3 ubiquitin protein ligase [Source:HGNC Symbol;Acc:HGNC:18278]
56902	PNO1	partner of NOB1 homolog [Source:HGNC Symbol;Acc:HGNC:32790]
56919	DHX33	DEAH-box helicase 33 [Source:HGNC Symbol;Acc:HGNC:16718]
56941	HMCES	5-hydroxymethylcytosine binding, ES cell specific [Source:HGNC Symbol;Acc:HGNC:24446]
56943	ENY2	ENY2 transcription and export complex 2 subunit [Source:HGNC Symbol;Acc:HGNC:24449]
56945	MRPS22	mitochondrial ribosomal protein S22 [Source:HGNC Symbol;Acc:HGNC:14508]
56986	DTWD1	DTW domain containing 1 [Source:HGNC Symbol;Acc:HGNC:30926]
56996	SLC12A9	solute carrier family 12 member 9 [Source:HGNC Symbol;Acc:HGNC:17435]
56997	COQ8A	coenzyme Q8A [Source:HGNC Symbol;Acc:HGNC:16812]
57001	SDHAF3	succinate dehydrogenase complex assembly factor 3 [Source:HGNC Symbol;Acc:HGNC:21752]
57002	YAE1	YAE1 maturation factor of ABCE1 [Source:HGNC Symbol;Acc:HGNC:24857]
57003	CCDC47	coiled-coil domain containing 47 [Source:HGNC Symbol;Acc:HGNC:24856]
57026	PDXP	pyridoxal phosphatase [Source:HGNC Symbol;Acc:HGNC:30259]
57050	UTP3	UTP3 small subunit processome component [Source:HGNC Symbol;Acc:HGNC:24477]
57060	PCBP4	poly(rC) binding protein 4 [Source:HGNC Symbol;Acc:HGNC:8652]
57062	DDX24	DEAD-box helicase 24 [Source:HGNC Symbol;Acc:HGNC:13266]
57103	TIGAR	TP53 induced glycolysis regulatory phosphatase [Source:HGNC Symbol;Acc:HGNC:1185]
57106	NAT14	N-acetyltransferase 14 (putative) [Source:HGNC Symbol;Acc:HGNC:28918]
57111	RAB25	RAB25, member RAS oncogene family [Source:HGNC Symbol;Acc:HGNC:18238]
57118	CAMK1D	calcium/calmodulin dependent protein kinase ID [Source:HGNC Symbol;Acc:HGNC:19341]
57120	GOPC	golgi associated PDZ and coiled-coil motif containing [Source:HGNC Symbol;Acc:HGNC:17643]
57129	MRPL47	mitochondrial ribosomal protein L47 [Source:HGNC Symbol;Acc:HGNC:16652]
57149	LYRM1	LYR motif containing 1 [Source:HGNC Symbol;Acc:HGNC:25074]
57169	ZNFX1	zinc finger NFX1-type containing 1 [Source:HGNC Symbol;Acc:HGNC:29271]
57175	CORO1B	coronin 1B [Source:HGNC Symbol;Acc:HGNC:2253]
57215	THAP11	THAP domain containing 11 [Source:HGNC Symbol;Acc:HGNC:23194]
57217	TTC7A	tetratricopeptide repeat domain 7A [Source:HGNC Symbol;Acc:HGNC:19750]
57221	ARFGEF3	ARFGEF family member 3 [Source:HGNC Symbol;Acc:HGNC:21213]
5725	PTBP1	polypyrimidine tract binding protein 1 [Source:HGNC Symbol;Acc:HGNC:9583]
5738	PTGFRN	prostaglandin F2 receptor inhibitor [Source:HGNC Symbol;Acc:HGNC:9601]
57402	S100A14	S100 calcium binding protein A14 [Source:HGNC Symbol;Acc:HGNC:18901]
57418	WDR18	WD repeat domain 18 [Source:HGNC Symbol;Acc:HGNC:17956]
57447	NDRG2	NDRG family member 2 [Source:HGNC Symbol;Acc:HGNC:14460]
57496	MRTFB	myocardin related transcription factor B [Source:HGNC Symbol;Acc:HGNC:29819]
57509	MTUS1	microtubule associated scaffold protein 1 [Source:HGNC Symbol;Acc:HGNC:29789]
57515	SERINC1	serine incorporator 1 [Source:HGNC Symbol;Acc:HGNC:13464]
5754	PTK7	protein tyrosine kinase 7 (inactive) [Source:HGNC Symbol;Acc:HGNC:9618]
57552	NCEH1	neutral cholesterol ester hydrolase 1 [Source:HGNC Symbol;Acc:HGNC:29260]
57570	TRMT5	tRNA methyltransferase 5 [Source:HGNC Symbol;Acc:HGNC:23141]
57587	CFAP97	cilia and flagella associated protein 97 [Source:HGNC Symbol;Acc:HGNC:29276]
57589	RIC1	RIC1 homolog, RAB6A GEF complex partner 1 [Source:HGNC Symbol;Acc:HGNC:17686]
57608	JCAD	junctional cadherin 5 associated [Source:HGNC Symbol;Acc:HGNC:29283]
57614	RELCH	RAB11 binding and LisH domain, coiled-coil and HEAT repeat containing [Source:HGNC Symbol;Acc:HGNC:29289]
57654	UVSSA	UV stimulated scaffold protein A [Source:HGNC Symbol;Acc:HGNC:29304]
57669	EPB41L5	erythrocyte membrane protein band 4.1 like 5 [Source:HGNC Symbol;Acc:HGNC:19819]
57674	RNF213	ring finger protein 213 [Source:HGNC Symbol;Acc:HGNC:14539]
57685	CACHD1	cache domain containing 1 [Source:HGNC Symbol;Acc:HGNC:29314]
57696	DDX55	DEAD-box helicase 55 [Source:HGNC Symbol;Acc:HGNC:20085]
57698	SHTN1	shootin 1 [Source:HGNC Symbol;Acc:HGNC:29319]
57700	FAM160B1	family with sequence similarity 160 member B1 [Source:HGNC Symbol;Acc:HGNC:29320]
57707	MEAK7	MTOR associated protein, eak-7 homolog [Source:HGNC Symbol;Acc:HGNC:29325]
57720	GPR107	G protein-coupled receptor 107 [Source:HGNC Symbol;Acc:HGNC:17830]
578	BAK1	BCL2 antagonist/killer 1 [Source:HGNC Symbol;Acc:HGNC:949]
5780	PTPN9	protein tyrosine phosphatase non-receptor type 9 [Source:HGNC Symbol;Acc:HGNC:9661]
5782	PTPN12	protein tyrosine phosphatase non-receptor type 12 [Source:HGNC Symbol;Acc:HGNC:9645]
5786	PTPRA	protein tyrosine phosphatase receptor type A [Source:HGNC Symbol;Acc:HGNC:9664]
5793	PTPRG	protein tyrosine phosphatase receptor type G [Source:HGNC Symbol;Acc:HGNC:9671]
5802	PTPRS	protein tyrosine phosphatase receptor type S [Source:HGNC Symbol;Acc:HGNC:9681]
5822	PWP2	PWP2 small subunit processome component [Source:HGNC Symbol;Acc:HGNC:9711]
58515	SELENOK	selenoprotein K [Source:HGNC Symbol;Acc:HGNC:30394]
58516	SINHCAF	SIN3-HDAC complex associated factor [Source:HGNC Symbol;Acc:HGNC:30702]
58526	MID1IP1	MID1 interacting protein 1 [Source:HGNC Symbol;Acc:HGNC:20715]
5864	RAB3A	RAB3A, member RAS oncogene family [Source:HGNC Symbol;Acc:HGNC:9777]
5873	RAB27A	RAB27A, member RAS oncogene family [Source:HGNC Symbol;Acc:HGNC:9766]
5876	RABGGTB	Rab geranylgeranyltransferase subunit beta [Source:HGNC Symbol;Acc:HGNC:9796]
5911	RAP2A	RAP2A, member of RAS oncogene family [Source:HGNC Symbol;Acc:HGNC:9861]
59286	UBL5	ubiquitin like 5 [Source:HGNC Symbol;Acc:HGNC:13736]
59339	PLEKHA2	pleckstrin homology domain containing A2 [Source:HGNC Symbol;Acc:HGNC:14336]
59342	SCPEP1	serine carboxypeptidase 1 [Source:HGNC Symbol;Acc:HGNC:29507]
5935	RBM3	RNA binding motif protein 3 [Source:HGNC Symbol;Acc:HGNC:9900]
5939	RBMS2	RNA binding motif single stranded interacting protein 2 [Source:HGNC Symbol;Acc:HGNC:9909]
5947	RBP1	retinol binding protein 1 [Source:HGNC Symbol;Acc:HGNC:9919]
599	BCL2L2	BCL2 like 2 [Source:HGNC Symbol;Acc:HGNC:995]
60386	SLC25A19	solute carrier family 25 member 19 [Source:HGNC Symbol;Acc:HGNC:14409]
60485	SAV1	salvador family WW domain containing protein 1 [Source:HGNC Symbol;Acc:HGNC:17795]
60488	MRPS35	mitochondrial ribosomal protein S35 [Source:HGNC Symbol;Acc:HGNC:16635]
60492	CCDC90B	coiled-coil domain containing 90B [Source:HGNC Symbol;Acc:HGNC:28108]
60685	ZFAND3	zinc finger AN1-type containing 3 [Source:HGNC Symbol;Acc:HGNC:18019]
6102	RP2	RP2 activator of ARL3 GTPase [Source:HGNC Symbol;Acc:HGNC:10274]
6182	MRPL12	mitochondrial ribosomal protein L12 [Source:HGNC Symbol;Acc:HGNC:10378]
6238	RRBP1	ribosome binding protein 1 [Source:HGNC Symbol;Acc:HGNC:10448]
6251	RSU1	Ras suppressor protein 1 [Source:HGNC Symbol;Acc:HGNC:10464]
6253	RTN2	reticulon 2 [Source:HGNC Symbol;Acc:HGNC:10468]
6281	S100A10	S100 calcium binding protein A10 [Source:HGNC Symbol;Acc:HGNC:10487]
6282	S100A11	S100 calcium binding protein A11 [Source:HGNC Symbol;Acc:HGNC:10488]
6305	SBF1	SET binding factor 1 [Source:HGNC Symbol;Acc:HGNC:10542]
636	BICD1	BICD cargo adaptor 1 [Source:HGNC Symbol;Acc:HGNC:1049]
6388	SDF2	stromal cell derived factor 2 [Source:HGNC Symbol;Acc:HGNC:10675]
63892	THADA	THADA armadillo repeat containing [Source:HGNC Symbol;Acc:HGNC:19217]
63901	FAM111A	family with sequence similarity 111 member A [Source:HGNC Symbol;Acc:HGNC:24725]
6397	SEC14L1	SEC14 like lipid binding 1 [Source:HGNC Symbol;Acc:HGNC:10698]
64062	RBM26	RNA binding motif protein 26 [Source:HGNC Symbol;Acc:HGNC:20327]
64073	C19orf33	chromosome 19 open reading frame 33 [Source:HGNC Symbol;Acc:HGNC:16668]
64089	SNX16	sorting nexin 16 [Source:HGNC Symbol;Acc:HGNC:14980]
64115	VSIR	V-set immunoregulatory receptor [Source:HGNC Symbol;Acc:HGNC:30085]
64118	DUS1L	dihydrouridine synthase 1 like [Source:HGNC Symbol;Acc:HGNC:30086]
64122	FN3K	fructosamine 3 kinase [Source:HGNC Symbol;Acc:HGNC:24822]
64151	NCAPG	non-SMC condensin I complex subunit G [Source:HGNC Symbol;Acc:HGNC:24304]
64172	OSGEPL1	O-sialoglycoprotein endopeptidase like 1 [Source:HGNC Symbol;Acc:HGNC:23075]
64175	P3H1	prolyl 3-hydroxylase 1 [Source:HGNC Symbol;Acc:HGNC:19316]
6418	SET	SET nuclear proto-oncogene [Source:HGNC Symbol;Acc:HGNC:10760]
64215	DNAJC1	DnaJ heat shock protein family (Hsp40) member C1 [Source:HGNC Symbol;Acc:HGNC:20090]
64225	ATL2	atlastin GTPase 2 [Source:HGNC Symbol;Acc:HGNC:24047]
642273	FAM110C	family with sequence similarity 110 member C [Source:HGNC Symbol;Acc:HGNC:33340]
64236	PDLIM2	PDZ and LIM domain 2 [Source:HGNC Symbol;Acc:HGNC:13992]
64319	FBRS	fibrosin [Source:HGNC Symbol;Acc:HGNC:20442]
64342	HS1BP3	HCLS1 binding protein 3 [Source:HGNC Symbol;Acc:HGNC:24979]
64412	GZF1	GDNF inducible zinc finger protein 1 [Source:HGNC Symbol;Acc:HGNC:15808]
64429	ZDHHC6	zinc finger DHHC-type palmitoyltransferase 6 [Source:HGNC Symbol;Acc:HGNC:19160]
64434	NOM1	nucleolar protein with MIF4G domain 1 [Source:HGNC Symbol;Acc:HGNC:13244]
6451	SH3BGRL	SH3 domain binding glutamate rich protein like [Source:HGNC Symbol;Acc:HGNC:10823]
6453	ITSN1	intersectin 1 [Source:HGNC Symbol;Acc:HGNC:6183]
6461	SHB	SH2 domain containing adaptor protein B [Source:HGNC Symbol;Acc:HGNC:10838]
64745	METTL17	methyltransferase like 17 [Source:HGNC Symbol;Acc:HGNC:19280]
64759	TNS3	tensin 3 [Source:HGNC Symbol;Acc:HGNC:21616]
64760	FAM160B2	family with sequence similarity 160 member B2 [Source:HGNC Symbol;Acc:HGNC:16492]
64761	PARP12	poly(ADP-ribose) polymerase family member 12 [Source:HGNC Symbol;Acc:HGNC:21919]
64778	FNDC3B	fibronectin type III domain containing 3B [Source:HGNC Symbol;Acc:HGNC:24670]
64780	MICAL1	microtubule associated monooxygenase, calponin and LIM domain containing 1 [Source:HGNC Symbol;Acc:HGNC:20619]
64787	EPS8L2	EPS8 like 2 [Source:HGNC Symbol;Acc:HGNC:21296]
64839	FBXL17	F-box and leucine rich repeat protein 17 [Source:HGNC Symbol;Acc:HGNC:13615]
64847	SPATA20	spermatogenesis associated 20 [Source:HGNC Symbol;Acc:HGNC:26125]
64900	LPIN3	lipin 3 [Source:HGNC Symbol;Acc:HGNC:14451]
64949	MRPS26	mitochondrial ribosomal protein S26 [Source:HGNC Symbol;Acc:HGNC:14045]
64960	MRPS15	mitochondrial ribosomal protein S15 [Source:HGNC Symbol;Acc:HGNC:14504]
64965	MRPS9	mitochondrial ribosomal protein S9 [Source:HGNC Symbol;Acc:HGNC:14501]
64968	MRPS6	mitochondrial ribosomal protein S6 [Source:HGNC Symbol;Acc:HGNC:14051]
65008	MRPL1	mitochondrial ribosomal protein L1 [Source:HGNC Symbol;Acc:HGNC:14275]
6505	SLC1A1	solute carrier family 1 member 1 [Source:HGNC Symbol;Acc:HGNC:10939]
65059	RAPH1	Ras association (RalGDS/AF-6) and pleckstrin homology domains 1 [Source:HGNC Symbol;Acc:HGNC:14436]
65083	NOL6	nucleolar protein 6 [Source:HGNC Symbol;Acc:HGNC:19910]
6510	SLC1A5	solute carrier family 1 member 5 [Source:HGNC Symbol;Acc:HGNC:10943]
6515	SLC2A3	solute carrier family 2 member 3 [Source:HGNC Symbol;Acc:HGNC:11007]
6522	SLC4A2	solute carrier family 4 member 2 [Source:HGNC Symbol;Acc:HGNC:11028]
65260	COA7	cytochrome c oxidase assembly factor 7 (putative) [Source:HGNC Symbol;Acc:HGNC:25716]
65265	C8orf33	chromosome 8 open reading frame 33 [Source:HGNC Symbol;Acc:HGNC:26104]
6533	SLC6A6	solute carrier family 6 member 6 [Source:HGNC Symbol;Acc:HGNC:11052]
653440	WASH6P	WASP family homolog 6, pseudogene [Source:HGNC Symbol;Acc:HGNC:31685]
6541	SLC7A1	solute carrier family 7 member 1 [Source:HGNC Symbol;Acc:HGNC:11057]
6560	SLC12A4	solute carrier family 12 member 4 [Source:HGNC Symbol;Acc:HGNC:10913]
6573	SLC19A1	solute carrier family 19 member 1 [Source:HGNC Symbol;Acc:HGNC:10937]
6574	SLC20A1	solute carrier family 20 member 1 [Source:HGNC Symbol;Acc:HGNC:10946]
6575	SLC20A2	solute carrier family 20 member 2 [Source:HGNC Symbol;Acc:HGNC:10947]
6594	SMARCA1	SWI/SNF related, matrix associated, actin dependent regulator of chromatin, subfamily a, member 1 [Source:HGNC Symbol;Acc:HGNC:11097]
6595	SMARCA2	SWI/SNF related, matrix associated, actin dependent regulator of chromatin, subfamily a, member 2 [Source:HGNC Symbol;Acc:HGNC:11098]
65979	PHACTR4	phosphatase and actin regulator 4 [Source:HGNC Symbol;Acc:HGNC:25793]
65986	ZBTB10	zinc finger and BTB domain containing 10 [Source:HGNC Symbol;Acc:HGNC:30953]
6613	SUMO2	small ubiquitin like modifier 2 [Source:HGNC Symbol;Acc:HGNC:11125]
6623	SNCG	synuclein gamma [Source:HGNC Symbol;Acc:HGNC:11141]
663	BNIP2	BCL2 interacting protein 2 [Source:HGNC Symbol;Acc:HGNC:1083]
6641	SNTB1	syntrophin beta 1 [Source:HGNC Symbol;Acc:HGNC:11168]
6642	SNX1	sorting nexin 1 [Source:HGNC Symbol;Acc:HGNC:11172]
6645	SNTB2	syntrophin beta 2 [Source:HGNC Symbol;Acc:HGNC:11169]
664618	HSP90AB4P	heat shock protein 90 alpha family class B member 4, pseudogene [Source:HGNC Symbol;Acc:HGNC:32538]
6653	SORL1	sortilin related receptor 1 [Source:HGNC Symbol;Acc:HGNC:11185]
6662	SOX9	SRY-box transcription factor 9 [Source:HGNC Symbol;Acc:HGNC:11204]
6674	SPAG1	sperm associated antigen 1 [Source:HGNC Symbol;Acc:HGNC:11212]
6711	SPTBN1	spectrin beta, non-erythrocytic 1 [Source:HGNC Symbol;Acc:HGNC:11275]
6733	SRPK2	SRSF protein kinase 2 [Source:HGNC Symbol;Acc:HGNC:11306]
6744	ITPRID2	ITPR interacting domain containing 2 [Source:HGNC Symbol;Acc:HGNC:11319]
6749	SSRP1	structure specific recognition protein 1 [Source:HGNC Symbol;Acc:HGNC:11327]
6780	STAU1	staufen double-stranded RNA binding protein 1 [Source:HGNC Symbol;Acc:HGNC:11370]
6782	HSPA13	heat shock protein family A (Hsp70) member 13 [Source:HGNC Symbol;Acc:HGNC:11375]
6786	STIM1	stromal interaction molecule 1 [Source:HGNC Symbol;Acc:HGNC:11386]
6793	STK10	serine/threonine kinase 10 [Source:HGNC Symbol;Acc:HGNC:11388]
6812	STXBP1	syntaxin binding protein 1 [Source:HGNC Symbol;Acc:HGNC:11444]
6814	STXBP3	syntaxin binding protein 3 [Source:HGNC Symbol;Acc:HGNC:11446]
6837	MED22	mediator complex subunit 22 [Source:HGNC Symbol;Acc:HGNC:11477]
6838	SURF6	surfeit 6 [Source:HGNC Symbol;Acc:HGNC:11478]
6840	SVIL	supervillin [Source:HGNC Symbol;Acc:HGNC:11480]
6857	SYT1	synaptotagmin 1 [Source:HGNC Symbol;Acc:HGNC:11509]
6867	TACC1	transforming acidic coiled-coil containing protein 1 [Source:HGNC Symbol;Acc:HGNC:11522]
6876	TAGLN	transgelin [Source:HGNC Symbol;Acc:HGNC:11553]
6945	MLX	MAX dimerization protein MLX [Source:HGNC Symbol;Acc:HGNC:11645]
7014	TERF2	telomeric repeat binding factor 2 [Source:HGNC Symbol;Acc:HGNC:11729]
7041	TGFB1I1	transforming growth factor beta 1 induced transcript 1 [Source:HGNC Symbol;Acc:HGNC:11767]
7072	TIA1	TIA1 cytotoxic granule associated RNA binding protein [Source:HGNC Symbol;Acc:HGNC:11802]
7077	TIMP2	TIMP metallopeptidase inhibitor 2 [Source:HGNC Symbol;Acc:HGNC:11821]
708	C1QBP	complement C1q binding protein [Source:HGNC Symbol;Acc:HGNC:1243]
7111	TMOD1	tropomodulin 1 [Source:HGNC Symbol;Acc:HGNC:11871]
7112	TMPO	thymopoietin [Source:HGNC Symbol;Acc:HGNC:11875]
7127	TNFAIP2	TNF alpha induced protein 2 [Source:HGNC Symbol;Acc:HGNC:11895]
7145	TNS1	tensin 1 [Source:HGNC Symbol;Acc:HGNC:11973]
7150	TOP1	DNA topoisomerase I [Source:HGNC Symbol;Acc:HGNC:11986]
7259	TSPYL1	TSPY like 1 [Source:HGNC Symbol;Acc:HGNC:12382]
727957	MROH1	maestro heat like repeat family member 1 [Source:HGNC Symbol;Acc:HGNC:26958]
7284	TUFM	Tu translation elongation factor, mitochondrial [Source:HGNC Symbol;Acc:HGNC:12420]
728568	C12orf73	chromosome 12 open reading frame 73 [Source:HGNC Symbol;Acc:HGNC:34450]
7286	TUFT1	tuftelin 1 [Source:HGNC Symbol;Acc:HGNC:12422]
729515	TMEM242	transmembrane protein 242 [Source:HGNC Symbol;Acc:HGNC:17206]
7402	UTRN	utrophin [Source:HGNC Symbol;Acc:HGNC:12635]
741	ZNHIT2	zinc finger HIT-type containing 2 [Source:HGNC Symbol;Acc:HGNC:1177]
7443	VRK1	VRK serine/threonine kinase 1 [Source:HGNC Symbol;Acc:HGNC:12718]
7447	VSNL1	visinin like 1 [Source:HGNC Symbol;Acc:HGNC:12722]
7458	EIF4H	eukaryotic translation initiation factor 4H [Source:HGNC Symbol;Acc:HGNC:12741]
7464	CORO2A	coronin 2A [Source:HGNC Symbol;Acc:HGNC:2255]
754	PTTG1IP	PTTG1 interacting protein [Source:HGNC Symbol;Acc:HGNC:13524]
7542	ZFPL1	zinc finger protein like 1 [Source:HGNC Symbol;Acc:HGNC:12868]
7555	CNBP	CCHC-type zinc finger nucleic acid binding protein [Source:HGNC Symbol;Acc:HGNC:13164]
7559	ZNF12	zinc finger protein 12 [Source:HGNC Symbol;Acc:HGNC:12902]
757	TMEM50B	transmembrane protein 50B [Source:HGNC Symbol;Acc:HGNC:1280]
7589	ZSCAN21	zinc finger and SCAN domain containing 21 [Source:HGNC Symbol;Acc:HGNC:13104]
768211	RELL1	RELT like 1 [Source:HGNC Symbol;Acc:HGNC:27379]
7703	PCGF2	polycomb group ring finger 2 [Source:HGNC Symbol;Acc:HGNC:12929]
7705	ZNF146	zinc finger protein 146 [Source:HGNC Symbol;Acc:HGNC:12931]
7739	ZNF185	zinc finger protein 185 with LIM domain [Source:HGNC Symbol;Acc:HGNC:12976]
7812	CSDE1	cold shock domain containing E1 [Source:HGNC Symbol;Acc:HGNC:29905]
7874	USP7	ubiquitin specific peptidase 7 [Source:HGNC Symbol;Acc:HGNC:12630]
788	SLC25A20	solute carrier family 25 member 20 [Source:HGNC Symbol;Acc:HGNC:1421]
78987	CRELD1	cysteine rich with EGF like domains 1 [Source:HGNC Symbol;Acc:HGNC:14630]
79016	DDA1	DET1 and DDB1 associated 1 [Source:HGNC Symbol;Acc:HGNC:28360]
79026	AHNAK	AHNAK nucleoprotein [Source:HGNC Symbol;Acc:HGNC:347]
79031	PDCL3	phosducin like 3 [Source:HGNC Symbol;Acc:HGNC:28860]
79038	ZFYVE21	zinc finger FYVE-type containing 21 [Source:HGNC Symbol;Acc:HGNC:20760]
79039	DDX54	DEAD-box helicase 54 [Source:HGNC Symbol;Acc:HGNC:20084]
79050	NOC4L	nucleolar complex associated 4 homolog [Source:HGNC Symbol;Acc:HGNC:28461]
79077	DCTPP1	dCTP pyrophosphatase 1 [Source:HGNC Symbol;Acc:HGNC:28777]
79078	C1orf50	chromosome 1 open reading frame 50 [Source:HGNC Symbol;Acc:HGNC:28795]
79080	CCDC86	coiled-coil domain containing 86 [Source:HGNC Symbol;Acc:HGNC:28359]
79083	MLPH	melanophilin [Source:HGNC Symbol;Acc:HGNC:29643]
79109	MAPKAP1	MAPK associated protein 1 [Source:HGNC Symbol;Acc:HGNC:18752]
79133	NDUFAF5	NADH:ubiquinone oxidoreductase complex assembly factor 5 [Source:HGNC Symbol;Acc:HGNC:15899]
79135	APOO	apolipoprotein O [Source:HGNC Symbol;Acc:HGNC:28727]
79171	RBM42	RNA binding motif protein 42 [Source:HGNC Symbol;Acc:HGNC:28117]
79180	EFHD2	EF-hand domain family member D2 [Source:HGNC Symbol;Acc:HGNC:28670]
79188	TMEM43	transmembrane protein 43 [Source:HGNC Symbol;Acc:HGNC:28472]
79366	HMGN5	high mobility group nucleosome binding domain 5 [Source:HGNC Symbol;Acc:HGNC:8013]
794	CALB2	calbindin 2 [Source:HGNC Symbol;Acc:HGNC:1435]
79446	WDR25	WD repeat domain 25 [Source:HGNC Symbol;Acc:HGNC:21064]
79594	MUL1	mitochondrial E3 ubiquitin protein ligase 1 [Source:HGNC Symbol;Acc:HGNC:25762]
79598	CEP97	centrosomal protein 97 [Source:HGNC Symbol;Acc:HGNC:26244]
79666	PLEKHF2	pleckstrin homology and FYVE domain containing 2 [Source:HGNC Symbol;Acc:HGNC:20757]
79684	MSANTD2	Myb/SANT DNA binding domain containing 2 [Source:HGNC Symbol;Acc:HGNC:26266]
79691	QTRT2	queuine tRNA-ribosyltransferase accessory subunit 2 [Source:HGNC Symbol;Acc:HGNC:25771]
79693	YRDC	yrdC N6-threonylcarbamoyltransferase domain containing [Source:HGNC Symbol;Acc:HGNC:28905]
79709	COLGALT1	collagen beta(1-O)galactosyltransferase 1 [Source:HGNC Symbol;Acc:HGNC:26182]
79710	MORC4	MORC family CW-type zinc finger 4 [Source:HGNC Symbol;Acc:HGNC:23485]
79711	IPO4	importin 4 [Source:HGNC Symbol;Acc:HGNC:19426]
79714	CCDC51	coiled-coil domain containing 51 [Source:HGNC Symbol;Acc:HGNC:25714]
79716	NPEPL1	aminopeptidase like 1 [Source:HGNC Symbol;Acc:HGNC:16244]
79735	TBC1D17	TBC1 domain family member 17 [Source:HGNC Symbol;Acc:HGNC:25699]
79751	SLC25A22	solute carrier family 25 member 22 [Source:HGNC Symbol;Acc:HGNC:19954]
79760	GEMIN7	gem nuclear organelle associated protein 7 [Source:HGNC Symbol;Acc:HGNC:20045]
79778	MICALL2	MICAL like 2 [Source:HGNC Symbol;Acc:HGNC:29672]
79780	CCDC82	coiled-coil domain containing 82 [Source:HGNC Symbol;Acc:HGNC:26282]
79791	FBXO31	F-box protein 31 [Source:HGNC Symbol;Acc:HGNC:16510]
79801	SHCBP1	SHC binding and spindle associated 1 [Source:HGNC Symbol;Acc:HGNC:29547]
79810	PTCD2	pentatricopeptide repeat domain 2 [Source:HGNC Symbol;Acc:HGNC:25734]
79828	METTL8	methyltransferase like 8 [Source:HGNC Symbol;Acc:HGNC:25856]
79833	GEMIN6	gem nuclear organelle associated protein 6 [Source:HGNC Symbol;Acc:HGNC:20044]
79834	PEAK1	pseudopodium enriched atypical kinase 1 [Source:HGNC Symbol;Acc:HGNC:29431]
79879	CCDC134	coiled-coil domain containing 134 [Source:HGNC Symbol;Acc:HGNC:26185]
79886	CAAP1	caspase activity and apoptosis inhibitor 1 [Source:HGNC Symbol;Acc:HGNC:25834]
79896	THNSL1	threonine synthase like 1 [Source:HGNC Symbol;Acc:HGNC:26160]
79922	MRM1	mitochondrial rRNA methyltransferase 1 [Source:HGNC Symbol;Acc:HGNC:26202]
79954	NOL10	nucleolar protein 10 [Source:HGNC Symbol;Acc:HGNC:25862]
79960	JADE1	jade family PHD finger 1 [Source:HGNC Symbol;Acc:HGNC:30027]
79979	TRMT2B	tRNA methyltransferase 2 homolog B [Source:HGNC Symbol;Acc:HGNC:25748]
79982	DNAJB14	DnaJ heat shock protein family (Hsp40) member B14 [Source:HGNC Symbol;Acc:HGNC:25881]
80005	DOCK5	dedicator of cytokinesis 5 [Source:HGNC Symbol;Acc:HGNC:23476]
80012	PHC3	polyhomeotic homolog 3 [Source:HGNC Symbol;Acc:HGNC:15682]
80017	DGLUCY	D-glutamate cyclase [Source:HGNC Symbol;Acc:HGNC:20498]
80019	UBTD1	ubiquitin domain containing 1 [Source:HGNC Symbol;Acc:HGNC:25683]
80135	RPF1	ribosome production factor 1 homolog [Source:HGNC Symbol;Acc:HGNC:30350]
80144	FRAS1	Fraser extracellular matrix complex subunit 1 [Source:HGNC Symbol;Acc:HGNC:19185]
80152	CENPT	centromere protein T [Source:HGNC Symbol;Acc:HGNC:25787]
80155	NAA15	N-alpha-acetyltransferase 15, NatA auxiliary subunit [Source:HGNC Symbol;Acc:HGNC:30782]
80185	TTI2	TELO2 interacting protein 2 [Source:HGNC Symbol;Acc:HGNC:26262]
80221	ACSF2	acyl-CoA synthetase family member 2 [Source:HGNC Symbol;Acc:HGNC:26101]
80273	GRPEL1	GrpE like 1, mitochondrial [Source:HGNC Symbol;Acc:HGNC:19696]
80279	CDK5RAP3	CDK5 regulatory subunit associated protein 3 [Source:HGNC Symbol;Acc:HGNC:18673]
80304	WDCP	WD repeat and coiled coil containing [Source:HGNC Symbol;Acc:HGNC:26157]
80305	TRABD	TraB domain containing [Source:HGNC Symbol;Acc:HGNC:28805]
80315	CPEB4	cytoplasmic polyadenylation element binding protein 4 [Source:HGNC Symbol;Acc:HGNC:21747]
80331	DNAJC5	DnaJ heat shock protein family (Hsp40) member C5 [Source:HGNC Symbol;Acc:HGNC:16235]
8036	SHOC2	SHOC2 leucine rich repeat scaffold protein [Source:HGNC Symbol;Acc:HGNC:15454]
80724	ACAD10	acyl-CoA dehydrogenase family member 10 [Source:HGNC Symbol;Acc:HGNC:21597]
8073	PTP4A2	protein tyrosine phosphatase 4A2 [Source:HGNC Symbol;Acc:HGNC:9635]
80746	TSEN2	tRNA splicing endonuclease subunit 2 [Source:HGNC Symbol;Acc:HGNC:28422]
80762	NDFIP1	Nedd4 family interacting protein 1 [Source:HGNC Symbol;Acc:HGNC:17592]
80774	LIMD2	LIM domain containing 2 [Source:HGNC Symbol;Acc:HGNC:28142]
80777	CYB5B	cytochrome b5 type B [Source:HGNC Symbol;Acc:HGNC:24374]
80856	LNPK	lunapark, ER junction formation factor [Source:HGNC Symbol;Acc:HGNC:21610]
81034	SLC25A32	solute carrier family 25 member 32 [Source:HGNC Symbol;Acc:HGNC:29683]
8125	ANP32A	acidic nuclear phosphoprotein 32 family member A [Source:HGNC Symbol;Acc:HGNC:13233]
813	CALU	calumenin [Source:HGNC Symbol;Acc:HGNC:1458]
8139	GAN	gigaxonin [Source:HGNC Symbol;Acc:HGNC:4137]
81539	SLC38A1	solute carrier family 38 member 1 [Source:HGNC Symbol;Acc:HGNC:13447]
81556	INTS14	integrator complex subunit 14 [Source:HGNC Symbol;Acc:HGNC:25372]
81562	LMAN2L	lectin, mannose binding 2 like [Source:HGNC Symbol;Acc:HGNC:19263]
81577	GFOD2	glucose-fructose oxidoreductase domain containing 2 [Source:HGNC Symbol;Acc:HGNC:28159]
81610	FAM83D	family with sequence similarity 83 member D [Source:HGNC Symbol;Acc:HGNC:16122]
81618	ITM2C	integral membrane protein 2C [Source:HGNC Symbol;Acc:HGNC:6175]
81706	PPP1R14C	protein phosphatase 1 regulatory inhibitor subunit 14C [Source:HGNC Symbol;Acc:HGNC:14952]
81790	RNF170	ring finger protein 170 [Source:HGNC Symbol;Acc:HGNC:25358]
81855	SFXN3	sideroflexin 3 [Source:HGNC Symbol;Acc:HGNC:16087]
81887	LAS1L	LAS1 like ribosome biogenesis factor [Source:HGNC Symbol;Acc:HGNC:25726]
81890	QTRT1	queuine tRNA-ribosyltransferase catalytic subunit 1 [Source:HGNC Symbol;Acc:HGNC:23797]
8192	CLPP	caseinolytic mitochondrial matrix peptidase proteolytic subunit [Source:HGNC Symbol;Acc:HGNC:2084]
822	CAPG	capping actin protein, gelsolin like [Source:HGNC Symbol;Acc:HGNC:1474]
8227	AKAP17A	A-kinase anchoring protein 17A [Source:HGNC Symbol;Acc:HGNC:18783]
8260	NAA10	N-alpha-acetyltransferase 10, NatA catalytic subunit [Source:HGNC Symbol;Acc:HGNC:18704]
8270	LAGE3	L antigen family member 3 [Source:HGNC Symbol;Acc:HGNC:26058]
831	CAST	calpastatin [Source:HGNC Symbol;Acc:HGNC:1515]
83442	SH3BGRL3	SH3 domain binding glutamate rich protein like 3 [Source:HGNC Symbol;Acc:HGNC:15568]
83451	ABHD11	abhydrolase domain containing 11 [Source:HGNC Symbol;Acc:HGNC:16407]
83461	CDCA3	cell division cycle associated 3 [Source:HGNC Symbol;Acc:HGNC:14624]
83480	PUS3	pseudouridine synthase 3 [Source:HGNC Symbol;Acc:HGNC:25461]
83481	EPPK1	epiplakin 1 [Source:HGNC Symbol;Acc:HGNC:15577]
83540	NUF2	NUF2 component of NDC80 kinetochore complex [Source:HGNC Symbol;Acc:HGNC:14621]
83548	COG3	component of oligomeric golgi complex 3 [Source:HGNC Symbol;Acc:HGNC:18619]
83596	BCL2L12	BCL2 like 12 [Source:HGNC Symbol;Acc:HGNC:13787]
83608	C18orf21	chromosome 18 open reading frame 21 [Source:HGNC Symbol;Acc:HGNC:28802]
83641	FAM107B	family with sequence similarity 107 member B [Source:HGNC Symbol;Acc:HGNC:23726]
83642	SELENOO	selenoprotein O [Source:HGNC Symbol;Acc:HGNC:30395]
83666	PARP9	poly(ADP-ribose) polymerase family member 9 [Source:HGNC Symbol;Acc:HGNC:24118]
83743	GRWD1	glutamate rich WD repeat containing 1 [Source:HGNC Symbol;Acc:HGNC:21270]
83744	ZNF484	zinc finger protein 484 [Source:HGNC Symbol;Acc:HGNC:23385]
83759	RBM4B	RNA binding motif protein 4B [Source:HGNC Symbol;Acc:HGNC:28842]
83787	ARMC10	armadillo repeat containing 10 [Source:HGNC Symbol;Acc:HGNC:21706]
83858	ATAD3B	ATPase family AAA domain containing 3B [Source:HGNC Symbol;Acc:HGNC:24007]
83874	TBC1D10A	TBC1 domain family member 10A [Source:HGNC Symbol;Acc:HGNC:23609]
83891	SNX25	sorting nexin 25 [Source:HGNC Symbol;Acc:HGNC:21883]
8405	SPOP	speckle type BTB/POZ protein [Source:HGNC Symbol;Acc:HGNC:11254]
84061	MAGT1	magnesium transporter 1 [Source:HGNC Symbol;Acc:HGNC:28880]
8407	TAGLN2	transgelin 2 [Source:HGNC Symbol;Acc:HGNC:11554]
84105	PCBD2	pterin-4 alpha-carbinolamine dehydratase 2 [Source:HGNC Symbol;Acc:HGNC:24474]
84128	WDR75	WD repeat domain 75 [Source:HGNC Symbol;Acc:HGNC:25725]
84132	USP42	ubiquitin specific peptidase 42 [Source:HGNC Symbol;Acc:HGNC:20068]
84135	UTP15	UTP15 small subunit processome component [Source:HGNC Symbol;Acc:HGNC:25758]
84154	RPF2	ribosome production factor 2 homolog [Source:HGNC Symbol;Acc:HGNC:20870]
84162	KIAA1109	KIAA1109 [Source:HGNC Symbol;Acc:HGNC:26953]
84240	ZCCHC9	zinc finger CCHC-type containing 9 [Source:HGNC Symbol;Acc:HGNC:25424]
84245	MRI1	methylthioribose-1-phosphate isomerase 1 [Source:HGNC Symbol;Acc:HGNC:28469]
84259	DCUN1D5	defective in cullin neddylation 1 domain containing 5 [Source:HGNC Symbol;Acc:HGNC:28409]
84261	FBXW9	F-box and WD repeat domain containing 9 [Source:HGNC Symbol;Acc:HGNC:28136]
84268	RPAIN	RPA interacting protein [Source:HGNC Symbol;Acc:HGNC:28641]
84293	PRXL2A	peroxiredoxin like 2A [Source:HGNC Symbol;Acc:HGNC:28651]
84294	UTP23	UTP23 small subunit processome component [Source:HGNC Symbol;Acc:HGNC:28224]
84306	PDCD2L	programmed cell death 2 like [Source:HGNC Symbol;Acc:HGNC:28194]
84309	NUDT16L1	nudix hydrolase 16 like 1 [Source:HGNC Symbol;Acc:HGNC:28154]
84310	C7orf50	chromosome 7 open reading frame 50 [Source:HGNC Symbol;Acc:HGNC:22421]
84312	BRMS1L	BRMS1 like transcriptional repressor [Source:HGNC Symbol;Acc:HGNC:20512]
84317	CCDC115	coiled-coil domain containing 115 [Source:HGNC Symbol;Acc:HGNC:28178]
84319	CMSS1	cms1 ribosomal small subunit homolog [Source:HGNC Symbol;Acc:HGNC:28666]
84343	HPS3	HPS3 biogenesis of lysosomal organelles complex 2 subunit 1 [Source:HGNC Symbol;Acc:HGNC:15597]
84365	NIFK	nucleolar protein interacting with the FHA domain of MKI67 [Source:HGNC Symbol;Acc:HGNC:17838]
84376	HOOK3	hook microtubule tethering protein 3 [Source:HGNC Symbol;Acc:HGNC:23576]
84445	LZTS2	leucine zipper tumor suppressor 2 [Source:HGNC Symbol;Acc:HGNC:29381]
84456	L3MBTL3	L3MBTL histone methyl-lysine binding protein 3 [Source:HGNC Symbol;Acc:HGNC:23035]
84498	FAM120B	family with sequence similarity 120B [Source:HGNC Symbol;Acc:HGNC:21109]
84520	GON7	GON7 subunit of KEOPS complex [Source:HGNC Symbol;Acc:HGNC:20356]
84524	ZC3H8	zinc finger CCCH-type containing 8 [Source:HGNC Symbol;Acc:HGNC:30941]
84549	MAK16	MAK16 homolog [Source:HGNC Symbol;Acc:HGNC:13703]
8455	ATRN	attractin [Source:HGNC Symbol;Acc:HGNC:885]
84668	FAM126A	family with sequence similarity 126 member A [Source:HGNC Symbol;Acc:HGNC:24587]
84678	KDM2B	lysine demethylase 2B [Source:HGNC Symbol;Acc:HGNC:13610]
84679	SLC9A7	solute carrier family 9 member A7 [Source:HGNC Symbol;Acc:HGNC:17123]
84705	GTPBP3	GTP binding protein 3, mitochondrial [Source:HGNC Symbol;Acc:HGNC:14880]
84722	PSRC1	proline and serine rich coiled-coil 1 [Source:HGNC Symbol;Acc:HGNC:24472]
84733	CBX2	chromobox 2 [Source:HGNC Symbol;Acc:HGNC:1552]
8476	CDC42BPA	CDC42 binding protein kinase alpha [Source:HGNC Symbol;Acc:HGNC:1737]
84766	CRACR2A	calcium release activated channel regulator 2A [Source:HGNC Symbol;Acc:HGNC:28657]
84836	ABHD14B	abhydrolase domain containing 14B [Source:HGNC Symbol;Acc:HGNC:28235]
84858	ZNF503	zinc finger protein 503 [Source:HGNC Symbol;Acc:HGNC:23589]
84864	RIOX2	ribosomal oxygenase 2 [Source:HGNC Symbol;Acc:HGNC:19441]
84869	CBR4	carbonyl reductase 4 [Source:HGNC Symbol;Acc:HGNC:25891]
84883	AIFM2	apoptosis inducing factor mitochondria associated 2 [Source:HGNC Symbol;Acc:HGNC:21411]
84888	SPPL2A	signal peptide peptidase like 2A [Source:HGNC Symbol;Acc:HGNC:30227]
84908	FAM136A	family with sequence similarity 136 member A [Source:HGNC Symbol;Acc:HGNC:25911]
84916	UTP4	UTP4 small subunit processome component [Source:HGNC Symbol;Acc:HGNC:1983]
84937	ZNRF1	zinc and ring finger 1 [Source:HGNC Symbol;Acc:HGNC:18452]
84951	TNS4	tensin 4 [Source:HGNC Symbol;Acc:HGNC:24352]
84952	CGNL1	cingulin like 1 [Source:HGNC Symbol;Acc:HGNC:25931]
84959	UBASH3B	ubiquitin associated and SH3 domain containing B [Source:HGNC Symbol;Acc:HGNC:29884]
8496	PPFIBP1	PPFIA binding protein 1 [Source:HGNC Symbol;Acc:HGNC:9249]
84962	AJUBA	ajuba LIM protein [Source:HGNC Symbol;Acc:HGNC:20250]
8500	PPFIA1	PTPRF interacting protein alpha 1 [Source:HGNC Symbol;Acc:HGNC:9245]
85014	TMEM141	transmembrane protein 141 [Source:HGNC Symbol;Acc:HGNC:28211]
8508	NIPSNAP1	nipsnap homolog 1 [Source:HGNC Symbol;Acc:HGNC:7827]
85364	ZCCHC3	zinc finger CCHC-type containing 3 [Source:HGNC Symbol;Acc:HGNC:16230]
85377	MICALL1	MICAL like 1 [Source:HGNC Symbol;Acc:HGNC:29804]
8539	API5	apoptosis inhibitor 5 [Source:HGNC Symbol;Acc:HGNC:594]
85395	FAM207A	family with sequence similarity 207 member A [Source:HGNC Symbol;Acc:HGNC:15811]
85441	HELZ2	helicase with zinc finger 2 [Source:HGNC Symbol;Acc:HGNC:30021]
8545	CGGBP1	CGG triplet repeat binding protein 1 [Source:HGNC Symbol;Acc:HGNC:1888]
85450	ITPRIP	inositol 1,4,5-trisphosphate receptor interacting protein [Source:HGNC Symbol;Acc:HGNC:29370]
85461	TANC1	tetratricopeptide repeat, ankyrin repeat and coiled-coil containing 1 [Source:HGNC Symbol;Acc:HGNC:29364]
8602	NOP14	NOP14 nucleolar protein [Source:HGNC Symbol;Acc:HGNC:16821]
8604	SLC25A12	solute carrier family 25 member 12 [Source:HGNC Symbol;Acc:HGNC:10982]
8623	ASMTL	acetylserotonin O-methyltransferase like [Source:HGNC Symbol;Acc:HGNC:751]
8636	SSNA1	SS nuclear autoantigen 1 [Source:HGNC Symbol;Acc:HGNC:11321]
864	RUNX3	RUNX family transcription factor 3 [Source:HGNC Symbol;Acc:HGNC:10473]
8667	EIF3H	eukaryotic translation initiation factor 3 subunit H [Source:HGNC Symbol;Acc:HGNC:3273]
8682	PEA15	proliferation and apoptosis adaptor protein 15 [Source:HGNC Symbol;Acc:HGNC:8822]
8689	KRT36	keratin 36 [Source:HGNC Symbol;Acc:HGNC:6454]
871	SERPINH1	serpin family H member 1 [Source:HGNC Symbol;Acc:HGNC:1546]
8724	SNX3	sorting nexin 3 [Source:HGNC Symbol;Acc:HGNC:11174]
8727	CTNNAL1	catenin alpha like 1 [Source:HGNC Symbol;Acc:HGNC:2512]
8728	ADAM19	ADAM metallopeptidase domain 19 [Source:HGNC Symbol;Acc:HGNC:197]
8729	GBF1	golgi brefeldin A resistant guanine nucleotide exchange factor 1 [Source:HGNC Symbol;Acc:HGNC:4181]
8754	ADAM9	ADAM metallopeptidase domain 9 [Source:HGNC Symbol;Acc:HGNC:216]
8761	PABPC4	poly(A) binding protein cytoplasmic 4 [Source:HGNC Symbol;Acc:HGNC:8557]
8780	RIOK3	RIO kinase 3 [Source:HGNC Symbol;Acc:HGNC:11451]
8815	BANF1	BAF nuclear assembly factor 1 [Source:HGNC Symbol;Acc:HGNC:17397]
8816	DCAF5	DDB1 and CUL4 associated factor 5 [Source:HGNC Symbol;Acc:HGNC:20224]
8842	PROM1	prominin 1 [Source:HGNC Symbol;Acc:HGNC:9454]
8844	KSR1	kinase suppressor of ras 1 [Source:HGNC Symbol;Acc:HGNC:6465]
88455	ANKRD13A	ankyrin repeat domain 13A [Source:HGNC Symbol;Acc:HGNC:21268]
8848	TSC22D1	TSC22 domain family member 1 [Source:HGNC Symbol;Acc:HGNC:16826]
8878	SQSTM1	sequestosome 1 [Source:HGNC Symbol;Acc:HGNC:11280]
8884	SLC5A6	solute carrier family 5 member 6 [Source:HGNC Symbol;Acc:HGNC:11041]
8893	EIF2B5	eukaryotic translation initiation factor 2B subunit epsilon [Source:HGNC Symbol;Acc:HGNC:3261]
89795	NAV3	neuron navigator 3 [Source:HGNC Symbol;Acc:HGNC:15998]
90025	UBE3D	ubiquitin protein ligase E3D [Source:HGNC Symbol;Acc:HGNC:21381]
90102	PHLDB2	pleckstrin homology like domain family B member 2 [Source:HGNC Symbol;Acc:HGNC:29573]
9013	TAF1C	TATA-box binding protein associated factor, RNA polymerase I subunit C [Source:HGNC Symbol;Acc:HGNC:11534]
90203	SNX21	sorting nexin family member 21 [Source:HGNC Symbol;Acc:HGNC:16154]
9022	CLIC3	chloride intracellular channel 3 [Source:HGNC Symbol;Acc:HGNC:2064]
90353	CTU1	cytosolic thiouridylase subunit 1 [Source:HGNC Symbol;Acc:HGNC:29590]
90378	SAMD1	sterile alpha motif domain containing 1 [Source:HGNC Symbol;Acc:HGNC:17958]
90488	TMEM263	transmembrane protein 263 [Source:HGNC Symbol;Acc:HGNC:28281]
90507	SCRN2	secernin 2 [Source:HGNC Symbol;Acc:HGNC:30381]
9052	GPRC5A	G protein-coupled receptor class C group 5 member A [Source:HGNC Symbol;Acc:HGNC:9836]
90624	LYRM7	LYR motif containing 7 [Source:HGNC Symbol;Acc:HGNC:28072]
90627	STARD13	StAR related lipid transfer domain containing 13 [Source:HGNC Symbol;Acc:HGNC:19164]
90806	ANGEL2	angel homolog 2 [Source:HGNC Symbol;Acc:HGNC:30534]
90809	PIP4P1	phosphatidylinositol-4,5-bisphosphate 4-phosphatase 1 [Source:HGNC Symbol;Acc:HGNC:19299]
90826	PRMT9	protein arginine methyltransferase 9 [Source:HGNC Symbol;Acc:HGNC:25099]
91012	CERS5	ceramide synthase 5 [Source:HGNC Symbol;Acc:HGNC:23749]
91107	TRIM47	tripartite motif containing 47 [Source:HGNC Symbol;Acc:HGNC:19020]
9124	PDLIM1	PDZ and LIM domain 1 [Source:HGNC Symbol;Acc:HGNC:2067]
91289	LMF2	lipase maturation factor 2 [Source:HGNC Symbol;Acc:HGNC:25096]
91298	C12orf29	chromosome 12 open reading frame 29 [Source:HGNC Symbol;Acc:HGNC:25322]
91304	TMEM259	transmembrane protein 259 [Source:HGNC Symbol;Acc:HGNC:17039]
9136	RRP9	ribosomal RNA processing 9, U3 small nucleolar RNA binding protein [Source:HGNC Symbol;Acc:HGNC:16829]
91373	UAP1L1	UDP-N-acetylglucosamine pyrophosphorylase 1 like 1 [Source:HGNC Symbol;Acc:HGNC:28082]
9141	PDCD5	programmed cell death 5 [Source:HGNC Symbol;Acc:HGNC:8764]
9143	SYNGR3	synaptogyrin 3 [Source:HGNC Symbol;Acc:HGNC:11501]
91445	RNF185	ring finger protein 185 [Source:HGNC Symbol;Acc:HGNC:26783]
9145	SYNGR1	synaptogyrin 1 [Source:HGNC Symbol;Acc:HGNC:11498]
91582	RPS19BP1	ribosomal protein S19 binding protein 1 [Source:HGNC Symbol;Acc:HGNC:28749]
91603	ZNF830	zinc finger protein 830 [Source:HGNC Symbol;Acc:HGNC:28291]
91663	MYADM	myeloid associated differentiation marker [Source:HGNC Symbol;Acc:HGNC:7544]
91664	ZNF845	zinc finger protein 845 [Source:HGNC Symbol;Acc:HGNC:25112]
91862	MARVELD3	MARVEL domain containing 3 [Source:HGNC Symbol;Acc:HGNC:30525]
9188	DDX21	DExD-box helicase 21 [Source:HGNC Symbol;Acc:HGNC:2744]
91942	NDUFAF2	NADH:ubiquinone oxidoreductase complex assembly factor 2 [Source:HGNC Symbol;Acc:HGNC:28086]
9208	LRRFIP1	LRR binding FLII interacting protein 1 [Source:HGNC Symbol;Acc:HGNC:6702]
9209	LRRFIP2	LRR binding FLII interacting protein 2 [Source:HGNC Symbol;Acc:HGNC:6703]
92092	ZC3HAV1L	zinc finger CCCH-type containing, antiviral 1 like [Source:HGNC Symbol;Acc:HGNC:22423]
92342	METTL18	methyltransferase like 18 [Source:HGNC Symbol;Acc:HGNC:28793]
92344	GORAB	golgin, RAB6 interacting [Source:HGNC Symbol;Acc:HGNC:25676]
92345	NAF1	nuclear assembly factor 1 ribonucleoprotein [Source:HGNC Symbol;Acc:HGNC:25126]
92370	PXYLP1	2-phosphoxylose phosphatase 1 [Source:HGNC Symbol;Acc:HGNC:26303]
92399	MRRF	mitochondrial ribosome recycling factor [Source:HGNC Symbol;Acc:HGNC:7234]
9244	CRLF1	cytokine receptor like factor 1 [Source:HGNC Symbol;Acc:HGNC:2364]
92521	SPECC1	sperm antigen with calponin homology and coiled-coil domains 1 [Source:HGNC Symbol;Acc:HGNC:30615]
9260	PDLIM7	PDZ and LIM domain 7 [Source:HGNC Symbol;Acc:HGNC:22958]
9263	STK17A	serine/threonine kinase 17a [Source:HGNC Symbol;Acc:HGNC:11395]
9267	CYTH1	cytohesin 1 [Source:HGNC Symbol;Acc:HGNC:9501]
92689	FAM114A1	family with sequence similarity 114 member A1 [Source:HGNC Symbol;Acc:HGNC:25087]
9275	BCL7B	BAF chromatin remodeling complex subunit BCL7B [Source:HGNC Symbol;Acc:HGNC:1005]
9277	WDR46	WD repeat domain 46 [Source:HGNC Symbol;Acc:HGNC:13923]
92840	REEP6	receptor accessory protein 6 [Source:HGNC Symbol;Acc:HGNC:30078]
92856	IMP4	IMP U3 small nucleolar ribonucleoprotein 4 [Source:HGNC Symbol;Acc:HGNC:30856]
9306	SOCS6	suppressor of cytokine signaling 6 [Source:HGNC Symbol;Acc:HGNC:16833]
9314	KLF4	Kruppel like factor 4 [Source:HGNC Symbol;Acc:HGNC:6348]
9319	TRIP13	thyroid hormone receptor interactor 13 [Source:HGNC Symbol;Acc:HGNC:12307]
9352	TXNL1	thioredoxin like 1 [Source:HGNC Symbol;Acc:HGNC:12436]
9361	LONP1	lon peptidase 1, mitochondrial [Source:HGNC Symbol;Acc:HGNC:9479]
93611	FBXO44	F-box protein 44 [Source:HGNC Symbol;Acc:HGNC:24847]
9392	TGFBRAP1	transforming growth factor beta receptor associated protein 1 [Source:HGNC Symbol;Acc:HGNC:16836]
93974	ATP5IF1	ATP synthase inhibitory factor subunit 1 [Source:HGNC Symbol;Acc:HGNC:871]
94103	ORMDL3	ORMDL sphingolipid biosynthesis regulator 3 [Source:HGNC Symbol;Acc:HGNC:16038]
9411	ARHGAP29	Rho GTPase activating protein 29 [Source:HGNC Symbol;Acc:HGNC:30207]
9444	QKI	QKI, KH domain containing RNA binding [Source:HGNC Symbol;Acc:HGNC:21100]
9456	HOMER1	homer scaffold protein 1 [Source:HGNC Symbol;Acc:HGNC:17512]
9463	PICK1	protein interacting with PRKCA 1 [Source:HGNC Symbol;Acc:HGNC:9394]
9493	KIF23	kinesin family member 23 [Source:HGNC Symbol;Acc:HGNC:6392]
9497	SLC4A7	solute carrier family 4 member 7 [Source:HGNC Symbol;Acc:HGNC:11033]
9512	PMPCB	peptidase, mitochondrial processing subunit beta [Source:HGNC Symbol;Acc:HGNC:9119]
9578	CDC42BPB	CDC42 binding protein kinase beta [Source:HGNC Symbol;Acc:HGNC:1738]
9580	SOX13	SRY-box transcription factor 13 [Source:HGNC Symbol;Acc:HGNC:11192]
9590	AKAP12	A-kinase anchoring protein 12 [Source:HGNC Symbol;Acc:HGNC:370]
9611	NCOR1	nuclear receptor corepressor 1 [Source:HGNC Symbol;Acc:HGNC:7672]
9639	ARHGEF10	Rho guanine nucleotide exchange factor 10 [Source:HGNC Symbol;Acc:HGNC:14103]
9645	MICAL2	microtubule associated monooxygenase, calponin and LIM domain containing 2 [Source:HGNC Symbol;Acc:HGNC:24693]
9665	MARF1	meiosis regulator and mRNA stability factor 1 [Source:HGNC Symbol;Acc:HGNC:29562]
9689	BZW1	basic leucine zipper and W2 domains 1 [Source:HGNC Symbol;Acc:HGNC:18380]
9692	PRORP	protein only RNase P catalytic subunit [Source:HGNC Symbol;Acc:HGNC:19958]
9694	EMC2	ER membrane protein complex subunit 2 [Source:HGNC Symbol;Acc:HGNC:28963]
9697	TRAM2	translocation associated membrane protein 2 [Source:HGNC Symbol;Acc:HGNC:16855]
9698	PUM1	pumilio RNA binding family member 1 [Source:HGNC Symbol;Acc:HGNC:14957]
9702	CEP57	centrosomal protein 57 [Source:HGNC Symbol;Acc:HGNC:30794]
9704	DHX34	DExH-box helicase 34 [Source:HGNC Symbol;Acc:HGNC:16719]
9726	ZNF646	zinc finger protein 646 [Source:HGNC Symbol;Acc:HGNC:29004]
9728	SECISBP2L	SECIS binding protein 2 like [Source:HGNC Symbol;Acc:HGNC:28997]
9730	DCAF1	DDB1 and CUL4 associated factor 1 [Source:HGNC Symbol;Acc:HGNC:30911]
9749	PHACTR2	phosphatase and actin regulator 2 [Source:HGNC Symbol;Acc:HGNC:20956]
976	ADGRE5	adhesion G protein-coupled receptor E5 [Source:HGNC Symbol;Acc:HGNC:1711]
9761	MLEC	malectin [Source:HGNC Symbol;Acc:HGNC:28973]
9768	PCLAF	PCNA clamp associated factor [Source:HGNC Symbol;Acc:HGNC:28961]
977	CD151	CD151 molecule (Raph blood group) [Source:HGNC Symbol;Acc:HGNC:1630]
9770	RASSF2	Ras association domain family member 2 [Source:HGNC Symbol;Acc:HGNC:9883]
9774	BCLAF1	BCL2 associated transcription factor 1 [Source:HGNC Symbol;Acc:HGNC:16863]
9779	TBC1D5	TBC1 domain family member 5 [Source:HGNC Symbol;Acc:HGNC:19166]
9787	DLGAP5	DLG associated protein 5 [Source:HGNC Symbol;Acc:HGNC:16864]
9790	BMS1	BMS1 ribosome biogenesis factor [Source:HGNC Symbol;Acc:HGNC:23505]
9813	EFCAB14	EF-hand calcium binding domain 14 [Source:HGNC Symbol;Acc:HGNC:29051]
9816	URB2	URB2 ribosome biogenesis homolog [Source:HGNC Symbol;Acc:HGNC:28967]
9827	RGP1	RGP1 homolog, RAB6A GEF complex partner 1 [Source:HGNC Symbol;Acc:HGNC:21965]
9828	ARHGEF17	Rho guanine nucleotide exchange factor 17 [Source:HGNC Symbol;Acc:HGNC:21726]
9857	CEP350	centrosomal protein 350 [Source:HGNC Symbol;Acc:HGNC:24238]
9871	SEC24D	SEC24 homolog D, COPII coat complex component [Source:HGNC Symbol;Acc:HGNC:10706]
9880	ZBTB39	zinc finger and BTB domain containing 39 [Source:HGNC Symbol;Acc:HGNC:29014]
9882	TBC1D4	TBC1 domain family member 4 [Source:HGNC Symbol;Acc:HGNC:19165]
9885	OSBPL2	oxysterol binding protein like 2 [Source:HGNC Symbol;Acc:HGNC:15761]
9902	MRC2	mannose receptor C type 2 [Source:HGNC Symbol;Acc:HGNC:16875]
9918	NCAPD2	non-SMC condensin I complex subunit D2 [Source:HGNC Symbol;Acc:HGNC:24305]
9933	PUM3	pumilio RNA binding family member 3 [Source:HGNC Symbol;Acc:HGNC:29676]
9948	WDR1	WD repeat domain 1 [Source:HGNC Symbol;Acc:HGNC:12754]
9949	AMMECR1	AMMECR nuclear protein 1 [Source:HGNC Symbol;Acc:HGNC:467]
9960	USP3	ubiquitin specific peptidase 3 [Source:HGNC Symbol;Acc:HGNC:12626]
9962	SLC23A2	solute carrier family 23 member 2 [Source:HGNC Symbol;Acc:HGNC:10973]
9987	HNRNPDL	heterogeneous nuclear ribonucleoprotein D like [Source:HGNC Symbol;Acc:HGNC:5037]

## Sheet: PUM2 KO_CHANGED protein KEGG
Overlap Results
Collection(s):	CP:KEGG
# overlaps shown:	20
# genesets in collections:	186
# genes in comparison (n):	695
# genes in universe (N):	40312
Gene Set Name	# Genes in Gene Set (K)	Description	# Genes in Overlap (k)	k/K	p-value	FDR q-value
KEGG_PATHWAYS_IN_CANCER	325	Pathways in cancer	24	0.0738	3.27e-09	6.09e-07
KEGG_FOCAL_ADHESION	199	Focal adhesion	18	0.0905	1.36e-08	1.27e-06
KEGG_P53_SIGNALING_PATHWAY	68	p53 signaling pathway	11	0.1618	2.33e-08	1.44e-06
KEGG_WNT_SIGNALING_PATHWAY	151	Wnt signaling pathway	13	0.0861	2.42e-06	0.000109
KEGG_RIBOSOME	88	Ribosome	10	0.1136	2.93e-06	0.000109
KEGG_PYRIMIDINE_METABOLISM	98	Pyrimidine metabolism	10	0.102	7.8e-06	0.000242
KEGG_LEUKOCYTE_TRANSENDOTHELIAL_MIGRATION	116	Leukocyte transendothelial migration	10	0.0862	3.44e-05	0.000915
KEGG_HUNTINGTONS_DISEASE	182	Huntington's disease	12	0.0659	8.35e-05	0.00176
KEGG_TIGHT_JUNCTION	132	Tight junction	10	0.0758	0.000103	0.00176
KEGG_ECM_RECEPTOR_INTERACTION	84	ECM-receptor interaction	8	0.0952	0.000103	0.00176
KEGG_AMINO_SUGAR_AND_NUCLEOTIDE_SUGAR_METABOLISM	44	Amino sugar and nucleotide sugar metabolism	6	0.1364	0.000104	0.00176
KEGG_ADIPOCYTOKINE_SIGNALING_PATHWAY	67	Adipocytokine signaling pathway	7	0.1045	0.000156	0.00242
KEGG_CITRATE_CYCLE_TCA_CYCLE	31	Citrate cycle (TCA cycle)	5	0.1613	0.000176	0.00252
KEGG_CHRONIC_MYELOID_LEUKEMIA	73	Chronic myeloid leukemia	7	0.0959	0.000267	0.00355
KEGG_REGULATION_OF_ACTIN_CYTOSKELETON	213	Regulation of actin cytoskeleton	12	0.0563	0.00036	0.00447
KEGG_PATHOGENIC_ESCHERICHIA_COLI_INFECTION	56	Pathogenic Escherichia coli infection	6	0.1071	0.000401	0.00457
KEGG_AXON_GUIDANCE	129	Axon guidance	9	0.0698	0.000418	0.00457
KEGG_PURINE_METABOLISM	159	Purine metabolism	10	0.0629	0.000466	0.00481
KEGG_FATTY_ACID_METABOLISM	42	Fatty acid metabolism	5	0.119	0.000754	0.00738
KEGG_LYSOSOME	121	Lysosome	8	0.0661	0.00122	0.0107
Gene/Gene Set Overlap Matrix
Entrez Gene Id	Gene Symbol	Gene Description	KEGG_PATHWAYS_IN_CANCER	KEGG_FOCAL_ADHESION	KEGG_P53_SIGNALING_PATHWAY	KEGG_WNT_SIGNALING_PATHWAY	KEGG_RIBOSOME	KEGG_PYRIMIDINE_METABOLISM	KEGG_LEUKOCYTE_TRANSENDOTHELIAL_MIGRATION	KEGG_HUNTINGTONS_DISEASE	KEGG_TIGHT_JUNCTION	KEGG_ECM_RECEPTOR_INTERACTION	KEGG_AMINO_SUGAR_AND_NUCLEOTIDE_SUGAR_METABOLISM	KEGG_ADIPOCYTOKINE_SIGNALING_PATHWAY	KEGG_CITRATE_CYCLE_TCA_CYCLE	KEGG_CHRONIC_MYELOID_LEUKEMIA	KEGG_REGULATION_OF_ACTIN_CYTOSKELETON	KEGG_PATHOGENIC_ESCHERICHIA_COLI_INFECTION	KEGG_AXON_GUIDANCE	KEGG_PURINE_METABOLISM	KEGG_FATTY_ACID_METABOLISM	KEGG_LYSOSOME
5578	PRKCA	protein kinase C alpha [Source:HGNC Symbol;Acc:HGNC:9393]	KEGG_PATHWAYS_IN_CANCER	KEGG_FOCAL_ADHESION		KEGG_WNT_SIGNALING_PATHWAY			KEGG_LEUKOCYTE_TRANSENDOTHELIAL_MIGRATION		KEGG_TIGHT_JUNCTION							KEGG_PATHOGENIC_ESCHERICHIA_COLI_INFECTION
5601	MAPK9	mitogen-activated protein kinase 9 [Source:HGNC Symbol;Acc:HGNC:6886]	KEGG_PATHWAYS_IN_CANCER	KEGG_FOCAL_ADHESION		KEGG_WNT_SIGNALING_PATHWAY								KEGG_ADIPOCYTOKINE_SIGNALING_PATHWAY
3673	ITGA2	integrin subunit alpha 2 [Source:HGNC Symbol;Acc:HGNC:6137]	KEGG_PATHWAYS_IN_CANCER	KEGG_FOCAL_ADHESION								KEGG_ECM_RECEPTOR_INTERACTION					KEGG_REGULATION_OF_ACTIN_CYTOSKELETON
3912	LAMB1	laminin subunit beta 1 [Source:HGNC Symbol;Acc:HGNC:6486]	KEGG_PATHWAYS_IN_CANCER	KEGG_FOCAL_ADHESION								KEGG_ECM_RECEPTOR_INTERACTION
3918	LAMC2	laminin subunit gamma 2 [Source:HGNC Symbol;Acc:HGNC:6493]	KEGG_PATHWAYS_IN_CANCER	KEGG_FOCAL_ADHESION								KEGG_ECM_RECEPTOR_INTERACTION
1398	CRK	CRK proto-oncogene, adaptor protein [Source:HGNC Symbol;Acc:HGNC:2362]	KEGG_PATHWAYS_IN_CANCER	KEGG_FOCAL_ADHESION												KEGG_CHRONIC_MYELOID_LEUKEMIA	KEGG_REGULATION_OF_ACTIN_CYTOSKELETON
1021	CDK6	cyclin dependent kinase 6 [Source:HGNC Symbol;Acc:HGNC:1777]	KEGG_PATHWAYS_IN_CANCER		KEGG_P53_SIGNALING_PATHWAY											KEGG_CHRONIC_MYELOID_LEUKEMIA
1488	CTBP2	C-terminal binding protein 2 [Source:HGNC Symbol;Acc:HGNC:2495]	KEGG_PATHWAYS_IN_CANCER			KEGG_WNT_SIGNALING_PATHWAY										KEGG_CHRONIC_MYELOID_LEUKEMIA
324	APC	APC regulator of WNT signaling pathway [Source:HGNC Symbol;Acc:HGNC:583]	KEGG_PATHWAYS_IN_CANCER			KEGG_WNT_SIGNALING_PATHWAY											KEGG_REGULATION_OF_ACTIN_CYTOSKELETON
8323	FZD6	frizzled class receptor 6 [Source:HGNC Symbol;Acc:HGNC:4044]	KEGG_PATHWAYS_IN_CANCER			KEGG_WNT_SIGNALING_PATHWAY
3066	HDAC2	histone deacetylase 2 [Source:HGNC Symbol;Acc:HGNC:4853]	KEGG_PATHWAYS_IN_CANCER							KEGG_HUNTINGTONS_DISEASE						KEGG_CHRONIC_MYELOID_LEUKEMIA
8517	IKBKG	inhibitor of nuclear factor kappa B kinase regulatory subunit gamma [Source:HGNC Symbol;Acc:HGNC:5961]	KEGG_PATHWAYS_IN_CANCER											KEGG_ADIPOCYTOKINE_SIGNALING_PATHWAY		KEGG_CHRONIC_MYELOID_LEUKEMIA
6513	SLC2A1	solute carrier family 2 member 1 [Source:HGNC Symbol;Acc:HGNC:11005]	KEGG_PATHWAYS_IN_CANCER											KEGG_ADIPOCYTOKINE_SIGNALING_PATHWAY
861	RUNX1	RUNX family transcription factor 1 [Source:HGNC Symbol;Acc:HGNC:10471]	KEGG_PATHWAYS_IN_CANCER													KEGG_CHRONIC_MYELOID_LEUKEMIA
5337	PLD1	phospholipase D1 [Source:HGNC Symbol;Acc:HGNC:9067]	KEGG_PATHWAYS_IN_CANCER
2956	MSH6	mutS homolog 6 [Source:HGNC Symbol;Acc:HGNC:7329]	KEGG_PATHWAYS_IN_CANCER
4436	MSH2	mutS homolog 2 [Source:HGNC Symbol;Acc:HGNC:7325]	KEGG_PATHWAYS_IN_CANCER
332	BIRC5	baculoviral IAP repeat containing 5 [Source:HGNC Symbol;Acc:HGNC:593]	KEGG_PATHWAYS_IN_CANCER
6789	STK4	serine/threonine kinase 4 [Source:HGNC Symbol;Acc:HGNC:11408]	KEGG_PATHWAYS_IN_CANCER
675	BRCA2	BRCA2 DNA repair associated [Source:HGNC Symbol;Acc:HGNC:1101]	KEGG_PATHWAYS_IN_CANCER
2736	GLI2	GLI family zinc finger 2 [Source:HGNC Symbol;Acc:HGNC:4318]	KEGG_PATHWAYS_IN_CANCER
51684	SUFU	SUFU negative regulator of hedgehog signaling [Source:HGNC Symbol;Acc:HGNC:16466]	KEGG_PATHWAYS_IN_CANCER
7170	TPM3	tropomyosin 3 [Source:HGNC Symbol;Acc:HGNC:12012]	KEGG_PATHWAYS_IN_CANCER
7428	VHL	von Hippel-Lindau tumor suppressor [Source:HGNC Symbol;Acc:HGNC:12687]	KEGG_PATHWAYS_IN_CANCER
896	CCND3	cyclin D3 [Source:HGNC Symbol;Acc:HGNC:1585]		KEGG_FOCAL_ADHESION	KEGG_P53_SIGNALING_PATHWAY	KEGG_WNT_SIGNALING_PATHWAY
6093	ROCK1	Rho associated coiled-coil containing protein kinase 1 [Source:HGNC Symbol;Acc:HGNC:10251]		KEGG_FOCAL_ADHESION		KEGG_WNT_SIGNALING_PATHWAY			KEGG_LEUKOCYTE_TRANSENDOTHELIAL_MIGRATION								KEGG_REGULATION_OF_ACTIN_CYTOSKELETON	KEGG_PATHOGENIC_ESCHERICHIA_COLI_INFECTION	KEGG_AXON_GUIDANCE
9475	ROCK2	Rho associated coiled-coil containing protein kinase 2 [Source:HGNC Symbol;Acc:HGNC:10252]		KEGG_FOCAL_ADHESION		KEGG_WNT_SIGNALING_PATHWAY			KEGG_LEUKOCYTE_TRANSENDOTHELIAL_MIGRATION								KEGG_REGULATION_OF_ACTIN_CYTOSKELETON	KEGG_PATHOGENIC_ESCHERICHIA_COLI_INFECTION	KEGG_AXON_GUIDANCE
87	ACTN1	actinin alpha 1 [Source:HGNC Symbol;Acc:HGNC:163]		KEGG_FOCAL_ADHESION					KEGG_LEUKOCYTE_TRANSENDOTHELIAL_MIGRATION		KEGG_TIGHT_JUNCTION						KEGG_REGULATION_OF_ACTIN_CYTOSKELETON
10398	MYL9	myosin light chain 9 [Source:HGNC Symbol;Acc:HGNC:15754]		KEGG_FOCAL_ADHESION					KEGG_LEUKOCYTE_TRANSENDOTHELIAL_MIGRATION		KEGG_TIGHT_JUNCTION						KEGG_REGULATION_OF_ACTIN_CYTOSKELETON
7408	VASP	vasodilator stimulated phosphoprotein [Source:HGNC Symbol;Acc:HGNC:12652]		KEGG_FOCAL_ADHESION					KEGG_LEUKOCYTE_TRANSENDOTHELIAL_MIGRATION
394	ARHGAP5	Rho GTPase activating protein 5 [Source:HGNC Symbol;Acc:HGNC:675]		KEGG_FOCAL_ADHESION					KEGG_LEUKOCYTE_TRANSENDOTHELIAL_MIGRATION
3693	ITGB5	integrin subunit beta 5 [Source:HGNC Symbol;Acc:HGNC:6160]		KEGG_FOCAL_ADHESION								KEGG_ECM_RECEPTOR_INTERACTION					KEGG_REGULATION_OF_ACTIN_CYTOSKELETON
6464	SHC1	SHC adaptor protein 1 [Source:HGNC Symbol;Acc:HGNC:10840]		KEGG_FOCAL_ADHESION												KEGG_CHRONIC_MYELOID_LEUKEMIA
2318	FLNC	filamin C [Source:HGNC Symbol;Acc:HGNC:3756]		KEGG_FOCAL_ADHESION
55742	PARVA	parvin alpha [Source:HGNC Symbol;Acc:HGNC:14652]		KEGG_FOCAL_ADHESION
7791	ZYX	zyxin [Source:HGNC Symbol;Acc:HGNC:13200]		KEGG_FOCAL_ADHESION
27113	BBC3	BCL2 binding component 3 [Source:HGNC Symbol;Acc:HGNC:17868]			KEGG_P53_SIGNALING_PATHWAY					KEGG_HUNTINGTONS_DISEASE
5054	SERPINE1	serpin family E member 1 [Source:HGNC Symbol;Acc:HGNC:8583]			KEGG_P53_SIGNALING_PATHWAY
891	CCNB1	cyclin B1 [Source:HGNC Symbol;Acc:HGNC:1579]			KEGG_P53_SIGNALING_PATHWAY
3732	CD82	CD82 molecule [Source:HGNC Symbol;Acc:HGNC:6210]			KEGG_P53_SIGNALING_PATHWAY
4194	MDM4	MDM4 regulator of p53 [Source:HGNC Symbol;Acc:HGNC:6974]			KEGG_P53_SIGNALING_PATHWAY
51512	GTSE1	G2 and S-phase expressed 1 [Source:HGNC Symbol;Acc:HGNC:13698]			KEGG_P53_SIGNALING_PATHWAY
5268	SERPINB5	serpin family B member 5 [Source:HGNC Symbol;Acc:HGNC:8949]			KEGG_P53_SIGNALING_PATHWAY
64065	PERP	p53 apoptosis effector related to PMP22 [Source:HGNC Symbol;Acc:HGNC:17637]			KEGG_P53_SIGNALING_PATHWAY
83667	SESN2	sestrin 2 [Source:HGNC Symbol;Acc:HGNC:20746]			KEGG_P53_SIGNALING_PATHWAY
5515	PPP2CA	protein phosphatase 2 catalytic subunit alpha [Source:HGNC Symbol;Acc:HGNC:9299]				KEGG_WNT_SIGNALING_PATHWAY					KEGG_TIGHT_JUNCTION
5519	PPP2R1B	protein phosphatase 2 scaffold subunit Abeta [Source:HGNC Symbol;Acc:HGNC:9303]				KEGG_WNT_SIGNALING_PATHWAY					KEGG_TIGHT_JUNCTION
4773	NFATC2	nuclear factor of activated T cells 2 [Source:HGNC Symbol;Acc:HGNC:7776]				KEGG_WNT_SIGNALING_PATHWAY													KEGG_AXON_GUIDANCE
22943	DKK1	dickkopf WNT signaling pathway inhibitor 1 [Source:HGNC Symbol;Acc:HGNC:2891]				KEGG_WNT_SIGNALING_PATHWAY
8061	FOSL1	FOS like 1, AP-1 transcription factor subunit [Source:HGNC Symbol;Acc:HGNC:13718]				KEGG_WNT_SIGNALING_PATHWAY
6194	RPS6	ribosomal protein S6 [Source:HGNC Symbol;Acc:HGNC:10429]					KEGG_RIBOSOME
4736	RPL10A	ribosomal protein L10a [Source:HGNC Symbol;Acc:HGNC:10299]					KEGG_RIBOSOME
6134	RPL10	ribosomal protein L10 [Source:HGNC Symbol;Acc:HGNC:10298]					KEGG_RIBOSOME
6138	RPL15	ribosomal protein L15 [Source:HGNC Symbol;Acc:HGNC:10306]					KEGG_RIBOSOME
6152	RPL24	ribosomal protein L24 [Source:HGNC Symbol;Acc:HGNC:10325]					KEGG_RIBOSOME
6155	RPL27	ribosomal protein L27 [Source:HGNC Symbol;Acc:HGNC:10328]					KEGG_RIBOSOME
6164	RPL34	ribosomal protein L34 [Source:HGNC Symbol;Acc:HGNC:10340]					KEGG_RIBOSOME
6168	RPL37A	ribosomal protein L37a [Source:HGNC Symbol;Acc:HGNC:10348]					KEGG_RIBOSOME
6188	RPS3	ribosomal protein S3 [Source:HGNC Symbol;Acc:HGNC:10420]					KEGG_RIBOSOME
6228	RPS23	ribosomal protein S23 [Source:HGNC Symbol;Acc:HGNC:10410]					KEGG_RIBOSOME
10622	POLR3G	RNA polymerase III subunit G [Source:HGNC Symbol;Acc:HGNC:30075]						KEGG_PYRIMIDINE_METABOLISM												KEGG_PURINE_METABOLISM
171568	POLR3H	RNA polymerase III subunit H [Source:HGNC Symbol;Acc:HGNC:30349]						KEGG_PYRIMIDINE_METABOLISM												KEGG_PURINE_METABOLISM
25885	POLR1A	RNA polymerase I subunit A [Source:HGNC Symbol;Acc:HGNC:17264]						KEGG_PYRIMIDINE_METABOLISM												KEGG_PURINE_METABOLISM
56655	POLE4	DNA polymerase epsilon 4, accessory subunit [Source:HGNC Symbol;Acc:HGNC:18755]						KEGG_PYRIMIDINE_METABOLISM												KEGG_PURINE_METABOLISM
22978	NT5C2	5'-nucleotidase, cytosolic II [Source:HGNC Symbol;Acc:HGNC:8022]						KEGG_PYRIMIDINE_METABOLISM												KEGG_PURINE_METABOLISM
4907	NT5E	5'-nucleotidase ecto [Source:HGNC Symbol;Acc:HGNC:8021]						KEGG_PYRIMIDINE_METABOLISM												KEGG_PURINE_METABOLISM
4830	NME1	NME/NM23 nucleoside diphosphate kinase 1 [Source:HGNC Symbol;Acc:HGNC:7849]						KEGG_PYRIMIDINE_METABOLISM												KEGG_PURINE_METABOLISM
7083	TK1	thymidine kinase 1 [Source:HGNC Symbol;Acc:HGNC:11830]						KEGG_PYRIMIDINE_METABOLISM
7378	UPP1	uridine phosphorylase 1 [Source:HGNC Symbol;Acc:HGNC:12576]						KEGG_PYRIMIDINE_METABOLISM
978	CDA	cytidine deaminase [Source:HGNC Symbol;Acc:HGNC:1712]						KEGG_PYRIMIDINE_METABOLISM
1364	CLDN4	claudin 4 [Source:HGNC Symbol;Acc:HGNC:2046]							KEGG_LEUKOCYTE_TRANSENDOTHELIAL_MIGRATION		KEGG_TIGHT_JUNCTION
1366	CLDN7	claudin 7 [Source:HGNC Symbol;Acc:HGNC:2049]							KEGG_LEUKOCYTE_TRANSENDOTHELIAL_MIGRATION		KEGG_TIGHT_JUNCTION
1500	CTNND1	catenin delta 1 [Source:HGNC Symbol;Acc:HGNC:2515]							KEGG_LEUKOCYTE_TRANSENDOTHELIAL_MIGRATION
6389	SDHA	succinate dehydrogenase complex flavoprotein subunit A [Source:HGNC Symbol;Acc:HGNC:10680]								KEGG_HUNTINGTONS_DISEASE					KEGG_CITRATE_CYCLE_TCA_CYCLE
6390	SDHB	succinate dehydrogenase complex iron sulfur subunit B [Source:HGNC Symbol;Acc:HGNC:10681]								KEGG_HUNTINGTONS_DISEASE					KEGG_CITRATE_CYCLE_TCA_CYCLE
6391	SDHC	succinate dehydrogenase complex subunit C [Source:HGNC Symbol;Acc:HGNC:10682]								KEGG_HUNTINGTONS_DISEASE					KEGG_CITRATE_CYCLE_TCA_CYCLE
1211	CLTA	clathrin light chain A [Source:HGNC Symbol;Acc:HGNC:2090]								KEGG_HUNTINGTONS_DISEASE												KEGG_LYSOSOME
1340	COX6B1	cytochrome c oxidase subunit 6B1 [Source:HGNC Symbol;Acc:HGNC:2280]								KEGG_HUNTINGTONS_DISEASE
514	ATP5F1E	ATP synthase F1 subunit epsilon [Source:HGNC Symbol;Acc:HGNC:838]								KEGG_HUNTINGTONS_DISEASE
539	ATP5PO	ATP synthase peripheral stalk subunit OSCP [Source:HGNC Symbol;Acc:HGNC:850]								KEGG_HUNTINGTONS_DISEASE
6647	SOD1	superoxide dismutase 1 [Source:HGNC Symbol;Acc:HGNC:11179]								KEGG_HUNTINGTONS_DISEASE
6875	TAF4B	TATA-box binding protein associated factor 4b [Source:HGNC Symbol;Acc:HGNC:11538]								KEGG_HUNTINGTONS_DISEASE
7052	TGM2	transglutaminase 2 [Source:HGNC Symbol;Acc:HGNC:11778]								KEGG_HUNTINGTONS_DISEASE
56288	PARD3	par-3 family cell polarity regulator [Source:HGNC Symbol;Acc:HGNC:16051]									KEGG_TIGHT_JUNCTION
3993	LLGL2	LLGL scribble cell polarity complex component 2 [Source:HGNC Symbol;Acc:HGNC:6629]									KEGG_TIGHT_JUNCTION
5865	RAB3B	RAB3B, member RAS oncogene family [Source:HGNC Symbol;Acc:HGNC:9778]									KEGG_TIGHT_JUNCTION
6382	SDC1	syndecan 1 [Source:HGNC Symbol;Acc:HGNC:10658]										KEGG_ECM_RECEPTOR_INTERACTION
960	CD44	CD44 molecule (Indian blood group) [Source:HGNC Symbol;Acc:HGNC:1681]										KEGG_ECM_RECEPTOR_INTERACTION
3161	HMMR	hyaluronan mediated motility receptor [Source:HGNC Symbol;Acc:HGNC:5012]										KEGG_ECM_RECEPTOR_INTERACTION
3339	HSPG2	heparan sulfate proteoglycan 2 [Source:HGNC Symbol;Acc:HGNC:5273]										KEGG_ECM_RECEPTOR_INTERACTION
55276	PGM2	phosphoglucomutase 2 [Source:HGNC Symbol;Acc:HGNC:8906]											KEGG_AMINO_SUGAR_AND_NUCLEOTIDE_SUGAR_METABOLISM
7358	UGDH	UDP-glucose 6-dehydrogenase [Source:HGNC Symbol;Acc:HGNC:12525]											KEGG_AMINO_SUGAR_AND_NUCLEOTIDE_SUGAR_METABOLISM
[truncated: 603 more rows]
