# Supplementary material for: PUMILIO proteins promote colorectal cancer growth via suppressing p21
Source: Nat Commun. 2022 Mar 25;13:1627. doi: 10.1038/s41467-022-29309-1 (PMC8956581; doi:10.1038/s41467-022-29309-1)
Supplement: Supplementary file 10 — Supplementary Data 7 [file 41467_2022_29309_MOESM10_ESM.xlsx]

## Sheet: PUM1 PARCLIP
Supplementary Data 7. KEGG analysis of PUM1 PARCLIP
Overlap Results
Collection(s):	CP:KEGG
# overlaps shown:	20
# genesets in collections:	186
# genes in comparison (n):	156
# genes in universe (N):	40312
Gene Set Name	# Genes in Gene Set (K)	Description	# Genes in Overlap (k)	k/K	p-value	FDR q-value
KEGG_RIBOSOME	88	Ribosome	8	0.0909	2.08e-09	3.86e-07
KEGG_ERBB_SIGNALING_PATHWAY	87	ErbB signaling pathway	6	0.069	1.19e-06	8.43e-05
KEGG_PROSTATE_CANCER	89	Prostate cancer	6	0.0674	1.36e-06	8.43e-05
KEGG_PYRIMIDINE_METABOLISM	98	Pyrimidine metabolism	6	0.0612	2.39e-06	0.000111
KEGG_ALZHEIMERS_DISEASE	166	Alzheimer's disease	7	0.0422	4.11e-06	0.000153
KEGG_PATHWAYS_IN_CANCER	325	Pathways in cancer	9	0.0277	5.44e-06	0.000169
KEGG_CELL_CYCLE	125	Cell cycle	6	0.048	9.79e-06	0.00026
KEGG_PURINE_METABOLISM	159	Purine metabolism	6	0.0377	3.82e-05	0.000888
KEGG_ENDOMETRIAL_CANCER	52	Endometrial cancer	4	0.0769	5.05e-05	0.00104
KEGG_P53_SIGNALING_PATHWAY	68	p53 signaling pathway	4	0.0588	0.000145	0.00267
KEGG_PARKINSONS_DISEASE	130	Parkinson's disease	5	0.0385	0.000158	0.00267
KEGG_INSULIN_SIGNALING_PATHWAY	137	Insulin signaling pathway	5	0.0365	0.000202	0.00312
KEGG_PROGESTERONE_MEDIATED_OOCYTE_MATURATION	85	Progesterone-mediated oocyte maturation	4	0.0471	0.000342	0.0049
KEGG_PATHOGENIC_ESCHERICHIA_COLI_INFECTION	56	Pathogenic Escherichia coli infection	3	0.0536	0.00136	0.018
KEGG_SPLICEOSOME	127	Spliceosome	4	0.0315	0.00154	0.0188
KEGG_COLORECTAL_CANCER	62	Colorectal cancer	3	0.0484	0.00182	0.0188
KEGG_GLYCOLYSIS_GLUCONEOGENESIS	62	Glycolysis / Gluconeogenesis	3	0.0484	0.00182	0.0188
KEGG_NOD_LIKE_RECEPTOR_SIGNALING_PATHWAY	62	NOD-like receptor signaling pathway	3	0.0484	0.00182	0.0188
KEGG_GLIOMA	65	Glioma	3	0.0462	0.00208	0.0194
KEGG_SYSTEMIC_LUPUS_ERYTHEMATOSUS	139	Systemic lupus erythematosus	4	0.0288	0.00214	0.0194
Gene/Gene Set Overlap Matrix
Entrez Gene Id	Gene Symbol	Gene Description	KEGG_RIBOSOME	KEGG_ERBB_SIGNALING_PATHWAY	KEGG_PROSTATE_CANCER	KEGG_PYRIMIDINE_METABOLISM	KEGG_ALZHEIMERS_DISEASE	KEGG_PATHWAYS_IN_CANCER	KEGG_CELL_CYCLE	KEGG_PURINE_METABOLISM	KEGG_ENDOMETRIAL_CANCER	KEGG_P53_SIGNALING_PATHWAY	KEGG_PARKINSONS_DISEASE	KEGG_INSULIN_SIGNALING_PATHWAY	KEGG_PROGESTERONE_MEDIATED_OOCYTE_MATURATION	KEGG_PATHOGENIC_ESCHERICHIA_COLI_INFECTION	KEGG_SPLICEOSOME	KEGG_COLORECTAL_CANCER	KEGG_GLYCOLYSIS_GLUCONEOGENESIS	KEGG_NOD_LIKE_RECEPTOR_SIGNALING_PATHWAY	KEGG_GLIOMA	KEGG_SYSTEMIC_LUPUS_ERYTHEMATOSUS
23521	RPL13A	ribosomal protein L13a [Source:HGNC Symbol;Acc:HGNC:10304]	KEGG_RIBOSOME
3921	RPSA	ribosomal protein SA [Source:HGNC Symbol;Acc:HGNC:6502]	KEGG_RIBOSOME
6130	RPL7A	ribosomal protein L7a [Source:HGNC Symbol;Acc:HGNC:10364]	KEGG_RIBOSOME
6137	RPL13	ribosomal protein L13 [Source:HGNC Symbol;Acc:HGNC:10303]	KEGG_RIBOSOME
6141	RPL18	ribosomal protein L18 [Source:HGNC Symbol;Acc:HGNC:10310]	KEGG_RIBOSOME
6188	RPS3	ribosomal protein S3 [Source:HGNC Symbol;Acc:HGNC:10420]	KEGG_RIBOSOME
6217	RPS16	ribosomal protein S16 [Source:HGNC Symbol;Acc:HGNC:10396]	KEGG_RIBOSOME
6228	RPS23	ribosomal protein S23 [Source:HGNC Symbol;Acc:HGNC:10410]	KEGG_RIBOSOME
2932	GSK3B	glycogen synthase kinase 3 beta [Source:HGNC Symbol;Acc:HGNC:4617]		KEGG_ERBB_SIGNALING_PATHWAY	KEGG_PROSTATE_CANCER		KEGG_ALZHEIMERS_DISEASE	KEGG_PATHWAYS_IN_CANCER	KEGG_CELL_CYCLE		KEGG_ENDOMETRIAL_CANCER			KEGG_INSULIN_SIGNALING_PATHWAY				KEGG_COLORECTAL_CANCER
1026	CDKN1A	cyclin dependent kinase inhibitor 1A [Source:HGNC Symbol;Acc:HGNC:1784]		KEGG_ERBB_SIGNALING_PATHWAY	KEGG_PROSTATE_CANCER			KEGG_PATHWAYS_IN_CANCER	KEGG_CELL_CYCLE			KEGG_P53_SIGNALING_PATHWAY									KEGG_GLIOMA
2885	GRB2	growth factor receptor bound protein 2 [Source:HGNC Symbol;Acc:HGNC:4566]		KEGG_ERBB_SIGNALING_PATHWAY	KEGG_PROSTATE_CANCER			KEGG_PATHWAYS_IN_CANCER			KEGG_ENDOMETRIAL_CANCER			KEGG_INSULIN_SIGNALING_PATHWAY							KEGG_GLIOMA
4609	MYC	MYC proto-oncogene, bHLH transcription factor [Source:HGNC Symbol;Acc:HGNC:7553]		KEGG_ERBB_SIGNALING_PATHWAY				KEGG_PATHWAYS_IN_CANCER	KEGG_CELL_CYCLE		KEGG_ENDOMETRIAL_CANCER							KEGG_COLORECTAL_CANCER
2002	ELK1	ETS transcription factor ELK1 [Source:HGNC Symbol;Acc:HGNC:3321]		KEGG_ERBB_SIGNALING_PATHWAY							KEGG_ENDOMETRIAL_CANCER			KEGG_INSULIN_SIGNALING_PATHWAY
374	AREG	amphiregulin [Source:HGNC Symbol;Acc:HGNC:651]		KEGG_ERBB_SIGNALING_PATHWAY
3320	HSP90AA1	heat shock protein 90 alpha family class A member 1 [Source:HGNC Symbol;Acc:HGNC:5253]			KEGG_PROSTATE_CANCER			KEGG_PATHWAYS_IN_CANCER							KEGG_PROGESTERONE_MEDIATED_OOCYTE_MATURATION					KEGG_NOD_LIKE_RECEPTOR_SIGNALING_PATHWAY
3326	HSP90AB1	heat shock protein 90 alpha family class B member 1 [Source:HGNC Symbol;Acc:HGNC:5258]			KEGG_PROSTATE_CANCER			KEGG_PATHWAYS_IN_CANCER							KEGG_PROGESTERONE_MEDIATED_OOCYTE_MATURATION					KEGG_NOD_LIKE_RECEPTOR_SIGNALING_PATHWAY
7184	HSP90B1	heat shock protein 90 beta family member 1 [Source:HGNC Symbol;Acc:HGNC:12028]			KEGG_PROSTATE_CANCER			KEGG_PATHWAYS_IN_CANCER												KEGG_NOD_LIKE_RECEPTOR_SIGNALING_PATHWAY
6241	RRM2	ribonucleotide reductase regulatory subunit M2 [Source:HGNC Symbol;Acc:HGNC:10452]				KEGG_PYRIMIDINE_METABOLISM				KEGG_PURINE_METABOLISM		KEGG_P53_SIGNALING_PATHWAY
5431	POLR2B	RNA polymerase II subunit B [Source:HGNC Symbol;Acc:HGNC:9188]				KEGG_PYRIMIDINE_METABOLISM				KEGG_PURINE_METABOLISM
4830	NME1	NME/NM23 nucleoside diphosphate kinase 1 [Source:HGNC Symbol;Acc:HGNC:7849]				KEGG_PYRIMIDINE_METABOLISM				KEGG_PURINE_METABOLISM
4831	NME2	NME/NM23 nucleoside diphosphate kinase 2 [Source:HGNC Symbol;Acc:HGNC:7850]				KEGG_PYRIMIDINE_METABOLISM				KEGG_PURINE_METABOLISM
654364	NME1-NME2	NME1-NME2 readthrough [Source:HGNC Symbol;Acc:HGNC:33531]				KEGG_PYRIMIDINE_METABOLISM				KEGG_PURINE_METABOLISM
790	CAD	carbamoyl-phosphate synthetase 2, aspartate transcarbamylase, and dihydroorotase [Source:HGNC Symbol;Acc:HGNC:1424]				KEGG_PYRIMIDINE_METABOLISM
54205	CYCS	cytochrome c, somatic [Source:HGNC Symbol;Acc:HGNC:19986]					KEGG_ALZHEIMERS_DISEASE	KEGG_PATHWAYS_IN_CANCER				KEGG_P53_SIGNALING_PATHWAY	KEGG_PARKINSONS_DISEASE					KEGG_COLORECTAL_CANCER
4512	MT-CO1	mitochondrially encoded cytochrome c oxidase I [Source:HGNC Symbol;Acc:HGNC:7419]					KEGG_ALZHEIMERS_DISEASE						KEGG_PARKINSONS_DISEASE
805	CALM2	calmodulin 2 [Source:HGNC Symbol;Acc:HGNC:1445]					KEGG_ALZHEIMERS_DISEASE							KEGG_INSULIN_SIGNALING_PATHWAY							KEGG_GLIOMA
2597	GAPDH	glyceraldehyde-3-phosphate dehydrogenase [Source:HGNC Symbol;Acc:HGNC:4141]					KEGG_ALZHEIMERS_DISEASE												KEGG_GLYCOLYSIS_GLUCONEOGENESIS
7132	TNFRSF1A	TNF receptor superfamily member 1A [Source:HGNC Symbol;Acc:HGNC:11916]					KEGG_ALZHEIMERS_DISEASE
824	CAPN2	calpain 2 [Source:HGNC Symbol;Acc:HGNC:1479]					KEGG_ALZHEIMERS_DISEASE
6513	SLC2A1	solute carrier family 2 member 1 [Source:HGNC Symbol;Acc:HGNC:11005]						KEGG_PATHWAYS_IN_CANCER
891	CCNB1	cyclin B1 [Source:HGNC Symbol;Acc:HGNC:1579]							KEGG_CELL_CYCLE			KEGG_P53_SIGNALING_PATHWAY			KEGG_PROGESTERONE_MEDIATED_OOCYTE_MATURATION
5347	PLK1	polo like kinase 1 [Source:HGNC Symbol;Acc:HGNC:9077]							KEGG_CELL_CYCLE						KEGG_PROGESTERONE_MEDIATED_OOCYTE_MATURATION
9184	BUB3	BUB3 mitotic checkpoint protein [Source:HGNC Symbol;Acc:HGNC:1151]							KEGG_CELL_CYCLE
5315	PKM	pyruvate kinase M1/2 [Source:HGNC Symbol;Acc:HGNC:9021]								KEGG_PURINE_METABOLISM									KEGG_GLYCOLYSIS_GLUCONEOGENESIS
4536	MT-ND2	mitochondrially encoded NADH:ubiquinone oxidoreductase core subunit 2 [Source:HGNC Symbol;Acc:HGNC:7456]											KEGG_PARKINSONS_DISEASE
4540	MT-ND5	mitochondrially encoded NADH:ubiquinone oxidoreductase core subunit 5 [Source:HGNC Symbol;Acc:HGNC:7461]											KEGG_PARKINSONS_DISEASE
7317	UBA1	ubiquitin like modifier activating enzyme 1 [Source:HGNC Symbol;Acc:HGNC:12469]											KEGG_PARKINSONS_DISEASE
2194	FASN	fatty acid synthase [Source:HGNC Symbol;Acc:HGNC:3594]												KEGG_INSULIN_SIGNALING_PATHWAY
10376	TUBA1B	tubulin alpha 1b [Source:HGNC Symbol;Acc:HGNC:18809]														KEGG_PATHOGENIC_ESCHERICHIA_COLI_INFECTION
84790	TUBA1C	tubulin alpha 1c [Source:HGNC Symbol;Acc:HGNC:20768]														KEGG_PATHOGENIC_ESCHERICHIA_COLI_INFECTION
8976	WASL	WASP like actin nucleation promoting factor [Source:HGNC Symbol;Acc:HGNC:12735]														KEGG_PATHOGENIC_ESCHERICHIA_COLI_INFECTION
151903	CCDC12	coiled-coil domain containing 12 [Source:HGNC Symbol;Acc:HGNC:28332]															KEGG_SPLICEOSOME
6427	SRSF2	serine and arginine rich splicing factor 2 [Source:HGNC Symbol;Acc:HGNC:10783]															KEGG_SPLICEOSOME
6429	SRSF4	serine and arginine rich splicing factor 4 [Source:HGNC Symbol;Acc:HGNC:10786]															KEGG_SPLICEOSOME
9775	EIF4A3	eukaryotic translation initiation factor 4A3 [Source:HGNC Symbol;Acc:HGNC:18683]															KEGG_SPLICEOSOME
7167	TPI1	triosephosphate isomerase 1 [Source:HGNC Symbol;Acc:HGNC:12009]																	KEGG_GLYCOLYSIS_GLUCONEOGENESIS
3021	H3-3B	H3.3 histone B [Source:HGNC Symbol;Acc:HGNC:4765]																				KEGG_SYSTEMIC_LUPUS_ERYTHEMATOSUS
440093	H3-5	H3.5 histone [Source:HGNC Symbol;Acc:HGNC:33164]																				KEGG_SYSTEMIC_LUPUS_ERYTHEMATOSUS
6738	RO60	Ro60, Y RNA binding protein [Source:HGNC Symbol;Acc:HGNC:11313]																				KEGG_SYSTEMIC_LUPUS_ERYTHEMATOSUS
8370	H4C14	H4 clustered histone 14 [Source:HGNC Symbol;Acc:HGNC:4794]																				KEGG_SYSTEMIC_LUPUS_ERYTHEMATOSUS
4282	MIF	macrophage migration inhibitory factor [Source:HGNC Symbol;Acc:HGNC:7097]
9588	PRDX6	peroxiredoxin 6 [Source:HGNC Symbol;Acc:HGNC:16753]
1452	CSNK1A1	casein kinase 1 alpha 1 [Source:HGNC Symbol;Acc:HGNC:2451]
22943	DKK1	dickkopf WNT signaling pathway inhibitor 1 [Source:HGNC Symbol;Acc:HGNC:2891]
3164	NR4A1	nuclear receptor subfamily 4 group A member 1 [Source:HGNC Symbol;Acc:HGNC:7980]
3309	HSPA5	heat shock protein family A (Hsp70) member 5 [Source:HGNC Symbol;Acc:HGNC:5238]
3516	RBPJ	recombination signal binding protein for immunoglobulin kappa J region [Source:HGNC Symbol;Acc:HGNC:5724]
3714	JAG2	jagged canonical Notch ligand 2 [Source:HGNC Symbol;Acc:HGNC:6189]
7328	UBE2H	ubiquitin conjugating enzyme E2 H [Source:HGNC Symbol;Acc:HGNC:12484]
8924	HERC2	HECT and RLD domain containing E3 ubiquitin protein ligase 2 [Source:HGNC Symbol;Acc:HGNC:4868]
2729	GCLC	glutamate-cysteine ligase catalytic subunit [Source:HGNC Symbol;Acc:HGNC:4311]
10914	PAPOLA	poly(A) polymerase alpha [Source:HGNC Symbol;Acc:HGNC:14981]
5393	EXOSC9	exosome component 9 [Source:HGNC Symbol;Acc:HGNC:9137]
3460	IFNGR2	interferon gamma receptor 2 [Source:HGNC Symbol;Acc:HGNC:5440]
483	ATP1B3	ATPase Na+/K+ transporting subunit beta 3 [Source:HGNC Symbol;Acc:HGNC:806]
1364	CLDN4	claudin 4 [Source:HGNC Symbol;Acc:HGNC:2046]
965	CD58	CD58 molecule [Source:HGNC Symbol;Acc:HGNC:1688]
5216	PFN1	profilin 1 [Source:HGNC Symbol;Acc:HGNC:8881]
10905	MAN1A2	mannosidase alpha class 1A member 2 [Source:HGNC Symbol;Acc:HGNC:6822]
2495	FTH1	ferritin heavy chain 1 [Source:HGNC Symbol;Acc:HGNC:3976]
79586	CHPF	chondroitin polymerizing factor [Source:HGNC Symbol;Acc:HGNC:24291]
2547	XRCC6	X-ray repair cross complementing 6 [Source:HGNC Symbol;Acc:HGNC:4055]
100188893	TOMM6	translocase of outer mitochondrial membrane 6 [Source:HGNC Symbol;Acc:HGNC:34528]
10150	MBNL2	muscleblind like splicing regulator 2 [Source:HGNC Symbol;Acc:HGNC:16746]
101929196	THSD4-AS1	THSD4 antisense RNA 1 [Source:HGNC Symbol;Acc:HGNC:51420]
10276	NET1	neuroepithelial cell transforming 1 [Source:HGNC Symbol;Acc:HGNC:14592]
10724	OGA	O-GlcNAcase [Source:HGNC Symbol;Acc:HGNC:7056]
10957	PNRC1	proline rich nuclear receptor coactivator 1 [Source:HGNC Symbol;Acc:HGNC:17278]
10972	TMED10	transmembrane p24 trafficking protein 10 [Source:HGNC Symbol;Acc:HGNC:16998]
11236	RNF139	ring finger protein 139 [Source:HGNC Symbol;Acc:HGNC:17023]
11335	CBX3	chromobox 3 [Source:HGNC Symbol;Acc:HGNC:1553]
128272	ARHGEF19	Rho guanine nucleotide exchange factor 19 [Source:HGNC Symbol;Acc:HGNC:26604]
1314	COPA	COPI coat complex subunit alpha [Source:HGNC Symbol;Acc:HGNC:2230]
160760	PPTC7	protein phosphatase targeting COQ7 [Source:HGNC Symbol;Acc:HGNC:30695]
1915	EEF1A1	eukaryotic translation elongation factor 1 alpha 1 [Source:HGNC Symbol;Acc:HGNC:3189]
1937	EEF1G	eukaryotic translation elongation factor 1 gamma [Source:HGNC Symbol;Acc:HGNC:3213]
1938	EEF2	eukaryotic translation elongation factor 2 [Source:HGNC Symbol;Acc:HGNC:3214]
2195	FAT1	FAT atypical cadherin 1 [Source:HGNC Symbol;Acc:HGNC:3595]
22931	RAB18	RAB18, member RAS oncogene family [Source:HGNC Symbol;Acc:HGNC:14244]
23063	WAPL	WAPL cohesin release factor [Source:HGNC Symbol;Acc:HGNC:23293]
23165	NUP205	nucleoporin 205 [Source:HGNC Symbol;Acc:HGNC:18658]
23167	EFR3A	EFR3 homolog A [Source:HGNC Symbol;Acc:HGNC:28970]
23204	ARL6IP1	ADP ribosylation factor like GTPase 6 interacting protein 1 [Source:HGNC Symbol;Acc:HGNC:697]
23774	BRD1	bromodomain containing 1 [Source:HGNC Symbol;Acc:HGNC:1102]
25870	SUMF2	sulfatase modifying factor 2 [Source:HGNC Symbol;Acc:HGNC:20415]
25926	NOL11	nucleolar protein 11 [Source:HGNC Symbol;Acc:HGNC:24557]
25972	UNC50	unc-50 inner nuclear membrane RNA binding protein [Source:HGNC Symbol;Acc:HGNC:16046]
26003	GORASP2	golgi reassembly stacking protein 2 [Source:HGNC Symbol;Acc:HGNC:17500]
26136	TES	testin LIM domain protein [Source:HGNC Symbol;Acc:HGNC:14620]
26354	GNL3	G protein nucleolar 3 [Source:HGNC Symbol;Acc:HGNC:29931]
27020	NPTN	neuroplastin [Source:HGNC Symbol;Acc:HGNC:17867]
29078	NDUFAF4	NADH:ubiquinone oxidoreductase complex assembly factor 4 [Source:HGNC Symbol;Acc:HGNC:21034]
30000	TNPO2	transportin 2 [Source:HGNC Symbol;Acc:HGNC:19998]
3005	H1-0	H1.0 linker histone [Source:HGNC Symbol;Acc:HGNC:4714]
302	ANXA2	annexin A2 [Source:HGNC Symbol;Acc:HGNC:537]
3149	HMGB3	high mobility group box 3 [Source:HGNC Symbol;Acc:HGNC:5004]
3276	PRMT1	protein arginine methyltransferase 1 [Source:HGNC Symbol;Acc:HGNC:5187]
3301	DNAJA1	DnaJ heat shock protein family (Hsp40) member A1 [Source:HGNC Symbol;Acc:HGNC:5229]
3336	HSPE1	heat shock protein family E (Hsp10) member 1 [Source:HGNC Symbol;Acc:HGNC:5269]
3337	DNAJB1	DnaJ heat shock protein family (Hsp40) member B1 [Source:HGNC Symbol;Acc:HGNC:5270]
3837	KPNB1	karyopherin subunit beta 1 [Source:HGNC Symbol;Acc:HGNC:6400]
3838	KPNA2	karyopherin subunit alpha 2 [Source:HGNC Symbol;Acc:HGNC:6395]
3856	KRT8	keratin 8 [Source:HGNC Symbol;Acc:HGNC:6446]
4238	MFAP3	microfibril associated protein 3 [Source:HGNC Symbol;Acc:HGNC:7034]
4779	NFE2L1	nuclear factor, erythroid 2 like 1 [Source:HGNC Symbol;Acc:HGNC:7781]
51101	ZC2HC1A	zinc finger C2HC-type containing 1A [Source:HGNC Symbol;Acc:HGNC:24277]
51186	TCEAL9	transcription elongation factor A like 9 [Source:HGNC Symbol;Acc:HGNC:30084]
51399	TRAPPC4	trafficking protein particle complex 4 [Source:HGNC Symbol;Acc:HGNC:19943]
51599	LSR	lipolysis stimulated lipoprotein receptor [Source:HGNC Symbol;Acc:HGNC:29572]
5339	PLEC	plectin [Source:HGNC Symbol;Acc:HGNC:9069]
5447	POR	cytochrome p450 oxidoreductase [Source:HGNC Symbol;Acc:HGNC:9208]
54663	WDR74	WD repeat domain 74 [Source:HGNC Symbol;Acc:HGNC:25529]
54893	MTMR10	myotubularin related protein 10 [Source:HGNC Symbol;Acc:HGNC:25999]
55105	GPATCH2	G-patch domain containing 2 [Source:HGNC Symbol;Acc:HGNC:25499]
55719	SLF2	SMC5-SMC6 complex localization factor 2 [Source:HGNC Symbol;Acc:HGNC:17814]
56963	RGMA	repulsive guidance molecule BMP co-receptor a [Source:HGNC Symbol;Acc:HGNC:30308]
5725	PTBP1	polypyrimidine tract binding protein 1 [Source:HGNC Symbol;Acc:HGNC:9583]
5976	UPF1	UPF1 RNA helicase and ATPase [Source:HGNC Symbol;Acc:HGNC:9962]
6277	S100A6	S100 calcium binding protein A6 [Source:HGNC Symbol;Acc:HGNC:10496]
64786	TBC1D15	TBC1 domain family member 15 [Source:HGNC Symbol;Acc:HGNC:25694]
647979	NORAD	non-coding RNA activated by DNA damage [Source:HGNC Symbol;Acc:HGNC:44311]
6497	SKI	SKI proto-oncogene [Source:HGNC Symbol;Acc:HGNC:10896]
6574	SLC20A1	solute carrier family 20 member 1 [Source:HGNC Symbol;Acc:HGNC:10946]
6575	SLC20A2	solute carrier family 20 member 2 [Source:HGNC Symbol;Acc:HGNC:10947]
6624	FSCN1	fascin actin-bundling protein 1 [Source:HGNC Symbol;Acc:HGNC:11148]
7284	TUFM	Tu translation elongation factor, mitochondrial [Source:HGNC Symbol;Acc:HGNC:12420]
7916	PRRC2A	proline rich coiled-coil 2A [Source:HGNC Symbol;Acc:HGNC:13918]
79598	CEP97	centrosomal protein 97 [Source:HGNC Symbol;Acc:HGNC:26244]
79943	ZNF696	zinc finger protein 696 [Source:HGNC Symbol;Acc:HGNC:25872]
80219	COQ10B	coenzyme Q10B [Source:HGNC Symbol;Acc:HGNC:25819]
80335	WDR82	WD repeat domain 82 [Source:HGNC Symbol;Acc:HGNC:28826]
80777	CYB5B	cytochrome b5 type B [Source:HGNC Symbol;Acc:HGNC:24374]
84191	CIAO2A	cytosolic iron-sulfur assembly component 2A [Source:HGNC Symbol;Acc:HGNC:26235]
84919	PPP1R15B	protein phosphatase 1 regulatory subunit 15B [Source:HGNC Symbol;Acc:HGNC:14951]
84930	MASTL	microtubule associated serine/threonine kinase like [Source:HGNC Symbol;Acc:HGNC:19042]
85369	STRIP1	striatin interacting protein 1 [Source:HGNC Symbol;Acc:HGNC:25916]
90417	KNSTRN	kinetochore localized astrin (SPAG5) binding protein [Source:HGNC Symbol;Acc:HGNC:30767]
91603	ZNF830	zinc finger protein 830 [Source:HGNC Symbol;Acc:HGNC:28291]
92345	NAF1	nuclear assembly factor 1 ribonucleoprotein [Source:HGNC Symbol;Acc:HGNC:25126]
9325	TRIP4	thyroid hormone receptor interactor 4 [Source:HGNC Symbol;Acc:HGNC:12310]
9518	GDF15	growth differentiation factor 15 [Source:HGNC Symbol;Acc:HGNC:30142]
9590	AKAP12	A-kinase anchoring protein 12 [Source:HGNC Symbol;Acc:HGNC:370]
9694	EMC2	ER membrane protein complex subunit 2 [Source:HGNC Symbol;Acc:HGNC:28963]
9698	PUM1	pumilio RNA binding family member 1 [Source:HGNC Symbol;Acc:HGNC:14957]
977	CD151	CD151 molecule (Raph blood group) [Source:HGNC Symbol;Acc:HGNC:1630]
9804	TOMM20	translocase of outer mitochondrial membrane 20 [Source:HGNC Symbol;Acc:HGNC:20947]

## Sheet: PUM1 PARCLIP-PUM1 KO mRNA
Overlap Results
Collection(s):	CP:KEGG
# overlaps shown:	8
# genesets in collections:	186
# genes in comparison (n):	15
# genes in universe (N):	40312
Gene Set Name	# Genes in Gene Set (K)	Description	# Genes in Overlap (k)	k/K	p-value	FDR q-value
KEGG_ERBB_SIGNALING_PATHWAY	87	ErbB signaling pathway	3	0.0345	4.34e-06	0.000491
KEGG_PATHWAYS_IN_CANCER	325	Pathways in cancer	4	0.0123	5.28e-06	0.000491
KEGG_BLADDER_CANCER	42	Bladder cancer	2	0.0476	0.00011	0.00684
KEGG_GLIOMA	65	Glioma	2	0.0308	0.000265	0.0123
KEGG_CHRONIC_MYELOID_LEUKEMIA	73	Chronic myeloid leukemia	2	0.0274	0.000334	0.0124
KEGG_PROSTATE_CANCER	89	Prostate cancer	2	0.0225	0.000497	0.0154
KEGG_CELL_CYCLE	125	Cell cycle	2	0.016	0.000975	0.0259
KEGG_WNT_SIGNALING_PATHWAY	151	Wnt signaling pathway	2	0.0132	0.00142	0.033
Gene/Gene Set Overlap Matrix
Entrez Gene Id	Gene Symbol	Gene Description	KEGG_ERBB_SIGNALING_PATHWAY	KEGG_PATHWAYS_IN_CANCER	KEGG_BLADDER_CANCER	KEGG_GLIOMA	KEGG_CHRONIC_MYELOID_LEUKEMIA	KEGG_PROSTATE_CANCER	KEGG_CELL_CYCLE	KEGG_WNT_SIGNALING_PATHWAY
1026	CDKN1A	cyclin dependent kinase inhibitor 1A [Source:HGNC Symbol;Acc:HGNC:1784]	KEGG_ERBB_SIGNALING_PATHWAY	KEGG_PATHWAYS_IN_CANCER	KEGG_BLADDER_CANCER	KEGG_GLIOMA	KEGG_CHRONIC_MYELOID_LEUKEMIA	KEGG_PROSTATE_CANCER	KEGG_CELL_CYCLE
4609	MYC	MYC proto-oncogene, bHLH transcription factor [Source:HGNC Symbol;Acc:HGNC:7553]	KEGG_ERBB_SIGNALING_PATHWAY	KEGG_PATHWAYS_IN_CANCER	KEGG_BLADDER_CANCER		KEGG_CHRONIC_MYELOID_LEUKEMIA		KEGG_CELL_CYCLE	KEGG_WNT_SIGNALING_PATHWAY
374	AREG	amphiregulin [Source:HGNC Symbol;Acc:HGNC:651]	KEGG_ERBB_SIGNALING_PATHWAY
3326	HSP90AB1	heat shock protein 90 alpha family class B member 1 [Source:HGNC Symbol;Acc:HGNC:5258]		KEGG_PATHWAYS_IN_CANCER				KEGG_PROSTATE_CANCER
6513	SLC2A1	solute carrier family 2 member 1 [Source:HGNC Symbol;Acc:HGNC:11005]		KEGG_PATHWAYS_IN_CANCER
805	CALM2	calmodulin 2 [Source:HGNC Symbol;Acc:HGNC:1445]				KEGG_GLIOMA
22943	DKK1	dickkopf WNT signaling pathway inhibitor 1 [Source:HGNC Symbol;Acc:HGNC:2891]								KEGG_WNT_SIGNALING_PATHWAY
3021	H3-3B	H3.3 histone B [Source:HGNC Symbol;Acc:HGNC:4765]
790	CAD	carbamoyl-phosphate synthetase 2, aspartate transcarbamylase, and dihydroorotase [Source:HGNC Symbol;Acc:HGNC:1424]
27020	NPTN	neuroplastin [Source:HGNC Symbol;Acc:HGNC:17867]
3856	KRT8	keratin 8 [Source:HGNC Symbol;Acc:HGNC:6446]
4779	NFE2L1	nuclear factor, erythroid 2 like 1 [Source:HGNC Symbol;Acc:HGNC:7781]
5339	PLEC	plectin [Source:HGNC Symbol;Acc:HGNC:9069]
7284	TUFM	Tu translation elongation factor, mitochondrial [Source:HGNC Symbol;Acc:HGNC:12420]
9698	PUM1	pumilio RNA binding family member 1 [Source:HGNC Symbol;Acc:HGNC:14957]

## Sheet: PUM1 PARCLIP-PUM1 KO protein
Overlap Results
Collection(s):	CP:KEGG
# overlaps shown:	4
# genesets in collections:	186
# genes in comparison (n):	48
# genes in universe (N):	40312
Gene Set Name	# Genes in Gene Set (K)	Description	# Genes in Overlap (k)	k/K	p-value	FDR q-value
KEGG_RIBOSOME	88	Ribosome	4	0.0455	3.83e-06	0.000713
KEGG_CELL_CYCLE	125	Cell cycle	4	0.032	1.54e-05	0.00143
KEGG_PYRIMIDINE_METABOLISM	98	Pyrimidine metabolism	3	0.0306	0.000223	0.0138
KEGG_PURINE_METABOLISM	159	Purine metabolism	3	0.0189	0.000914	0.0425
Gene/Gene Set Overlap Matrix
Entrez Gene Id	Gene Symbol	Gene Description	KEGG_RIBOSOME	KEGG_CELL_CYCLE	KEGG_PYRIMIDINE_METABOLISM	KEGG_PURINE_METABOLISM
6137	RPL13	ribosomal protein L13 [Source:HGNC Symbol;Acc:HGNC:10303]	KEGG_RIBOSOME
6141	RPL18	ribosomal protein L18 [Source:HGNC Symbol;Acc:HGNC:10310]	KEGG_RIBOSOME
6188	RPS3	ribosomal protein S3 [Source:HGNC Symbol;Acc:HGNC:10420]	KEGG_RIBOSOME
6217	RPS16	ribosomal protein S16 [Source:HGNC Symbol;Acc:HGNC:10396]	KEGG_RIBOSOME
891	CCNB1	cyclin B1 [Source:HGNC Symbol;Acc:HGNC:1579]		KEGG_CELL_CYCLE
1026	CDKN1A	cyclin dependent kinase inhibitor 1A [Source:HGNC Symbol;Acc:HGNC:1784]		KEGG_CELL_CYCLE
5347	PLK1	polo like kinase 1 [Source:HGNC Symbol;Acc:HGNC:9077]		KEGG_CELL_CYCLE
2932	GSK3B	glycogen synthase kinase 3 beta [Source:HGNC Symbol;Acc:HGNC:4617]		KEGG_CELL_CYCLE
4830	NME1	NME/NM23 nucleoside diphosphate kinase 1 [Source:HGNC Symbol;Acc:HGNC:7849]			KEGG_PYRIMIDINE_METABOLISM	KEGG_PURINE_METABOLISM
654364	NME1-NME2	NME1-NME2 readthrough [Source:HGNC Symbol;Acc:HGNC:33531]			KEGG_PYRIMIDINE_METABOLISM	KEGG_PURINE_METABOLISM
790	CAD	carbamoyl-phosphate synthetase 2, aspartate transcarbamylase, and dihydroorotase [Source:HGNC Symbol;Acc:HGNC:1424]			KEGG_PYRIMIDINE_METABOLISM
5315	PKM	pyruvate kinase M1/2 [Source:HGNC Symbol;Acc:HGNC:9021]				KEGG_PURINE_METABOLISM
2597	GAPDH	glyceraldehyde-3-phosphate dehydrogenase [Source:HGNC Symbol;Acc:HGNC:4141]
6513	SLC2A1	solute carrier family 2 member 1 [Source:HGNC Symbol;Acc:HGNC:11005]
22943	DKK1	dickkopf WNT signaling pathway inhibitor 1 [Source:HGNC Symbol;Acc:HGNC:2891]
6738	RO60	Ro60, Y RNA binding protein [Source:HGNC Symbol;Acc:HGNC:11313]
7328	UBE2H	ubiquitin conjugating enzyme E2 H [Source:HGNC Symbol;Acc:HGNC:12484]
84790	TUBA1C	tubulin alpha 1c [Source:HGNC Symbol;Acc:HGNC:20768]
5393	EXOSC9	exosome component 9 [Source:HGNC Symbol;Acc:HGNC:9137]
4282	MIF	macrophage migration inhibitory factor [Source:HGNC Symbol;Acc:HGNC:7097]
10150	MBNL2	muscleblind like splicing regulator 2 [Source:HGNC Symbol;Acc:HGNC:16746]
11335	CBX3	chromobox 3 [Source:HGNC Symbol;Acc:HGNC:1553]
1915	EEF1A1	eukaryotic translation elongation factor 1 alpha 1 [Source:HGNC Symbol;Acc:HGNC:3189]
25870	SUMF2	sulfatase modifying factor 2 [Source:HGNC Symbol;Acc:HGNC:20415]
25926	NOL11	nucleolar protein 11 [Source:HGNC Symbol;Acc:HGNC:24557]
26136	TES	testin LIM domain protein [Source:HGNC Symbol;Acc:HGNC:14620]
26354	GNL3	G protein nucleolar 3 [Source:HGNC Symbol;Acc:HGNC:29931]
27020	NPTN	neuroplastin [Source:HGNC Symbol;Acc:HGNC:17867]
29078	NDUFAF4	NADH:ubiquinone oxidoreductase complex assembly factor 4 [Source:HGNC Symbol;Acc:HGNC:21034]
3005	H1-0	H1.0 linker histone [Source:HGNC Symbol;Acc:HGNC:4714]
3276	PRMT1	protein arginine methyltransferase 1 [Source:HGNC Symbol;Acc:HGNC:5187]
3856	KRT8	keratin 8 [Source:HGNC Symbol;Acc:HGNC:6446]
5339	PLEC	plectin [Source:HGNC Symbol;Acc:HGNC:9069]
5447	POR	cytochrome p450 oxidoreductase [Source:HGNC Symbol;Acc:HGNC:9208]
54663	WDR74	WD repeat domain 74 [Source:HGNC Symbol;Acc:HGNC:25529]
54893	MTMR10	myotubularin related protein 10 [Source:HGNC Symbol;Acc:HGNC:25999]
5725	PTBP1	polypyrimidine tract binding protein 1 [Source:HGNC Symbol;Acc:HGNC:9583]
6574	SLC20A1	solute carrier family 20 member 1 [Source:HGNC Symbol;Acc:HGNC:10946]
6575	SLC20A2	solute carrier family 20 member 2 [Source:HGNC Symbol;Acc:HGNC:10947]
7284	TUFM	Tu translation elongation factor, mitochondrial [Source:HGNC Symbol;Acc:HGNC:12420]
79598	CEP97	centrosomal protein 97 [Source:HGNC Symbol;Acc:HGNC:26244]
80777	CYB5B	cytochrome b5 type B [Source:HGNC Symbol;Acc:HGNC:24374]
91603	ZNF830	zinc finger protein 830 [Source:HGNC Symbol;Acc:HGNC:28291]
92345	NAF1	nuclear assembly factor 1 ribonucleoprotein [Source:HGNC Symbol;Acc:HGNC:25126]
9590	AKAP12	A-kinase anchoring protein 12 [Source:HGNC Symbol;Acc:HGNC:370]
9694	EMC2	ER membrane protein complex subunit 2 [Source:HGNC Symbol;Acc:HGNC:28963]
9698	PUM1	pumilio RNA binding family member 1 [Source:HGNC Symbol;Acc:HGNC:14957]
977	CD151	CD151 molecule (Raph blood group) [Source:HGNC Symbol;Acc:HGNC:1630]
