# Supplementary material for: PUMILIO proteins promote colorectal cancer growth via suppressing p21
Source: Nat Commun. 2022 Mar 25;13:1627. doi: 10.1038/s41467-022-29309-1 (PMC8956581; doi:10.1038/s41467-022-29309-1)
Supplement: Supplementary file 12 — Source Data [file 41467_2022_29309_MOESM12_ESM.xlsx]

## Sheet: Figure 1a
Figure 1a
		Adjacent	Tumor		Adjacent vs. Tumor
	Pum1 relative expression level	19.192	2.30391		P value	0.0042
		13.0566	0.627765		P value summary	**
		151.037	623.963		Paired t test
		34.9584	3013.94		One- or two-tailed P value?	Two-tailed
		242.289	5107.88
		220.024	352.7
		513.634	28093.2
		44.6664	216.023
		4.56375	3692.32
		817.409	8709.74
		236.716	2416.86
		1.21141	923.064
		69.7372	32.0018
		32.1919	4084.4
		120.887	1792.06
		2.1153	2294.47
		21.4994	110.754
		21.304	1779.29
		154.113	14649.8
		254.245	6892.58
		168.332	5789.79
		163.838	7552.22

## Sheet: Figure 1b
Figure 1b
		Pum1								P Value	Summary
		Normal	Stage Ⅰ	Stage Ⅱ	Stage Ⅲ	Stage Ⅳ			Normal vs. Stage Ⅰ	0.102621	ns
	Log2 median-centered intensity	2.114	1.901	1.878	2.042	2.034			Normal vs. Stage Ⅱ	0.0048468	**
		2.142	2.206	1.984	2.077	2.087			Normal vs. Stage Ⅲ	0.0289492	*
		2.226	2.243	2.278	2.136	2.18			Normal vs. Stage Ⅳ	0.0113915	*
		2.362	2.392	2.334	2.232	2.238			Unpaired t test
		2.447	2.465	2.361	2.259	2.374			One- or two-tailed P value?	Two-tailed
		2.463	2.504	2.377	2.336	2.46
		2.553	2.591	2.395	2.391	2.471
			2.639	2.4	2.409	2.507
			2.64	2.451	2.428	2.541
			2.676	2.467	2.439	2.582
			2.927	2.467	2.472	2.598
			3.181	2.487	2.473	2.655
				2.489	2.485	2.699
				2.494	2.521	2.71
				2.516	2.523	2.736
				2.55	2.523	2.821
				2.566	2.541	2.849
				2.602	2.548	2.865
				2.616	2.548	2.876
				2.635	2.562	2.935
				2.696	2.591	2.957
				2.706	2.596
				2.718	2.625
				2.753	2.642
				2.768	2.65
				2.929	2.688
				2.976	2.696
				3.032	2.697
				3.032	2.733
				3.075	2.748
				3.141	2.749
				3.207	2.786
					2.925

## Sheet: Figure 1c
Figure 1c
		Adjacent	Tumor		Adjacent vs. Tumor
	Pum2 relative expression level	22.2133	2.23256		P value	0.016
		10.6958	0.91146		P value summary	*
		55.4368	298.329		Paired t test
		18.2944	1001.43		One- or two-tailed P value?	Two-tailed
		107.939	2127.35
		95.8882	151
		190.941	19451.6
		24.3474	119.291
		2.03113	1601.47
		423.016	3513.48
		358.963	1722.68
		2.54028	908.783
		25.5679	21.2867
		14.3888	2687.61
		56.8917	770.156
		1.15803	971.231
		46.3158	73.1469
		240.649	812.35
		15.1727	8724.06
		125.579	1220.17
		78.9325	4506.06
		75.3379	3982.98

## Sheet: Figure 1d
Figure 1d
		Pum2							P Value	Summary
		Normal	Stage Ⅰ	Stage Ⅱ	Stage Ⅲ	Stage Ⅳ		Normal vs. Stage Ⅰ	0.225241	ns
	Log2 median-centered intensity	3.331	3.412	2.642	2.921	3.161		Normal vs. Stage Ⅱ	0.181039	ns
		3.365	3.469	3.094	2.976	3.267		Normal vs. Stage Ⅲ	0.199948	ns
		3.461	3.517	3.237	3.155	3.361		Normal vs. Stage Ⅳ	0.075802	ns
		3.502	3.604	3.25	3.231	3.542		Unpaired t test
		3.539	3.62	3.471	3.389	3.671		One- or two-tailed P value?	Two-tailed
		3.682	3.663	3.471	3.495	3.684
		4.014	3.721	3.479	3.524	3.71
			3.797	3.527	3.563	3.727
			3.798	3.535	3.595	3.739
			3.826	3.55	3.595	3.8
			3.831	3.613	3.636	3.819
			3.981	3.625	3.648	3.825
				3.711	3.691	3.836
				3.718	3.698	3.867
				3.756	3.722	3.888
				3.757	3.723	3.892
				3.762	3.736	3.931
				3.787	3.736	3.984
				3.813	3.746	3.995
				3.845	3.737	4.123
				3.861	3.774	4.133
				3.902	3.836
				3.908	3.882
				3.91	3.907
				3.934	3.926
				3.964	3.927
				3.964	3.964
				3.997	3.973
				3.999	4.002
				4.087	4.011
				4.208	4.037
				4.227	4.079
					4.128

## Sheet: Figure 1g
Figure 1g
			Control								Pum1/2 CKO
	No. of tumors/colon	<2 mm	2	2	5	6	3	2	5	2	4	0	1	3	1	3	4	4
		2-4 mm	18	15	8	12	9	14	16	14	7	7	6	5	5	3	6	4
		>4 mm	6	8	9	6	2	4	6	6	0	2	1	0	0	1	0	0
		Total	26	25	22	24	14	20	27	22	11	9	8	8	6	7	10	8
			P Value	Summary
	Pum1/2 CKO vs. Control	<2 mm	0.305354	n.s
		2-4 mm	3.0686e-05	***
		>4 mm	1.14402e-05	***
		Total	3.37924e-07	***
	Unpaired t test
	One- or two-tailed P value?	Two-tailed

## Sheet: Figure 1h
Figure 1h
		Control	Pum1/2 CKO		Pum1/2 CKO vs. Control
	Colon length (cm)	7.1	7.2		P value	0.000633811
		6	8.5		P value summary	***
		6.5	7.2		Unpaired t test
		5.9	7.7		One- or two-tailed P value?	Two-tailed
		6.5	8
		6.5	8.5
		5.8	7.4
		7.5	7.3

## Sheet: Figure 1i
Figure 1i
			Control								Pum1/2 CKO
	Body weight change (%)	0 DAY	100	100	100	100	100	100	100	100	100	100	100	100	100	100	100	100
		1 DAY	102.586	104.4	102.075	98.8372	94.6154	105.31	104.63	105.394	106.422	104.527	101.923	103.659	104.633	102.459	101.961	105.833
		2 DAY	103.017	104.8	102.075	100.775	93.8461	103.54	104.167	105.809	107.339	106.584	102.692	103.659	103.475	102.049	105.882	104.583
		3 DAY	101.724	101.2	103.734	98.8372	96.5385	103.982	102.778	105.809	104.587	110.288	101.154	104.065	104.247	100.41	104.706	104.167
		4 DAY	101.724	104.8	103.734	100	101.923	106.637	100.463	104.979	105.505	110.288	103.077	104.878	105.405	103.689	107.843	106.25
		5 DAY	97.4138	106.8	103.32	98.4496	104.231	106.195	98.6111	103.32	104.128	108.642	101.923	103.659	108.108	104.508	104.314	110
		7 DAY	82.7586	91.2	86.722	79.845	99.2308	88.9381	82.8704	90.0415	95.8716	96.2963	85.7692	86.5854	95.7529	90.5738		97.0833
		10 DAY	97.4138	103.2	99.5851	87.5969	103.462	97.3451	89.8148	101.245	100.917	104.527	100.385	98.7805	107.722	99.5902		103.333
		13 DAY	94.8276	102.8	106.639	93.0233	107.692	102.212	97.6852	100.83	108.716	109.053	100.769	100	109.266	106.147	99.2157	105.417
		16 DAY	101.724	110	109.959	100	109.231	106.195	104.63	105.809	111.927	111.111	104.615	102.846	115.444	111.066	106.275	106.25
		17 DAY	103.448	108.8	101.245		100.769	110.177	106.944	107.884	114.22	111.934	107.692	104.472	117.761	113.115	98.0392	107.083
		18 DAY	104.31	108.8	109.544	105.039	109.231	110.177	107.407	107.884	111.468	109.465	108.846		118.533	111.475	107.059	107.917
		19 DAY	111.207	112	113.278	112.016	116.154	114.159	111.111	112.448	117.89	114.815	113.077	110.976	123.938	117.623	112.941	112.917
		20 DAY	111.207	111.6	112.448	111.628	117.308	112.832	110.185	109.544	116.055	114.815	112.692	111.382	125.097	114.344	113.725	111.25
		21 DAY	108.19	110.8	109.959	108.915	114.231	111.062	107.407	105.394	116.055	115.226	111.923	107.724	121.236	114.344	109.804	113.75
		22 DAY	109.483	108.4	107.884	105.426	113.077	111.947	107.407	107.054	117.89	113.992	112.308	108.13	120.849	114.754	111.373	112.083
		23 DAY	110.345	104.4	109.544	103.488	106.538	107.965	109.259	105.809	114.679	109.465	108.462	106.911	113.9	112.295	109.02	109.583
		26 DAY	107.759	89.6	107.884	98.8372	95.7692	92.0354	106.019	95.0208	103.67	97.1193	105	104.878			100
		29 DAY	109.483	92.8	110.788	106.202	98.8461	101.77	108.333	102.905	111.468	101.646	106.923	108.943		106.967	108.627
		31 DAY	112.931	105.2	111.618	112.791	108.846	108.85	116.204	103.734	114.679	106.173	112.308	108.943		109.426	119.216
		33 DAY	117.672	109.2	114.523	113.954	107.692	112.832		108.299	120.642	107.407	113.846	114.228		113.525	119.216
		37 DAY	115.517	108	116.597	112.403	109.615	112.832		107.884	116.514	110.288	113.462	110.569		111.066	119.216
		40 DAY	117.241	109.6	113.278	109.302	108.846	110.177		106.224	117.431	110.288	114.615	112.195		113.525	116.863
		41 DAY	117.672	110.8	114.108	110.465	110.769	111.947		108.299	117.89	111.523	114.615	114.634		114.754	119.608
		42 DAY	119.828	114	118.672	111.24	116.154	113.717		112.863	121.101	116.049	117.692	117.48		115.984	122.745
		43 DAY	119.828	114	115.768	108.139	117.308	116.814	119.444	116.183	121.56	117.695	119.615	118.293	115.444	119.672	121.177	113.75
		44 DAY	121.121	114.4	109.959	101.163	118.077	111.947	113.889	118.672	123.394	117.695	120	117.886	118.533	120.902	123.922	112.083
		45 DAY	115.086	110.4	102.075	100.775	116.154	108.407	106.019	113.278	118.807	113.169	116.538	112.602	113.9	109.836	119.608	110.833
		46 DAY	109.483	110.8	101.245	94.9612	116.154	110.62	106.019	114.523	120.642	114.403	118.846	112.602	115.444	110.656	114.902	110.833
		50 DAY	100	112.4	93.361	79.0698	117.692	115.044	87.037	121.577	119.725	113.169	114.231	108.537	116.602	117.623	109.412	109.583
		52 DAY	106.034	118.4	105.394	78.2946	120.385	117.257	90.2778	116.597	125.229	117.695	118.846	115.854	119.305	122.131	114.51	110
		55 DAY	112.931	118	113.278	91.8605	121.538	120.796	99.537	128.216	122.018	121.399	120.385	117.073	122.008	128.689	121.177	106.667
		60 DAY	118.534	118.4	116.597	96.8992	128.462	120.796	106.019	130.705	125.229	118.93	121.538	123.171	119.305	130.328	125.49	109.583
	Pum1/2 CKO vs. Control
	P value	1.91587e-08
	P value summary	***
	Unpaired t test
	One- or two-tailed P value?	Two-tailed
	Datas were excluded when dextran sodium sulfate was found to be run out by mice

## Sheet: Figure 1l
Figure 1l
		Control	Pum1/2 CKO
	Ki-67+ cells/HPF	372	145
		385	130
	Pum1/2 CKO vs. Control
	P value	0.00169161
	P value summary	**
	Unpaired t test
	One- or two-tailed P value?	Two-tailed

## Sheet: Figure 1m
Figure 1m
		Control	Pum1/2 CKO
	Apoptotic cells/HPF	2	4
		3	5
		6	6
	Pum1/2 CKO vs. Control
	P value	0.373901
	P value summary	n.s
	Unpaired t test
	One- or two-tailed P value?	Two-tailed

## Sheet: Figure 2a
Figure 2a
		NCM460	LOVO	SW480	SW620	HT29	RKO	HCT116
	Pum1 Relative mRNA expression	1.15669	6.17597	2.10429	1.77358	2.18354	3.24901	3.73213
		0.913832	4.77886	1.46747	1.8489	1.72508	3.11666	2.77022
		0.946058	4.36707	1.7211	1.73708	1.68958	2.88786	2.69447
	Pum2 Relative mRNA expression	1.14605	2.00926	2.03731	1.10701	1.9141	0.644685	1.9816
		0.997692	2.00926	2.32409	1.30737	1.51222	0.644685	1.30737
		0.874583	2.10916	1.8489	1.13027	1.17827	0.597358	1.46071
			P Value	Summary
	Pum1 Relative mRNA expression	NCM460 vs. LOVO	0.00175918	**
		NCM460 vs. SW480	0.0192528	*
		NCM460 vs. SW620	0.000709746	***
		NCM460 vs. HT29	0.00816282	**
		NCM460 vs. RKO	8.96678e-05	***
		NCM460 vs. HCT116	0.00384967	**
			P Value	Summary
	Pum2 Relative mRNA expression	NCM460 vs. LOVO	0.000262656	***
		NCM460 vs. SW480	0.00258694	**
		NCM460 vs. SW620	0.156762	ns
		NCM460 vs. HT29	0.0800713	ns
		NCM460 vs. RKO	0.00922494	**
		NCM460 vs. HCT116	0.0575896	ns
	Unpaired t test
	One- or two-tailed P value?	Two-tailed

[truncated: 69 more sheets: Figure 2b, Figure 2c, Figure 2d, Figure 2e, Figure 2f, Figure 2g, Figure 2h, Figure 2i, Figure 2j, Figure 2k, Figure 2m, Figure 2n, Figure 2p, Figure 2q, Figure 3e, Figure 3f, Figure 3g, Figure 3h, Figure 4e, Figure 4n …]
